# Supplementary material for: The human Y and inactive X chromosomes similarly modulate autosomal gene expression
Source: Cell Genom. 2023 Dec 13;4(1):100462. doi: 10.1016/j.xgen.2023.100462 (PMC10794785; doi:10.1016/j.xgen.2023.100462)
Supplement: Table S10. Reanalysis of publicly available data to identify ZFX direct target genes, related to Figure 6 [file mmc11.xlsx]

## Sheet: S10A
Table S10. Reanalysis of publicly available data to identify ZFX direct target genes, related to Figure 6
Table S10A. ZFX direct targets in MCF7 cells, renalyzed from Rhie et al 2018
Gene	baseMean	log2FoldChange	lfcSE	stat	pvalue	padj	chr	start	stop	gene_id.107	gene_type.107	gene_name.84	gene_id.84	gene_type.84
ZFX	1061.78	-2.31449	0.0954881	-24.2385	8.74041e-130	1.29917e-125	chrX	24149173	24216255	ENSG00000005889	protein_coding	ZFX	ENSG00000005889	protein_coding
ANKRD52	7662.65	-1.08567	0.066175	-16.4061	1.73076e-60	1.2863e-56	chr12	56237807	56258391	ENSG00000139645	protein_coding	ANKRD52	ENSG00000139645	protein_coding
DIS3L	730.747	-1.23561	0.0952869	-12.9673	1.8758e-38	6.97046e-35	chr15	66293217	66333898	ENSG00000166938	protein_coding	DIS3L	ENSG00000166938	protein_coding
MVB12B	280.062	-1.84207	0.145192	-12.6871	6.97386e-37	2.07319e-33	chr9	126326849	126507041	ENSG00000196814	protein_coding	MVB12B	ENSG00000196814	protein_coding
DLAT	1011.83	-1.04184	0.0863077	-12.0712	1.49891e-33	2.80191e-30	chr11	112024814	112064390	ENSG00000150768	protein_coding	DLAT	ENSG00000150768	protein_coding
NIPSNAP2	670.746	-1.15175	0.0954171	-12.0707	1.50802e-33	2.80191e-30	chr7	55951793	56000181	ENSG00000146729	protein_coding	GBAS	ENSG00000146729	protein_coding
EML1	1439.9	-0.897345	0.0744056	-12.0602	1.71398e-33	2.83074e-30	chr14	99737693	99942060	ENSG00000066629	protein_coding	EML1	ENSG00000066629	protein_coding
HERPUD1	5016.78	0.812665	0.0678661	11.9745	4.83224e-33	7.18265e-30	chr16	56932048	56944863	ENSG00000051108	protein_coding	HERPUD1	ENSG00000051108	protein_coding
SF3B1	11514	-0.646671	0.0551784	-11.7196	1.01097e-31	1.36609e-28	chr2	197389784	197435091	ENSG00000115524	protein_coding	SF3B1	ENSG00000115524	protein_coding
TTC8	770.709	-1.09856	0.0946125	-11.6111	3.61827e-31	4.48183e-28	chr14	88824153	88881078	ENSG00000165533	protein_coding	TTC8	ENSG00000165533	protein_coding
NSMAF	1603.7	-0.883095	0.0768903	-11.4851	1.5671e-30	1.7918e-27	chr8	58583504	58659844	ENSG00000035681	protein_coding	NSMAF	ENSG00000035681	protein_coding
HSPA5	72663.9	0.789424	0.0721021	10.9487	6.74185e-28	6.68073e-25	chr9	125234853	125241330	ENSG00000044574	protein_coding	HSPA5	ENSG00000044574	protein_coding
ZNF275	1021.08	-0.936915	0.0864175	-10.8417	2.18289e-27	2.0279e-24	chrX	153334155	153360110	ENSG00000063587	protein_coding	ZNF275	ENSG00000063587	protein_coding
MAN2A2	2693.22	-0.768325	0.0713139	-10.7738	4.57492e-27	4.00009e-24	chr15	90902218	90922584	ENSG00000196547	protein_coding	MAN2A2	ENSG00000196547	protein_coding
SQSTM1	27772.7	0.641953	0.0600802	10.6849	1.19721e-26	9.88627e-24	chr5	179806398	179838078	ENSG00000161011	protein_coding	SQSTM1	ENSG00000161011	protein_coding
PXDN	3485.69	-0.704249	0.0663053	-10.6213	2.37235e-26	1.85593e-23	chr2	1631887	1744852	ENSG00000130508	protein_coding	PXDN	ENSG00000130508	protein_coding
EXOC5	3751.51	-0.76443	0.0737203	-10.3693	3.41906e-25	2.54105e-22	chr14	57200507	57269008	ENSG00000070367	protein_coding	EXOC5	ENSG00000070367	protein_coding
LONRF1	570.606	-1.21831	0.119433	-10.2008	1.96548e-24	1.39119e-21	chr8	12721894	12756073	ENSG00000154359	protein_coding	LONRF1	ENSG00000154359	protein_coding
TRIB3	4364.65	0.758827	0.0758559	10.0035	1.47036e-23	9.93432e-21	chr20	362835	397559	ENSG00000101255	protein_coding	TRIB3	ENSG00000101255	protein_coding
DDIT3	2046.36	0.705349	0.0705544	9.99724	1.56706e-23	1.01273e-20	chr12	57516588	57520517	ENSG00000175197	protein_coding	DDIT3	ENSG00000175197	protein_coding
NPEPL1	3451.71	-0.744383	0.0747741	-9.95509	2.39615e-23	1.48401e-20	chr20	58689131	58719238	ENSG00000215440	protein_coding	NPEPL1	ENSG00000215440	protein_coding
SLC49A4	428.048	-1.12688	0.114748	-9.82048	9.19074e-23	5.45152e-20	chr3	122794795	122881139	ENSG00000138463	protein_coding	DIRC2	ENSG00000138463	protein_coding
MLH3	1066.52	-0.79465	0.0809483	-9.81676	9.53575e-23	5.45152e-20	chr14	75013764	75051532	ENSG00000119684	protein_coding	MLH3	ENSG00000119684	protein_coding
CRTC3	1319.53	-0.816843	0.0833332	-9.80214	1.10226e-22	6.06816e-20	chr15	90529925	90645345	ENSG00000140577	protein_coding	CRTC3	ENSG00000140577	protein_coding
MOB1A	6417.07	-0.62421	0.0638147	-9.78161	1.35051e-22	7.16928e-20	chr2	74152528	74178898	ENSG00000114978	protein_coding	MOB1A	ENSG00000114978	protein_coding
CYFIP2	622.594	-1.08769	0.111479	-9.75694	1.72269e-22	8.82968e-20	chr5	157266079	157395595	ENSG00000055163	protein_coding	CYFIP2	ENSG00000055163	protein_coding
SESN2	2469.73	0.693954	0.0717669	9.66956	4.06118e-22	2.01218e-19	chr1	28259527	28282491	ENSG00000130766	protein_coding	SESN2	ENSG00000130766	protein_coding
LRRC41	1404.09	-0.839698	0.0870648	-9.64451	5.18571e-22	2.48646e-19	chr1	46261196	46303608	ENSG00000132128	protein_coding	LRRC41	ENSG00000132128	protein_coding
HBEGF	503.495	1.03815	0.108387	9.57821	9.87399e-22	4.44749e-19	chr5	140332843	140346631	ENSG00000113070	protein_coding	HBEGF	ENSG00000113070	protein_coding
CEBPB	10391.6	0.599731	0.0627828	9.55247	1.26645e-21	5.53663e-19	chr20	50190734	50192689	ENSG00000172216	protein_coding	CEBPB	ENSG00000172216	protein_coding
PTGFRN	1973.24	-0.732225	0.0781268	-9.37226	7.09949e-21	2.85208e-18	chr1	116910057	116990358	ENSG00000134247	protein_coding	PTGFRN	ENSG00000134247	protein_coding
TMPO	7413.1	-0.523184	0.057053	-9.17014	4.72393e-20	1.80042e-17	chr12	98515512	98550379	ENSG00000120802	protein_coding	TMPO	ENSG00000120802	protein_coding
VPS54	1195.85	-0.807824	0.0890468	-9.0719	1.16956e-19	4.13912e-17	chr2	63892146	64019072	ENSG00000143952	protein_coding	VPS54	ENSG00000143952	protein_coding
ULK2	625.313	-0.895008	0.0989086	-9.04884	1.44491e-19	4.9947e-17	chr17	19770829	19867936	ENSG00000083290	protein_coding	ULK2	ENSG00000083290	protein_coding
ZDHHC20	5327.03	-0.800138	0.0887574	-9.01489	1.97059e-19	6.65702e-17	chr13	21372573	21459370	ENSG00000180776	protein_coding	ZDHHC20	ENSG00000180776	protein_coding
AMZ2	2676.65	-0.627015	0.070796	-8.85664	8.24597e-19	2.45136e-16	chr17	68247574	68257164	ENSG00000196704	protein_coding	AMZ2	ENSG00000196704	protein_coding
HYOU1	19863.9	0.594262	0.0681087	8.72521	2.65694e-18	7.74367e-16	chr11	119044189	119057202	ENSG00000149428	protein_coding	HYOU1	ENSG00000149428	protein_coding
RIN3	329.059	-1.22304	0.140357	-8.71375	2.93977e-18	8.40321e-16	chr14	92513774	92688994	ENSG00000100599	protein_coding	RIN3	ENSG00000100599	protein_coding
TXNRD1	18084.8	0.549559	0.063131	8.70505	3.17435e-18	8.90255e-16	chr12	104215779	104350305	ENSG00000198431	protein_coding	TXNRD1	ENSG00000198431	protein_coding
AGPAT3	3314.44	-0.561251	0.0645686	-8.69232	3.55123e-18	9.7751e-16	chr21	43865186	43986536	ENSG00000160216	protein_coding	AGPAT3	ENSG00000160216	protein_coding
SSH1	1742.81	-0.698527	0.0806945	-8.65644	4.86743e-18	1.31545e-15	chr12	108778192	108857590	ENSG00000084112	protein_coding	SSH1	ENSG00000084112	protein_coding
SELENON	2229.94	-0.773884	0.0894862	-8.64808	5.23717e-18	1.3901e-15	chr1	25800176	25818224	ENSG00000162430	protein_coding	SEPN1	ENSG00000162430	protein_coding
CABLES2	1959.86	-0.635555	0.0738447	-8.60664	7.52354e-18	1.96193e-15	chr20	62388632	62407285	ENSG00000149679	protein_coding	CABLES2	ENSG00000149679	protein_coding
ACADSB	514.517	-0.929036	0.107986	-8.60334	7.74316e-18	1.98439e-15	chr10	123008979	123058311	ENSG00000196177	protein_coding	ACADSB	ENSG00000196177	protein_coding
ZNF618	617.33	-0.973471	0.113365	-8.58707	8.92176e-18	2.24768e-15	chr9	113876282	114056591	ENSG00000157657	protein_coding	ZNF618	ENSG00000157657	protein_coding
ZYG11B	1092.16	-0.718273	0.0841693	-8.53368	1.41768e-17	3.51206e-15	chr1	52726467	52827342	ENSG00000162378	protein_coding	ZYG11B	ENSG00000162378	protein_coding
ASNS	3962.69	0.617878	0.0725009	8.52235	1.56347e-17	3.80975e-15	chr7	97852118	97872542	ENSG00000070669	protein_coding	ASNS	ENSG00000070669	protein_coding
ERN1	2746.33	0.563981	0.0669269	8.42682	3.55186e-17	8.12228e-15	chr17	64039142	64130819	ENSG00000178607	protein_coding	ERN1	ENSG00000178607	protein_coding
POMGNT1	1258.91	-0.779044	0.092666	-8.40701	4.20608e-17	9.33123e-15	chr1	46188682	46220305	ENSG00000085998	protein_coding	POMGNT1	ENSG00000085998	protein_coding
ZNF32	359.766	-1.10536	0.132044	-8.37118	5.70438e-17	1.24691e-14	chr10	43643859	43648856	ENSG00000169740	protein_coding	ZNF32	ENSG00000169740	protein_coding
ABCB10	520.672	-0.921656	0.110146	-8.36758	5.88149e-17	1.26699e-14	chr1	229516582	229558695	ENSG00000135776	protein_coding	ABCB10	ENSG00000135776	protein_coding
TRAF3IP1	538.061	-0.936335	0.112045	-8.35677	6.44589e-17	1.36874e-14	chr2	238320441	238400900	ENSG00000204104	protein_coding	TRAF3IP1	ENSG00000204104	protein_coding
ZFP30	423.363	-1.19266	0.142951	-8.34311	7.2359e-17	1.51485e-14	chr19	37613749	37692337	ENSG00000120784	protein_coding	ZFP30	ENSG00000120784	protein_coding
MAFF	697.017	0.807847	0.0975942	8.27761	1.2567e-16	2.59438e-14	chr22	38200767	38216511	ENSG00000185022	protein_coding	MAFF	ENSG00000185022	protein_coding
SERP1	11950.5	0.553166	0.0670216	8.25356	1.5375e-16	3.1306e-14	chr3	150541994	150603228	ENSG00000120742	protein_coding	SERP1	ENSG00000120742	protein_coding
CALR	28194.2	0.484981	0.0587966	8.24845	1.60457e-16	3.18005e-14	chr19	12938578	12944489	ENSG00000179218	protein_coding	CALR	ENSG00000179218	protein_coding
CPLANE1	588.226	-0.957819	0.116266	-8.23815	1.74889e-16	3.42045e-14	chr5	37106228	37249428	ENSG00000197603	protein_coding	C5orf42	ENSG00000197603	protein_coding
H6PD	1264.73	-0.682801	0.0829535	-8.23113	1.8545e-16	3.57991e-14	chr1	9234775	9271337	ENSG00000049239	protein_coding	H6PD	ENSG00000049239	protein_coding
MXD1	4735.72	0.591643	0.0719354	8.22464	1.95782e-16	3.73089e-14	chr2	69897688	69942945	ENSG00000059728	protein_coding	MXD1	ENSG00000059728	protein_coding
SAMD11	1103.35	-0.68469	0.0833389	-8.21574	2.1086e-16	3.96737e-14	chr1	924880	944581	ENSG00000187634	protein_coding	SAMD11	ENSG00000187634	protein_coding
PELI3	322.198	-1.07364	0.131752	-8.14895	3.67103e-16	6.73656e-14	chr11	66466327	66477337	ENSG00000174516	protein_coding	PELI3	ENSG00000174516	protein_coding
DMTN	306.029	-1.12785	0.138626	-8.13593	4.08785e-16	7.40997e-14	chr8	22048995	22082527	ENSG00000158856	protein_coding	DMTN	ENSG00000158856	protein_coding
NFKB2	4208.99	0.515731	0.0637791	8.08621	6.15509e-16	1.10228e-13	chr10	102394110	102402529	ENSG00000077150	protein_coding	NFKB2	ENSG00000077150	protein_coding
SLC39A7	7304.19	0.474183	0.0586521	8.08468	6.23279e-16	1.10291e-13	chr6	33200445	33204439	ENSG00000112473	protein_coding	SLC39A7	ENSG00000112473	protein_coding
ZFYVE9	666.663	-0.823855	0.101995	-8.07739	6.61679e-16	1.15708e-13	chr1	52142094	52346686	ENSG00000157077	protein_coding	ZFYVE9	ENSG00000157077	protein_coding
GADD45A	1739.04	0.791058	0.0988023	8.00648	1.18041e-15	2.01674e-13	chr1	67685061	67688338	ENSG00000116717	protein_coding	GADD45A	ENSG00000116717	protein_coding
PDCD7	998.075	-0.676503	0.084927	-7.9657	1.64291e-15	2.74385e-13	chr15	65117379	65133836	ENSG00000090470	protein_coding	PDCD7	ENSG00000090470	protein_coding
STRADB	321.41	-1.01689	0.128995	-7.88318	3.19151e-15	5.21304e-13	chr2	201387858	201480846	ENSG00000082146	protein_coding	STRADB	ENSG00000082146	protein_coding
TOP2B	10108.9	-0.522698	0.0663686	-7.87569	3.38877e-15	5.47507e-13	chr3	25597905	25664907	ENSG00000077097	protein_coding	TOP2B	ENSG00000077097	protein_coding
ZMYND11	5731.2	-0.583791	0.0742784	-7.8595	3.85675e-15	6.16416e-13	chr10	134465	254637	ENSG00000015171	protein_coding	ZMYND11	ENSG00000015171	protein_coding
BIVM	286.625	-1.04751	0.134307	-7.79943	6.21879e-15	9.73012e-13	chr13	102799049	102841535	ENSG00000134897	protein_coding	BIVM	ENSG00000134897	protein_coding
RAB11FIP2	442.403	-1.02751	0.131781	-7.79713	6.33294e-15	9.8055e-13	chr10	118004916	118046603	ENSG00000107560	protein_coding	RAB11FIP2	ENSG00000107560	protein_coding
FAM20C	437.332	-0.911017	0.117162	-7.77573	7.50133e-15	1.14948e-12	chr7	192969	260745	ENSG00000177706	protein_coding	FAM20C	ENSG00000177706	protein_coding
ZFP36L2	9765.76	-0.457594	0.0589209	-7.76623	8.0855e-15	1.22636e-12	chr2	43222402	43226609	ENSG00000152518	protein_coding	ZFP36L2	ENSG00000152518	protein_coding
NDFIP1	2104.6	-0.566508	0.0731213	-7.7475	9.37162e-15	1.40707e-12	chr5	142108505	142154443	ENSG00000131507	protein_coding	NDFIP1	ENSG00000131507	protein_coding
DOCK7	1392.86	-0.635732	0.0821632	-7.73742	1.01452e-14	1.50798e-12	chr1	62454726	62688368	ENSG00000116641	protein_coding	DOCK7	ENSG00000116641	protein_coding
MAVS	6746.24	-0.459107	0.0596232	-7.70014	1.3592e-14	2.00031e-12	chr20	3846799	3876123	ENSG00000088888	protein_coding	MAVS	ENSG00000088888	protein_coding
MKNK2	3277.21	0.51738	0.0676538	7.64746	2.04983e-14	2.95812e-12	chr19	2037465	2051244	ENSG00000099875	protein_coding	MKNK2	ENSG00000099875	protein_coding
ZNF189	545.838	-0.88664	0.115964	-7.64583	2.07604e-14	2.96714e-12	chr9	101398873	101410660	ENSG00000136870	protein_coding	ZNF189	ENSG00000136870	protein_coding
HACD3	4819.39	-0.47137	0.0617261	-7.63648	2.23248e-14	3.13053e-12	chr15	65530418	65578352	ENSG00000074696	protein_coding	HACD3	ENSG00000074696	protein_coding
RCN2	3053.9	-0.555375	0.0728229	-7.62638	2.41445e-14	3.29251e-12	chr15	76931619	76954392	ENSG00000117906	protein_coding	RCN2	ENSG00000117906	protein_coding
ZNF319	217.467	-1.18069	0.155191	-7.60794	2.78489e-14	3.76314e-12	chr16	57994668	58000453	ENSG00000166188	protein_coding	ZNF319	ENSG00000166188	protein_coding
FAM210B	1183.22	-0.596945	0.0784924	-7.60514	2.84601e-14	3.8111e-12	chr20	56358915	56368663	ENSG00000124098	protein_coding	FAM210B	ENSG00000124098	protein_coding
SEPTIN8	2573.81	-0.508861	0.0669244	-7.60352	2.8818e-14	3.82456e-12	chr5	132750817	132807241	ENSG00000164402	protein_coding	SEPT8	ENSG00000164402	protein_coding
ALDH5A1	1685.3	-0.575687	0.0759021	-7.58459	3.33531e-14	4.38726e-12	chr6	24494852	24537207	ENSG00000112294	protein_coding	ALDH5A1	ENSG00000112294	protein_coding
FBXO44	311.443	-1.05662	0.139804	-7.55789	4.09653e-14	5.29486e-12	chr1	11654375	11663327	ENSG00000132879	protein_coding	FBXO44	ENSG00000132879	protein_coding
NAE1	1239.34	-0.637668	0.0846151	-7.53611	4.84215e-14	6.1516e-12	chr16	66802875	66873256	ENSG00000159593	protein_coding	NAE1	ENSG00000159593	protein_coding
FOSL2	7785.11	0.46579	0.0627859	7.4187	1.18275e-13	1.47734e-11	chr2	28392448	28417312	ENSG00000075426	protein_coding	FOSL2	ENSG00000075426	protein_coding
ATMIN	4810.3	-0.456807	0.0618657	-7.38386	1.53763e-13	1.88888e-11	chr16	81035847	81047358	ENSG00000166454	protein_coding	ATMIN	ENSG00000166454	protein_coding
DUSP16	6180.66	0.452836	0.0615845	7.35308	1.93696e-13	2.34073e-11	chr12	12474210	12562383	ENSG00000111266	protein_coding	DUSP16	ENSG00000111266	protein_coding
PDGFB	1227.03	0.63264	0.0862651	7.33367	2.23937e-13	2.64175e-11	chr22	39223359	39244751	ENSG00000100311	protein_coding	PDGFB	ENSG00000100311	protein_coding
DENND10	1226.81	-0.583713	0.0797388	-7.32031	2.474e-13	2.89556e-11	chr10	119104086	119137984	ENSG00000119979	protein_coding	FAM45A	ENSG00000119979	protein_coding
TSPAN3	1337.16	-0.581741	0.0794896	-7.31845	2.50846e-13	2.91295e-11	chr15	77041404	77083984	ENSG00000140391	protein_coding	TSPAN3	ENSG00000140391	protein_coding
FN3K	263.533	-1.02727	0.140475	-7.31283	2.61577e-13	3.01401e-11	chr17	82735575	82751197	ENSG00000167363	protein_coding	FN3K	ENSG00000167363	protein_coding
PCYOX1	2709.84	-0.503016	0.0694013	-7.24794	4.23156e-13	4.8383e-11	chr2	70257386	70281191	ENSG00000116005	protein_coding	PCYOX1	ENSG00000116005	protein_coding
AGR2	37063.8	0.573056	0.0791282	7.24212	4.41717e-13	4.97401e-11	chr7	16791811	16833433	ENSG00000106541	protein_coding	AGR2	ENSG00000106541	protein_coding
EIF2AK4	1122.4	-0.651435	0.0903228	-7.2123	5.50134e-13	6.14827e-11	chr15	39934146	40035591	ENSG00000128829	protein_coding	EIF2AK4	ENSG00000128829	protein_coding
PTGR1	1414.7	0.599857	0.0833596	7.19602	6.19969e-13	6.7759e-11	chr9	111549722	111599855	ENSG00000106853	protein_coding	PTGR1	ENSG00000106853	protein_coding
MAP4K4	3974.8	-0.491648	0.0686534	-7.16131	7.99075e-13	8.66968e-11	chr2	101696850	101894689	ENSG00000071054	protein_coding	MAP4K4	ENSG00000071054	protein_coding
C19orf12	464.564	-0.789909	0.111005	-7.11597	1.11126e-12	1.18833e-10	chr19	29698886	29715789	ENSG00000131943	protein_coding	C19orf12	ENSG00000131943	protein_coding
AMER1	377.81	-0.8756	0.123079	-7.11414	1.12615e-12	1.19565e-10	chrX	64185117	64205744	ENSG00000184675	protein_coding	AMER1	ENSG00000184675	protein_coding
LRP3	1308.12	-0.726267	0.102161	-7.10904	1.1685e-12	1.23181e-10	chr19	33177603	33208867	ENSG00000130881	protein_coding	LRP3	ENSG00000130881	protein_coding
GCLM	1599.87	0.557371	0.0786598	7.08584	1.38201e-12	1.44664e-10	chr1	93885205	93909456	ENSG00000023909	protein_coding	GCLM	ENSG00000023909	protein_coding
ZNF511	713.101	-0.8266	0.116762	-7.07934	1.44839e-12	1.49506e-10	chr10	133308475	133313162	ENSG00000198546	protein_coding	ZNF511	ENSG00000198546	protein_coding
DENND1B	915.203	-0.774983	0.109668	-7.06664	1.58729e-12	1.62714e-10	chr1	197504748	197775696	ENSG00000213047	protein_coding	DENND1B	ENSG00000213047	protein_coding
FBXO41	731.009	-0.795594	0.112721	-7.05807	1.68833e-12	1.71885e-10	chr2	73254682	73284431	ENSG00000163013	protein_coding	FBXO41	ENSG00000163013	protein_coding
PTBP3	9149.9	-0.486515	0.0692753	-7.02292	2.17284e-12	2.16759e-10	chr9	112217716	112333667	ENSG00000119314	protein_coding	PTBP3	ENSG00000119314	protein_coding
RIPOR1	1732.9	-0.633562	0.0903904	-7.00918	2.39724e-12	2.35977e-10	chr16	67518418	67546788	ENSG00000039523	protein_coding	FAM65A	ENSG00000039523	protein_coding
SEMA3B	7238.51	0.472702	0.0676576	6.98668	2.81476e-12	2.73801e-10	chr3	50267558	50277546	ENSG00000012171	protein_coding	SEMA3B	ENSG00000012171	protein_coding
TRAPPC13	769.723	-0.639228	0.0915033	-6.98585	2.83144e-12	2.73801e-10	chr5	65624716	65666233	ENSG00000113597	protein_coding	TRAPPC13	ENSG00000113597	protein_coding
BPNT2	3060.31	-0.463672	0.0663903	-6.98403	2.86828e-12	2.75059e-10	chr8	56957933	56993844	ENSG00000104331	protein_coding	IMPAD1	ENSG00000104331	protein_coding
DDIT4	5351.09	0.434214	0.0622288	6.9777	3.00044e-12	2.85888e-10	chr10	72273920	72276036	ENSG00000168209	protein_coding	DDIT4	ENSG00000168209	protein_coding
CSRNP1	1383.04	0.600344	0.0861393	6.96946	3.18151e-12	3.0121e-10	chr3	39141855	39154562	ENSG00000144655	protein_coding	CSRNP1	ENSG00000144655	protein_coding
PARN	1389.17	-0.532581	0.0764877	-6.96295	3.33211e-12	3.115e-10	chr16	14435701	14632728	ENSG00000140694	protein_coding	PARN	ENSG00000140694	protein_coding
CBFA2T3	3438.68	-0.569716	0.0820123	-6.94671	3.73914e-12	3.47366e-10	chr16	88874858	88977204	ENSG00000129993	protein_coding	CBFA2T3	ENSG00000129993	protein_coding
IFT57	684.499	-0.653103	0.0940616	-6.94336	3.82893e-12	3.51316e-10	chr3	108160812	108222570	ENSG00000114446	protein_coding	IFT57	ENSG00000114446	protein_coding
LIMS1	1766.3	-0.564304	0.0813853	-6.93373	4.09884e-12	3.73774e-10	chr2	108534355	108687246	ENSG00000169756	protein_coding	LIMS1	ENSG00000169756	protein_coding
SRPRB	3262.44	0.473459	0.0684728	6.91455	4.69344e-12	4.22807e-10	chr3	133784033	133825772	ENSG00000144867	protein_coding	SRPRB	ENSG00000144867	protein_coding
FAM189B	915.927	-0.744302	0.107901	-6.898	5.27384e-12	4.72231e-10	chr1	155247205	155255483	ENSG00000160767	protein_coding	FAM189B	ENSG00000160767	protein_coding
ADGRA3	950.727	-0.62682	0.0909156	-6.89453	5.40423e-12	4.81009e-10	chr4	22345071	22516054	ENSG00000152990	protein_coding	ADGRA3	ENSG00000152990	protein_coding
PEDS1-UBE2V1	940.803	-0.753469	0.109349	-6.89053	5.55855e-12	4.91799e-10	chr20	50081124	50153637	ENSG00000124208	protein_coding	TMEM189-UBE2V1	ENSG00000124208	protein_coding
CIBAR1	624.864	-1.09588	0.15995	-6.85136	7.31501e-12	6.43374e-10	chr8	93698561	93731527	ENSG00000188343	protein_coding	FAM92A1	ENSG00000188343	protein_coding
INTS2	4126.81	-0.432138	0.0631048	-6.84794	7.49203e-12	6.55068e-10	chr17	61865367	61928016	ENSG00000108506	protein_coding	INTS2	ENSG00000108506	protein_coding
RAB11FIP5	318.955	-0.940418	0.137641	-6.83241	8.35e-12	7.17424e-10	chr2	73073382	73156721	ENSG00000135631	protein_coding	RAB11FIP5	ENSG00000135631	protein_coding
ZNF514	493.632	-0.742429	0.108651	-6.83315	8.30711e-12	7.17424e-10	chr2	95147330	95165413	ENSG00000144026	protein_coding	ZNF514	ENSG00000144026	protein_coding
CDC27	4506.01	-0.440728	0.0645594	-6.82671	8.68817e-12	7.42189e-10	chr17	47117703	47189422	ENSG00000004897	protein_coding	CDC27	ENSG00000004897	protein_coding
SLC37A1	2186	-0.47311	0.0694732	-6.80996	9.76254e-12	8.24491e-10	chr21	42496008	42581440	ENSG00000160190	protein_coding	SLC37A1	ENSG00000160190	protein_coding
HECTD1	10597.8	-0.426431	0.0628814	-6.78152	1.18922e-11	9.87518e-10	chr14	31100112	31207804	ENSG00000092148	protein_coding	HECTD1	ENSG00000092148	protein_coding
ICA1L	284.475	-0.931578	0.137652	-6.76766	1.30885e-11	1.07485e-09	chr2	202773150	202871985	ENSG00000163596	protein_coding	ICA1L	ENSG00000163596	protein_coding
TWSG1	578.85	-0.677704	0.101095	-6.70366	2.03258e-11	1.6331e-09	chr18	9334767	9402420	ENSG00000128791	protein_coding	TWSG1	ENSG00000128791	protein_coding
ZNF639	1358.93	-0.580027	0.0865947	-6.69818	2.1103e-11	1.68642e-09	chr3	179322991	179338583	ENSG00000121864	protein_coding	ZNF639	ENSG00000121864	protein_coding
MBTPS2	952.736	-0.564701	0.0848654	-6.65408	2.85085e-11	2.25399e-09	chrX	21839636	21885424	ENSG00000012174	protein_coding	MBTPS2	ENSG00000012174	protein_coding
TXNRD3	294.034	-0.894231	0.134628	-6.64225	3.08931e-11	2.42961e-09	chr3	126571779	126655155	ENSG00000197763	protein_coding	TXNRD3	ENSG00000197763	protein_coding
B4GALT5	1351.92	-0.531543	0.0801015	-6.63587	3.22597e-11	2.52373e-09	chr20	49632945	49713878	ENSG00000158470	protein_coding	B4GALT5	ENSG00000158470	protein_coding
R3HDM2	2345.18	-0.446388	0.0673895	-6.624	3.49609e-11	2.72073e-09	chr12	57253762	57431005	ENSG00000179912	protein_coding	R3HDM2	ENSG00000179912	protein_coding
SDC4	5253.46	0.415626	0.0628322	6.61486	3.7191e-11	2.8792e-09	chr20	45325288	45348424	ENSG00000124145	protein_coding	SDC4	ENSG00000124145	protein_coding
AEN	3885.73	0.439311	0.0665095	6.60523	3.96899e-11	3.05674e-09	chr15	88621296	88632282	ENSG00000181026	protein_coding	AEN	ENSG00000181026	protein_coding
TRANK1	409.2	-0.783658	0.118663	-6.60407	4.00022e-11	3.06491e-09	chr3	36826820	36945057	ENSG00000168016	protein_coding	TRANK1	ENSG00000168016	protein_coding
DOP1A	945.774	-0.557079	0.0846281	-6.58267	4.62059e-11	3.52207e-09	chr6	83067666	83171350	ENSG00000083097	protein_coding	DOPEY1	ENSG00000083097	protein_coding
PPP2R2C	1539.11	-0.546486	0.0831158	-6.575	4.86537e-11	3.68974e-09	chr4	6320578	6563600	ENSG00000074211	protein_coding	PPP2R2C	ENSG00000074211	protein_coding
PCNX1	3382.95	-0.479005	0.0728805	-6.57247	4.9488e-11	3.73395e-09	chr14	70907405	71115382	ENSG00000100731	protein_coding	PCNX	ENSG00000100731	protein_coding
MIDN	5953.54	0.480981	0.0732656	6.5649	5.20688e-11	3.90884e-09	chr19	1248553	1259140	ENSG00000167470	protein_coding	MIDN	ENSG00000167470	protein_coding
ARNT2	366.068	-0.894131	0.136776	-6.53717	6.2693e-11	4.65934e-09	chr15	80404350	80597937	ENSG00000172379	protein_coding	ARNT2	ENSG00000172379	protein_coding
NR4A1	2276.62	0.627351	0.096313	6.51367	7.33353e-11	5.42317e-09	chr12	52022832	52059507	ENSG00000123358	protein_coding	NR4A1	ENSG00000123358	protein_coding
LGR4	714.128	-0.62232	0.0956874	-6.50368	7.83783e-11	5.73899e-09	chr11	27365961	27472775	ENSG00000205213	protein_coding	LGR4	ENSG00000205213	protein_coding
VPS4A	3417.37	-0.413996	0.0638133	-6.48761	8.7208e-11	6.35421e-09	chr16	69311356	69326939	ENSG00000132612	protein_coding	VPS4A	ENSG00000132612	protein_coding
IFIT5	324.285	-0.80403	0.124044	-6.48183	9.06142e-11	6.57019e-09	chr10	89414586	89421001	ENSG00000152778	protein_coding	IFIT5	ENSG00000152778	protein_coding
HADH	711.164	-0.684847	0.105756	-6.47573	9.43536e-11	6.74265e-09	chr4	107989714	108035175	ENSG00000138796	protein_coding	HADH	ENSG00000138796	protein_coding
APPL1	1553.25	-0.567901	0.0877602	-6.47106	9.73168e-11	6.88817e-09	chr3	57227737	57273468	ENSG00000157500	protein_coding	APPL1	ENSG00000157500	protein_coding
DAB2IP	1359.41	-0.532897	0.0824068	-6.46666	1.0019e-10	7.02464e-09	chr9	121567057	121785530	ENSG00000136848	protein_coding	DAB2IP	ENSG00000136848	protein_coding
DUSP1	1535.78	0.54518	0.0844657	6.45445	1.08609e-10	7.5792e-09	chr5	172768090	172771195	ENSG00000120129	protein_coding	DUSP1	ENSG00000120129	protein_coding
SREK1IP1	627.782	-0.705738	0.109443	-6.44844	1.13005e-10	7.81255e-09	chr5	64718144	64768685	ENSG00000153006	protein_coding	SREK1IP1	ENSG00000153006	protein_coding
TSPAN17	1710.68	-0.47045	0.0730321	-6.44169	1.1815e-10	8.13048e-09	chr5	176647387	176659054	ENSG00000048140	protein_coding	TSPAN17	ENSG00000048140	protein_coding
NSD1	7637.21	-0.428121	0.0665235	-6.43563	1.22966e-10	8.42287e-09	chr5	177133025	177300215	ENSG00000165671	protein_coding	NSD1	ENSG00000165671	protein_coding
SEC61A1	15919.1	0.359185	0.0558296	6.43361	1.24612e-10	8.49648e-09	chr3	128051641	128071683	ENSG00000058262	protein_coding	SEC61A1	ENSG00000058262	protein_coding
ETS2	2556.98	0.440155	0.0684453	6.43076	1.26971e-10	8.61783e-09	chr21	38805307	38824955	ENSG00000157557	protein_coding	ETS2	ENSG00000157557	protein_coding
TIPARP	2621.15	0.534632	0.0833825	6.41181	1.43807e-10	9.67214e-09	chr3	156673235	156706770	ENSG00000163659	protein_coding	TIPARP	ENSG00000163659	protein_coding
ZFP36	4343.68	0.521574	0.0813447	6.4119	1.43716e-10	9.67214e-09	chr19	39406813	39409412	ENSG00000128016	protein_coding	ZFP36	ENSG00000128016	protein_coding
THSD4	4021.6	-0.539491	0.0845756	-6.3788	1.78481e-10	1.18435e-08	chr15	71096952	71783383	ENSG00000187720	protein_coding	THSD4	ENSG00000187720	protein_coding
FKBP9	2426.14	-0.430984	0.0676529	-6.37051	1.88398e-10	1.23909e-08	chr7	32957404	33006931	ENSG00000122642	protein_coding	FKBP9	ENSG00000122642	protein_coding
H1-0	11968.6	0.372946	0.0585546	6.3692	1.90017e-10	1.24423e-08	chr22	37805093	37807436	ENSG00000189060	protein_coding	H1F0	ENSG00000189060	protein_coding
CNOT6L	1195.97	-0.605661	0.0951843	-6.36303	1.97809e-10	1.28958e-08	chr4	77713387	77819615	ENSG00000138767	protein_coding	CNOT6L	ENSG00000138767	protein_coding
KLF4	7243.77	0.432232	0.0679901	6.35728	2.05358e-10	1.33294e-08	chr9	107484852	107490482	ENSG00000136826	protein_coding	KLF4	ENSG00000136826	protein_coding
RASSF1	907.461	0.558363	0.087956	6.34821	2.17834e-10	1.40778e-08	chr3	50329782	50340980	ENSG00000068028	protein_coding	RASSF1	ENSG00000068028	protein_coding
ZCRB1	1104.01	-0.5356	0.0843874	-6.34692	2.19675e-10	1.41353e-08	chr12	42312078	42326118	ENSG00000139168	protein_coding	ZCRB1	ENSG00000139168	protein_coding
FAM172A	817.546	-0.6501	0.102442	-6.34602	2.20962e-10	1.41377e-08	chr5	93618069	94111699	ENSG00000113391	protein_coding	FAM172A	ENSG00000113391	protein_coding
DUSP8	1498.6	0.544043	0.0860123	6.32518	2.52936e-10	1.59307e-08	chr11	1554044	1571920	ENSG00000184545	protein_coding	DUSP8	ENSG00000184545	protein_coding
BRD3OS	681.07	-0.702207	0.111172	-6.31639	2.67751e-10	1.67926e-08	chr9	134025439	134034666	ENSG00000235106	protein_coding	LINC00094	ENSG00000235106	antisense
PHF10	2332.07	-0.442444	0.0701225	-6.30958	2.7979e-10	1.74008e-08	chr6	169703905	169725566	ENSG00000130024	protein_coding	PHF10	ENSG00000130024	protein_coding
HSBP1	4421.25	-0.405889	0.064365	-6.30605	2.86245e-10	1.77281e-08	chr16	83807843	83819737	ENSG00000230989	protein_coding	HSBP1	ENSG00000230989	protein_coding
TSC22D2	7703.74	0.409546	0.0651533	6.28589	3.25989e-10	2.00227e-08	chr3	150408335	150466431	ENSG00000196428	protein_coding	TSC22D2	ENSG00000196428	protein_coding
HID1	4803.5	0.409906	0.0652277	6.28422	3.29494e-10	2.01547e-08	chr17	74950743	74973166	ENSG00000167861	protein_coding	HID1	ENSG00000167861	protein_coding
ZKSCAN8	1381.88	-0.575531	0.0917371	-6.2737	3.52579e-10	2.14784e-08	chr6	28141910	28159472	ENSG00000198315	protein_coding	ZKSCAN8	ENSG00000198315	protein_coding
MYH10	2678.57	-0.412246	0.0657471	-6.27017	3.60653e-10	2.18806e-08	chr17	8474205	8630761	ENSG00000133026	protein_coding	MYH10	ENSG00000133026	protein_coding
CCNYL1	2483.29	0.483575	0.0773631	6.25071	4.0858e-10	2.46875e-08	chr2	207711540	207761839	ENSG00000163249	protein_coding	CCNYL1	ENSG00000163249	protein_coding
PRKACB	544.32	-0.658682	0.105888	-6.22054	4.95444e-10	2.93398e-08	chr1	84078062	84238498	ENSG00000142875	protein_coding	PRKACB	ENSG00000142875	protein_coding
TES	2968.12	0.557887	0.0901867	6.18592	6.17415e-10	3.58486e-08	chr7	116210493	116258783	ENSG00000135269	protein_coding	TES	ENSG00000135269	protein_coding
CDK2AP2	2389.44	0.480807	0.0777429	6.18457	6.22727e-10	3.60164e-08	chr11	67506497	67508649	ENSG00000167797	protein_coding	CDK2AP2	ENSG00000167797	protein_coding
AMIGO1	341.38	-0.817091	0.132214	-6.18007	6.40751e-10	3.69152e-08	chr1	109504175	109509738	ENSG00000181754	protein_coding	AMIGO1	ENSG00000181754	protein_coding
FBXW4	1116.19	-0.5507	0.0893472	-6.1636	7.11117e-10	4.0811e-08	chr10	101610664	101695295	ENSG00000107829	protein_coding	FBXW4	ENSG00000107829	protein_coding
ME2	600.478	-0.643258	0.104608	-6.14924	7.78561e-10	4.417e-08	chr18	50879049	50954257	ENSG00000082212	protein_coding	ME2	ENSG00000082212	protein_coding
TRIM29	938.214	0.627266	0.102026	6.14808	7.84255e-10	4.43238e-08	chr11	120111275	120185529	ENSG00000137699	protein_coding	TRIM29	ENSG00000137699	protein_coding
STAT5B	1001.79	-0.531108	0.0864114	-6.14628	7.93229e-10	4.44927e-08	chr17	42199168	42276707	ENSG00000173757	protein_coding	STAT5B	ENSG00000173757	protein_coding
PARP16	383.649	-0.762012	0.124093	-6.14064	8.21893e-10	4.57551e-08	chr15	65234460	65300618	ENSG00000138617	protein_coding	PARP16	ENSG00000138617	protein_coding
CCSAP	675.374	-0.604484	0.0985813	-6.13183	8.68719e-10	4.81815e-08	chr1	229321005	229343294	ENSG00000154429	protein_coding	CCSAP	ENSG00000154429	protein_coding
CEP250	1434.66	-0.595732	0.0973011	-6.12256	9.20862e-10	5.08836e-08	chr20	35455164	35519280	ENSG00000126001	protein_coding	CEP250	ENSG00000126001	protein_coding
FBXO6	137.172	-1.2119	0.198195	-6.11466	9.67648e-10	5.32708e-08	chr1	11664124	11674354	ENSG00000116663	protein_coding	FBXO6	ENSG00000116663	protein_coding
GNG10	938.429	-0.570592	0.0934305	-6.10712	1.01444e-09	5.56406e-08	chr9	111661335	111670246	ENSG00000242616	protein_coding	GNG10	ENSG00000242616	protein_coding
AARS1	12592.8	0.342566	0.0561873	6.09685	1.08177e-09	5.91158e-08	chr16	70252295	70289543	ENSG00000090861	protein_coding	AARS	ENSG00000090861	protein_coding
GALNT1	1726.62	-0.464012	0.0761186	-6.09591	1.08816e-09	5.92467e-08	chr18	35581117	35711834	ENSG00000141429	protein_coding	GALNT1	ENSG00000141429	protein_coding
ZNF704	389.189	-0.842012	0.138328	-6.08706	1.15002e-09	6.23866e-08	chr8	80628451	80874781	ENSG00000164684	protein_coding	ZNF704	ENSG00000164684	protein_coding
SSR1	9656.87	0.391088	0.0642876	6.0834	1.17658e-09	6.35953e-08	chr6	7268306	7347446	ENSG00000124783	protein_coding	SSR1	ENSG00000124783	protein_coding
YARS1	4948.81	0.390881	0.0643084	6.07823	1.21518e-09	6.54438e-08	chr1	32775237	32818153	ENSG00000134684	protein_coding	YARS	ENSG00000134684	protein_coding
ZNF354C	303.705	-0.811286	0.133738	-6.06622	1.30955e-09	6.95186e-08	chr5	179060415	179083537	ENSG00000177932	protein_coding	ZNF354C	ENSG00000177932	protein_coding
PHLDA1	6530.03	0.404403	0.0668546	6.049	1.45748e-09	7.68225e-08	chr12	76025447	76033932	ENSG00000139289	protein_coding	PHLDA1	ENSG00000139289	protein_coding
GNAQ	2770.31	-0.477475	0.0790076	-6.0434	1.50898e-09	7.92563e-08	chr9	77716087	78031458	ENSG00000156052	protein_coding	GNAQ	ENSG00000156052	protein_coding
BHLHE40	4357.25	0.442407	0.0733705	6.02977	1.64196e-09	8.54975e-08	chr3	4979116	4985323	ENSG00000134107	protein_coding	BHLHE40	ENSG00000134107	protein_coding
GMPPB	2135.86	0.452936	0.0751438	6.02758	1.66431e-09	8.61962e-08	chr3	49716844	49723951	ENSG00000173540	protein_coding	GMPPB	ENSG00000173540	protein_coding
MGAT2	2460.55	0.476079	0.0790288	6.02412	1.70028e-09	8.77534e-08	chr14	49620795	49623481	ENSG00000168282	protein_coding	MGAT2	ENSG00000168282	protein_coding
TESK1	830.249	-0.728843	0.121114	-6.01783	1.76767e-09	9.0916e-08	chr9	35605305	35610041	ENSG00000107140	protein_coding	TESK1	ENSG00000107140	protein_coding
SKP1	6534.32	-0.368362	0.0612472	-6.01435	1.80605e-09	9.25696e-08	chr5	134148935	134177038	ENSG00000113558	protein_coding	SKP1	ENSG00000113558	protein_coding
MTERF3	486.796	-0.648451	0.107855	-6.01225	1.82969e-09	9.34587e-08	chr8	96239398	96261610	ENSG00000156469	protein_coding	MTERF3	ENSG00000156469	protein_coding
CRTAP	4450.96	-0.474604	0.0789929	-6.00819	1.87611e-09	9.55016e-08	chr3	33113979	33147773	ENSG00000170275	protein_coding	CRTAP	ENSG00000170275	protein_coding
LINC02593	322.475	-0.809964	0.134907	-6.00388	1.92653e-09	9.75904e-08	chr1	916865	921016	ENSG00000223764	lncRNA	RP11-54O7.3	ENSG00000223764	lincRNA
TSHZ1	300.125	-0.789034	0.131427	-6.00357	1.93027e-09	9.75904e-08	chr18	75210755	75289950	ENSG00000179981	protein_coding	TSHZ1	ENSG00000179981	protein_coding
MSH6	4025.94	-0.398224	0.0664418	-5.99357	2.05281e-09	1.03084e-07	chr2	47695530	47810101	ENSG00000116062	protein_coding	MSH6	ENSG00000116062	protein_coding
EIF2AK2	3004.3	-0.539493	0.0901157	-5.98668	2.14173e-09	1.07187e-07	chr2	37099210	37157065	ENSG00000055332	protein_coding	EIF2AK2	ENSG00000055332	protein_coding
PHF2	3052.34	-0.383647	0.0641744	-5.9782	2.25619e-09	1.11545e-07	chr9	93576407	93679587	ENSG00000197724	protein_coding	PHF2	ENSG00000197724	protein_coding
IL6R	714.604	0.566491	0.0949875	5.96385	2.46364e-09	1.20856e-07	chr1	154405193	154469450	ENSG00000160712	protein_coding	IL6R	ENSG00000160712	protein_coding
SELENOS	3641.64	0.441693	0.0743303	5.9423	2.81046e-09	1.36966e-07	chr15	101270817	101277500	ENSG00000131871	protein_coding	VIMP	ENSG00000131871	protein_coding
TFDP2	1178.2	-0.611065	0.102941	-5.93608	2.9192e-09	1.41801e-07	chr3	141944428	142149544	ENSG00000114126	protein_coding	TFDP2	ENSG00000114126	protein_coding
EYA2	222.225	-0.952119	0.160487	-5.9327	2.98001e-09	1.44283e-07	chr20	46894624	47188844	ENSG00000064655	protein_coding	EYA2	ENSG00000064655	protein_coding
PDIA4	11403.7	0.365553	0.0616442	5.93004	3.02866e-09	1.46163e-07	chr7	149003062	149028641	ENSG00000155660	protein_coding	PDIA4	ENSG00000155660	protein_coding
SOGA1	3595.51	-0.388824	0.0657408	-5.9145	3.3289e-09	1.59102e-07	chr20	36777442	36863686	ENSG00000149639	protein_coding	SOGA1	ENSG00000149639	protein_coding
TCTN1	472.257	-0.635434	0.107724	-5.89873	3.66301e-09	1.73952e-07	chr12	110614027	110649430	ENSG00000204852	protein_coding	TCTN1	ENSG00000204852	protein_coding
ATF4	9100.91	0.351764	0.0596932	5.89286	3.79571e-09	1.7968e-07	chr22	39519695	39522685	ENSG00000128272	protein_coding	ATF4	ENSG00000128272	protein_coding
PLXND1	6126.93	-0.410593	0.0696864	-5.89202	3.81507e-09	1.80023e-07	chr3	129555175	129606818	ENSG00000004399	protein_coding	PLXND1	ENSG00000004399	protein_coding
RBM41	516.288	-0.722238	0.122684	-5.88697	3.93339e-09	1.85019e-07	chrX	107064420	107118823	ENSG00000089682	protein_coding	RBM41	ENSG00000089682	protein_coding
TMEM178B	903.338	-0.506618	0.0862915	-5.87101	4.33153e-09	2.02465e-07	chr7	141074232	141480380	ENSG00000261115	protein_coding	TMEM178B	ENSG00000261115	protein_coding
HSD17B12	810.35	-0.523589	0.0896613	-5.83963	5.23172e-09	2.41504e-07	chr11	43556436	43856617	ENSG00000149084	protein_coding	HSD17B12	ENSG00000149084	protein_coding
MAGEF1	1726.11	-0.449053	0.0772488	-5.81306	6.13394e-09	2.78822e-07	chr3	184710367	184712002	ENSG00000177383	protein_coding	MAGEF1	ENSG00000177383	protein_coding
SMURF1	5972.55	0.355913	0.0612526	5.81058	6.22578e-09	2.81202e-07	chr7	99027438	99144100	ENSG00000198742	protein_coding	SMURF1	ENSG00000198742	protein_coding
RAB32	1441.91	0.452281	0.0778927	5.80647	6.38052e-09	2.86081e-07	chr6	146543693	146554965	ENSG00000118508	protein_coding	RAB32	ENSG00000118508	protein_coding
PTPRU	1726.22	-0.442182	0.0763464	-5.79179	6.96387e-09	3.09913e-07	chr1	29236516	29326813	ENSG00000060656	protein_coding	PTPRU	ENSG00000060656	protein_coding
ITPKC	2615.14	0.390121	0.0674497	5.78388	7.29952e-09	3.22917e-07	chr19	40717103	40740860	ENSG00000086544	protein_coding	ITPKC	ENSG00000086544	protein_coding
IFRD1	4200.58	0.395893	0.0685868	5.77214	7.82707e-09	3.44206e-07	chr7	112422968	112481017	ENSG00000006652	protein_coding	IFRD1	ENSG00000006652	protein_coding
MUC5AC	9223.5	0.612798	0.106229	5.76866	7.9905e-09	3.50356e-07	chr11	1157953	1201138	ENSG00000215182	protein_coding	MUC5AC	ENSG00000215182	protein_coding
BRD3	2631.25	-0.417561	0.0724335	-5.76476	8.17763e-09	3.56458e-07	chr9	134030305	134068535	ENSG00000169925	protein_coding	BRD3	ENSG00000169925	protein_coding
RFXAP	156.081	-1.07924	0.187504	-5.75583	8.62168e-09	3.73623e-07	chr13	36819224	36829104	ENSG00000133111	protein_coding	RFXAP	ENSG00000133111	protein_coding
UNC119	701.13	-0.77565	0.134792	-5.75443	8.6934e-09	3.75636e-07	chr17	28546707	28552668	ENSG00000109103	protein_coding	UNC119	ENSG00000109103	protein_coding
CEP68	562.473	-0.635257	0.110453	-5.75136	8.85281e-09	3.81415e-07	chr2	65056366	65087004	ENSG00000011523	protein_coding	CEP68	ENSG00000011523	protein_coding
LAMA3	732.553	0.621877	0.108645	5.72395	1.04074e-08	4.44529e-07	chr18	23689443	23955066	ENSG00000053747	protein_coding	LAMA3	ENSG00000053747	protein_coding
SEC24A	4786.6	0.467549	0.0818567	5.7118	1.11786e-08	4.74738e-07	chr5	134648789	134727823	ENSG00000113615	protein_coding	SEC24A	ENSG00000113615	protein_coding
MYDGF	1810.53	0.468512	0.0820935	5.70705	1.14952e-08	4.86795e-07	chr19	4641374	4670370	ENSG00000074842	protein_coding	MYDGF	ENSG00000074842	protein_coding
TNFAIP3	1464.33	0.452712	0.0793352	5.70632	1.15446e-08	4.87497e-07	chr6	137867188	137883312	ENSG00000118503	protein_coding	TNFAIP3	ENSG00000118503	protein_coding
PINK1	768.017	-0.539142	0.0946774	-5.69452	1.23719e-08	5.18015e-07	chr1	20633455	20651511	ENSG00000158828	protein_coding	PINK1	ENSG00000158828	protein_coding
SLC1A5	17772.3	0.387033	0.0680355	5.68869	1.28018e-08	5.33015e-07	chr19	46774883	46788594	ENSG00000105281	protein_coding	SLC1A5	ENSG00000105281	protein_coding
PPM1K	847.454	0.545214	0.0959411	5.6828	1.32509e-08	5.47115e-07	chr4	88257620	88284769	ENSG00000163644	protein_coding	PPM1K	ENSG00000163644	protein_coding
ATP11B	1952.49	-0.469373	0.0826057	-5.68209	1.33062e-08	5.47877e-07	chr3	182793500	182921635	ENSG00000058063	protein_coding	ATP11B	ENSG00000058063	protein_coding
TNFRSF10B	3427.08	0.374571	0.0659418	5.68032	1.34442e-08	5.5203e-07	chr8	23020133	23069179	ENSG00000120889	protein_coding	TNFRSF10B	ENSG00000120889	protein_coding
GLE1	2506.09	-0.394392	0.0694431	-5.67935	1.35207e-08	5.53643e-07	chr9	128504700	128542288	ENSG00000119392	protein_coding	GLE1	ENSG00000119392	protein_coding
SSR3	9712.55	0.46836	0.0824776	5.67863	1.35776e-08	5.5399e-07	chr3	156540140	156555184	ENSG00000114850	protein_coding	SSR3	ENSG00000114850	protein_coding
CENPP	616.156	-0.704883	0.124247	-5.67326	1.40104e-08	5.68991e-07	chr9	92325484	92620533	ENSG00000188312	protein_coding	CENPP	ENSG00000188312	protein_coding
DICER1	9257.2	-0.400962	0.0711986	-5.6316	1.78549e-08	7.17286e-07	chr14	95086228	95158010	ENSG00000100697	protein_coding	DICER1	ENSG00000100697	protein_coding
IER5	4782.53	0.353888	0.0628814	5.62787	1.82449e-08	7.30978e-07	chr1	181088712	181092899	ENSG00000162783	protein_coding	IER5	ENSG00000162783	protein_coding
CPEB4	2019.03	0.573984	0.102034	5.62539	1.85084e-08	7.38652e-07	chr5	173888280	173961976	ENSG00000113742	protein_coding	CPEB4	ENSG00000113742	protein_coding
DCBLD2	1849.75	-0.403471	0.0717264	-5.62514	1.85359e-08	7.38652e-07	chr3	98795941	98901689	ENSG00000057019	protein_coding	DCBLD2	ENSG00000057019	protein_coding
P4HB	29005.6	0.338134	0.0602016	5.61669	1.94647e-08	7.69475e-07	chr17	81843159	81860694	ENSG00000185624	protein_coding	P4HB	ENSG00000185624	protein_coding
HTRA1	227.742	-0.819388	0.146013	-5.61175	2.00286e-08	7.89668e-07	chr10	122461525	122514908	ENSG00000166033	protein_coding	HTRA1	ENSG00000166033	protein_coding
BMPR1A	1430.96	-0.512795	0.0915367	-5.60208	2.11801e-08	8.30661e-07	chr10	86756650	86932838	ENSG00000107779	protein_coding	BMPR1A	ENSG00000107779	protein_coding
TMEM106B	1371.77	-0.472175	0.0844529	-5.59098	2.25786e-08	8.76262e-07	chr7	12211241	12243367	ENSG00000106460	protein_coding	TMEM106B	ENSG00000106460	protein_coding
MAP1LC3B	6551.8	0.51287	0.0917847	5.58775	2.30035e-08	8.90427e-07	chr16	87383995	87404779	ENSG00000140941	protein_coding	MAP1LC3B	ENSG00000140941	protein_coding
SRPK2	3438.17	-0.413028	0.0742118	-5.56553	2.6136e-08	9.98678e-07	chr7	105110704	105399308	ENSG00000135250	protein_coding	SRPK2	ENSG00000135250	protein_coding
RNF223	2589.42	0.506885	0.0910902	5.56465	2.62681e-08	1.00115e-06	chr1	1070966	1074307	ENSG00000237330	protein_coding	RNF223	ENSG00000237330	protein_coding
GPAT3	510.063	0.613321	0.110416	5.55461	2.78224e-08	1.05498e-06	chr4	83535914	83605875	ENSG00000138678	protein_coding	GPAT3	ENSG00000138678	protein_coding
PHF6	1318.26	-0.458165	0.0825222	-5.55202	2.82383e-08	1.06532e-06	chrX	134373253	134428791	ENSG00000156531	protein_coding	PHF6	ENSG00000156531	protein_coding
PDE12	1100.68	-0.463916	0.0836992	-5.54266	2.97914e-08	1.12106e-06	chr3	57556276	57566844	ENSG00000174840	protein_coding	PDE12	ENSG00000174840	protein_coding
POMT1	1625.93	-0.40472	0.0731417	-5.53337	3.1414e-08	1.17616e-06	chr9	131502902	131523806	ENSG00000130714	protein_coding	POMT1	ENSG00000130714	protein_coding
FUCA1	632.764	-0.546806	0.0989324	-5.52707	3.25624e-08	1.21002e-06	chr1	23845077	23868294	ENSG00000179163	protein_coding	FUCA1	ENSG00000179163	protein_coding
GIT1	2193.1	-0.44211	0.0805765	-5.48684	4.09196e-08	1.50925e-06	chr17	29573469	29594054	ENSG00000108262	protein_coding	GIT1	ENSG00000108262	protein_coding
OGFRL1	546.644	-0.596737	0.108797	-5.48485	4.13824e-08	1.52254e-06	chr6	71288803	71308950	ENSG00000119900	protein_coding	OGFRL1	ENSG00000119900	protein_coding
MDN1	4267.16	-0.382177	0.0699406	-5.4643	4.64739e-08	1.70145e-06	chr6	89642499	89819723	ENSG00000112159	protein_coding	MDN1	ENSG00000112159	protein_coding
AK3	2136.4	-0.395836	0.0724979	-5.45997	4.76208e-08	1.73915e-06	chr9	4709559	4742043	ENSG00000147853	protein_coding	AK3	ENSG00000147853	protein_coding
TGIF1	2967.7	0.380567	0.0697436	5.45667	4.85155e-08	1.76749e-06	chr18	3411608	3459978	ENSG00000177426	protein_coding	TGIF1	ENSG00000177426	protein_coding
CTDSP2	4942.72	0.345052	0.0634634	5.43703	5.41754e-08	1.96406e-06	chr12	57819927	57846739	ENSG00000175215	protein_coding	CTDSP2	ENSG00000175215	protein_coding
MAFG	2504.34	0.412239	0.0759217	5.42979	5.64191e-08	2.03547e-06	chr17	81918270	81927714	ENSG00000197063	protein_coding	MAFG	ENSG00000197063	protein_coding
RBBP6	4117.86	-0.388811	0.0716651	-5.42538	5.78303e-08	2.08133e-06	chr16	24537693	24572863	ENSG00000122257	protein_coding	RBBP6	ENSG00000122257	protein_coding
SMARCE1	3002.89	-0.397151	0.0732889	-5.41898	5.99395e-08	2.14685e-06	chr17	40624962	40648508	ENSG00000073584	protein_coding	SMARCE1	ENSG00000073584	protein_coding
RFX7	1805.15	-0.452998	0.0836484	-5.4155	6.11176e-08	2.17523e-06	chr15	56087280	56243266	ENSG00000181827	protein_coding	RFX7	ENSG00000181827	protein_coding
UNC5B	727.767	0.530155	0.0978987	5.41534	6.11711e-08	2.17523e-06	chr10	71212570	71302864	ENSG00000107731	protein_coding	UNC5B	ENSG00000107731	protein_coding
TRAF4	4141.71	0.394099	0.0728399	5.41048	6.28545e-08	2.22445e-06	chr17	28743984	28750958	ENSG00000076604	protein_coding	TRAF4	ENSG00000076604	protein_coding
ANKRD16	243.132	-0.772912	0.143101	-5.40117	6.6207e-08	2.32099e-06	chr10	5861617	5889906	ENSG00000134461	protein_coding	ANKRD16	ENSG00000134461	protein_coding
CIZ1	7133.58	-0.444474	0.0822869	-5.40151	6.60808e-08	2.32099e-06	chr9	128166064	128204383	ENSG00000148337	protein_coding	CIZ1	ENSG00000148337	protein_coding
ZNF337	826.565	-0.528173	0.0978235	-5.39925	6.69199e-08	2.34046e-06	chr20	25674215	25696841	ENSG00000130684	protein_coding	ZNF337	ENSG00000130684	protein_coding
NFE2L2	5514.45	0.36223	0.0672155	5.38909	7.08165e-08	2.45938e-06	chr2	177227595	177392697	ENSG00000116044	protein_coding	NFE2L2	ENSG00000116044	protein_coding
OAT	1246.34	-0.447366	0.083231	-5.37499	7.65878e-08	2.64744e-06	chr10	124397303	124418976	ENSG00000065154	protein_coding	OAT	ENSG00000065154	protein_coding
STAT3	3451.42	0.342481	0.0638098	5.36721	7.99619e-08	2.75128e-06	chr17	42313324	42388568	ENSG00000168610	protein_coding	STAT3	ENSG00000168610	protein_coding
IFT22	869.243	-0.481547	0.0897909	-5.36298	8.18617e-08	2.81014e-06	chr7	101313367	101321823	ENSG00000128581	protein_coding	IFT22	ENSG00000128581	protein_coding
RAPGEF1	3803.97	-0.355042	0.0662223	-5.36137	8.25918e-08	2.82867e-06	chr9	131576770	131740074	ENSG00000107263	protein_coding	RAPGEF1	ENSG00000107263	protein_coding
CUL1	2590.21	-0.361391	0.0676303	-5.34362	9.11072e-08	3.106e-06	chr7	148697914	148801036	ENSG00000055130	protein_coding	CUL1	ENSG00000055130	protein_coding
RDH14	551.807	-0.573573	0.107375	-5.34178	9.20376e-08	3.13054e-06	chr2	18554723	18560680	ENSG00000240857	protein_coding	RDH14	ENSG00000240857	protein_coding
ZC3H7B	2697.51	-0.367917	0.0689729	-5.33423	9.5951e-08	3.2414e-06	chr22	41301522	41360147	ENSG00000100403	protein_coding	ZC3H7B	ENSG00000100403	protein_coding
SFT2D2	1845.57	-0.414937	0.0779332	-5.32427	1.01359e-07	3.39323e-06	chr1	168225938	168253025	ENSG00000213064	protein_coding	SFT2D2	ENSG00000213064	protein_coding
EMC3	3595.08	0.346488	0.065116	5.32109	1.03145e-07	3.44527e-06	chr3	9962537	10011116	ENSG00000125037	protein_coding	EMC3	ENSG00000125037	protein_coding
EIF4H	12428.2	-0.316257	0.0595851	-5.30765	1.1105e-07	3.69272e-06	chr7	74174245	74197101	ENSG00000106682	protein_coding	EIF4H	ENSG00000106682	protein_coding
CD55	3302.57	0.450693	0.0849796	5.30354	1.13579e-07	3.76837e-06	chr1	207321508	207386804	ENSG00000196352	protein_coding	CD55	ENSG00000196352	protein_coding
SFN	3991.07	0.401001	0.0756176	5.30301	1.13908e-07	3.7709e-06	chr1	26863138	26864457	ENSG00000175793	protein_coding	SFN	ENSG00000175793	protein_coding
RPIA	827.219	-0.497273	0.0938023	-5.30129	1.14987e-07	3.79814e-06	chr2	88691644	88750935	ENSG00000153574	protein_coding	RPIA	ENSG00000153574	protein_coding
CFAP97	909.405	-0.469067	0.0885215	-5.2989	1.165e-07	3.8396e-06	chr4	185159665	185209504	ENSG00000164323	protein_coding	CFAP97	ENSG00000164323	protein_coding
MAP9	333.298	-0.789567	0.14914	-5.29414	1.19579e-07	3.93236e-06	chr4	155342658	155376970	ENSG00000164114	protein_coding	MAP9	ENSG00000164114	protein_coding
TCAF1	3294.22	-0.380338	0.0719965	-5.28273	1.27274e-07	4.1396e-06	chr7	143851375	143902198	ENSG00000198420	protein_coding	TCAF1	ENSG00000198420	protein_coding
GARS1	7767.99	0.342059	0.064789	5.27958	1.29479e-07	4.18917e-06	chr7	30594681	30634033	ENSG00000106105	protein_coding	GARS	ENSG00000106105	protein_coding
IQSEC1	2780.96	-0.455336	0.0862424	-5.27972	1.29379e-07	4.18917e-06	chr3	12897220	13073117	ENSG00000144711	protein_coding	IQSEC1	ENSG00000144711	protein_coding
CHAC1	315.149	0.710253	0.134862	5.26651	1.39042e-07	4.47342e-06	chr15	40952962	40956519	ENSG00000128965	protein_coding	CHAC1	ENSG00000128965	protein_coding
FRMD4B	425.482	0.692492	0.131526	5.26505	1.40152e-07	4.4994e-06	chr3	69169990	69542583	ENSG00000114541	protein_coding	FRMD4B	ENSG00000114541	protein_coding
EGLN1	950.96	-0.446483	0.0848395	-5.26268	1.41969e-07	4.54791e-06	chr1	231363751	231425044	ENSG00000135766	protein_coding	EGLN1	ENSG00000135766	protein_coding
ZNF532	205.967	-0.807887	0.153874	-5.25031	1.51843e-07	4.85374e-06	chr18	58862600	58986480	ENSG00000074657	protein_coding	ZNF532	ENSG00000074657	protein_coding
AKIRIN2	2524.99	0.366025	0.0697663	5.24644	1.55068e-07	4.94621e-06	chr6	87675072	87702209	ENSG00000135334	protein_coding	AKIRIN2	ENSG00000135334	protein_coding
NF2	1690.47	-0.433295	0.0826121	-5.24493	1.56339e-07	4.96618e-06	chr22	29603556	29698598	ENSG00000186575	protein_coding	NF2	ENSG00000186575	protein_coding
ZC3H12A	1312.98	0.463719	0.0884132	5.24491	1.56363e-07	4.96618e-06	chr1	37474552	37484379	ENSG00000163874	protein_coding	ZC3H12A	ENSG00000163874	protein_coding
SNX18	861.356	-0.463581	0.0885276	-5.23657	1.63591e-07	5.18469e-06	chr5	54517759	54546585	ENSG00000178996	protein_coding	SNX18	ENSG00000178996	protein_coding
KLF6	5373.06	0.455918	0.0871841	5.22938	1.70082e-07	5.3675e-06	chr10	3775996	3785281	ENSG00000067082	protein_coding	KLF6	ENSG00000067082	protein_coding
SMAD6	345.753	-0.701499	0.134187	-5.22776	1.71576e-07	5.40319e-06	chr15	66702228	66782848	ENSG00000137834	protein_coding	SMAD6	ENSG00000137834	protein_coding
CRELD1	841.601	0.468383	0.0897877	5.21656	1.82273e-07	5.69183e-06	chr3	9933822	9945413	ENSG00000163703	protein_coding	CRELD1	ENSG00000163703	protein_coding
GFPT1	9081.76	0.509046	0.0976293	5.21407	1.8474e-07	5.75675e-06	chr2	69319769	69387254	ENSG00000198380	protein_coding	GFPT1	ENSG00000198380	protein_coding
EIF1	16091	0.347156	0.0666992	5.20479	1.94211e-07	6.02662e-06	chr17	41688885	41692668	ENSG00000173812	protein_coding	EIF1	ENSG00000173812	protein_coding
MTMR12	1531.54	-0.41022	0.0788482	-5.20266	1.96456e-07	6.0725e-06	chr5	32226994	32313009	ENSG00000150712	protein_coding	MTMR12	ENSG00000150712	protein_coding
PNPLA8	2948.51	0.530222	0.10192	5.20235	1.96782e-07	6.0725e-06	chr7	108470422	108569666	ENSG00000135241	protein_coding	PNPLA8	ENSG00000135241	protein_coding
TARS1	6820.34	0.366545	0.0705329	5.19679	2.0276e-07	6.22692e-06	chr5	33440696	33469539	ENSG00000113407	protein_coding	TARS	ENSG00000113407	protein_coding
CPEB2	1992.95	0.542117	0.10439	5.19317	2.06744e-07	6.33616e-06	chr4	15002674	15070153	ENSG00000137449	protein_coding	CPEB2	ENSG00000137449	protein_coding
B3GALNT1	2806.08	-0.39153	0.0754666	-5.18813	2.12417e-07	6.49665e-06	chr3	161083883	161105384	ENSG00000169255	protein_coding	B3GALNT1	ENSG00000169255	protein_coding
HOXA10	238.58	-0.730321	0.140828	-5.18592	2.14953e-07	6.56071e-06	chr7	27170591	27180261	ENSG00000253293	protein_coding	HOXA10	ENSG00000253293	protein_coding
DENND1A	1277.93	-0.406828	0.0785592	-5.17862	2.23537e-07	6.76711e-06	chr9	123379654	123930152	ENSG00000119522	protein_coding	DENND1A	ENSG00000119522	protein_coding
ARHGEF11	1905.85	-0.389654	0.0752696	-5.17679	2.2574e-07	6.81991e-06	chr1	156934840	157045370	ENSG00000132694	protein_coding	ARHGEF11	ENSG00000132694	protein_coding
INO80D-AS1	118.611	-1.00968	0.195279	-5.17043	2.33554e-07	7.04168e-06	chr2	206084605	206086564	ENSG00000227946	lncRNA	AC007383.3	ENSG00000227946	lincRNA
KDM3B	4607.41	-0.307212	0.0594309	-5.16923	2.3506e-07	7.07273e-06	chr5	138352596	138437028	ENSG00000120733	protein_coding	KDM3B	ENSG00000120733	protein_coding
KDELR3	817.597	0.460838	0.0894011	5.15473	2.53995e-07	7.61166e-06	chr22	38468062	38483447	ENSG00000100196	protein_coding	KDELR3	ENSG00000100196	protein_coding
GPR135	132.922	-0.978691	0.190268	-5.14376	2.6929e-07	8.05377e-06	chr14	59429022	59465342	ENSG00000181619	protein_coding	GPR135	ENSG00000181619	protein_coding
CYTH1	1305.59	0.394354	0.0768196	5.1335	2.84402e-07	8.43783e-06	chr17	78674048	78782297	ENSG00000108669	protein_coding	CYTH1	ENSG00000108669	protein_coding
ZNF354B	516.154	-0.595343	0.115972	-5.13352	2.8437e-07	8.43783e-06	chr5	178859953	178888122	ENSG00000178338	protein_coding	ZNF354B	ENSG00000178338	protein_coding
FICD	1147.07	0.505494	0.0985253	5.13061	2.88811e-07	8.55157e-06	chr12	108515185	108525837	ENSG00000198855	protein_coding	FICD	ENSG00000198855	protein_coding
UNC13D	3233.64	0.386113	0.0752808	5.12897	2.91333e-07	8.60909e-06	chr17	75827225	75844717	ENSG00000092929	protein_coding	UNC13D	ENSG00000092929	protein_coding
LYRM9	96.161	-1.20094	0.234192	-5.12802	2.92798e-07	8.63522e-06	chr17	27878314	27894752	ENSG00000232859	protein_coding	LYRM9	ENSG00000232859	protein_coding
ARPP19	9382.92	-0.288853	0.0563458	-5.12644	2.95277e-07	8.69109e-06	chr15	52547045	52569883	ENSG00000128989	protein_coding	ARPP19	ENSG00000128989	protein_coding
R3HDM4	1345.9	0.474015	0.0925624	5.12104	3.03859e-07	8.87341e-06	chr19	896503	913245	ENSG00000198858	protein_coding	R3HDM4	ENSG00000198858	protein_coding
S100A16	4266.19	0.462968	0.0904036	5.12113	3.03715e-07	8.87341e-06	chr1	153606886	153613145	ENSG00000188643	protein_coding	S100A16	ENSG00000188643	protein_coding
IARS2	3559.06	-0.323594	0.0632016	-5.12004	3.05477e-07	8.88574e-06	chr1	220094102	220148041	ENSG00000067704	protein_coding	IARS2	ENSG00000067704	protein_coding
MAP3K9	3219.41	0.393445	0.076839	5.12037	3.0493e-07	8.88574e-06	chr14	70722526	70809534	ENSG00000006432	protein_coding	MAP3K9	ENSG00000006432	protein_coding
TCFL5	1879.02	-0.367731	0.0718342	-5.11917	3.06883e-07	8.89183e-06	chr20	62841115	62861763	ENSG00000101190	protein_coding	TCFL5	ENSG00000101190	protein_coding
TNFAIP2	1075.61	0.566048	0.110571	5.11933	3.06619e-07	8.89183e-06	chr14	103123442	103137439	ENSG00000185215	protein_coding	TNFAIP2	ENSG00000185215	protein_coding
CCDC34	604.863	-0.501381	0.0981198	-5.10988	3.22361e-07	9.32213e-06	chr11	27330827	27363868	ENSG00000109881	protein_coding	CCDC34	ENSG00000109881	protein_coding
LANCL1	1552.24	-0.402906	0.0788905	-5.10715	3.2705e-07	9.43936e-06	chr2	210431249	210477652	ENSG00000115365	protein_coding	LANCL1	ENSG00000115365	protein_coding
CMTM4	1577.29	-0.393249	0.07701	-5.10647	3.2824e-07	9.45536e-06	chr16	66614750	66696707	ENSG00000183723	protein_coding	CMTM4	ENSG00000183723	protein_coding
KCNAB2	346.075	-0.683177	0.133968	-5.09954	3.40485e-07	9.75139e-06	chr1	5991466	6101193	ENSG00000069424	protein_coding	KCNAB2	ENSG00000069424	protein_coding
STX16-NPEPL1	204.472	-0.942553	0.18498	-5.09543	3.47955e-07	9.94616e-06	chr20	58651434	58715410	ENSG00000254995	protein_coding	STX16-NPEPL1	ENSG00000254995	protein_coding
UBC	57783.3	0.335891	0.0659856	5.09037	3.57357e-07	1.01953e-05	chr12	124911604	124917368	ENSG00000150991	protein_coding	UBC	ENSG00000150991	protein_coding
HOXB7	215.296	-0.771371	0.151731	-5.0838	3.69965e-07	1.05146e-05	chr17	48607227	48633572	ENSG00000260027	protein_coding	HOXB7	ENSG00000260027	protein_coding
CEP20	1625.99	-0.450108	0.0886442	-5.0777	3.82039e-07	1.08371e-05	chr16	15865720	15888625	ENSG00000133393	protein_coding	FOPNL	ENSG00000133393	protein_coding
SNX10	714.872	-0.560215	0.110357	-5.07639	3.84665e-07	1.08908e-05	chr7	26291895	26374329	ENSG00000086300	protein_coding	SNX10	ENSG00000086300	protein_coding
LMBR1	6735.09	-0.471125	0.0928261	-5.07535	3.86793e-07	1.09302e-05	chr7	156668946	156893230	ENSG00000105983	protein_coding	LMBR1	ENSG00000105983	protein_coding
TRMT1L	696.014	-0.482839	0.095145	-5.07477	3.8797e-07	1.09427e-05	chr1	185118098	185157072	ENSG00000121486	protein_coding	TRMT1L	ENSG00000121486	protein_coding
LYPD3	3598.87	0.375377	0.0740115	5.07188	3.93906e-07	1.10681e-05	chr19	43460787	43465660	ENSG00000124466	protein_coding	LYPD3	ENSG00000124466	protein_coding
RRBP1	14327.8	0.326442	0.0643738	5.07104	3.95654e-07	1.10962e-05	chr20	17613678	17682295	ENSG00000125844	protein_coding	RRBP1	ENSG00000125844	protein_coding
IAH1	894.193	-0.463123	0.0913551	-5.06949	3.98892e-07	1.1166e-05	chr2	9473658	9496543	ENSG00000134330	protein_coding	IAH1	ENSG00000134330	protein_coding
MTHFD2	8820.16	0.420648	0.0831573	5.05845	4.22669e-07	1.18093e-05	chr2	74198562	74217565	ENSG00000065911	protein_coding	MTHFD2	ENSG00000065911	protein_coding
NIN	2127.38	-0.414746	0.0821204	-5.05046	4.40749e-07	1.22914e-05	chr14	50719763	50831121	ENSG00000100503	protein_coding	NIN	ENSG00000100503	protein_coding
PXK	205.248	-0.767751	0.152288	-5.04144	4.62036e-07	1.28368e-05	chr3	58332880	58426126	ENSG00000168297	protein_coding	PXK	ENSG00000168297	protein_coding
GOLM2	2500.93	-0.41416	0.0822374	-5.03615	4.74989e-07	1.31721e-05	chr15	44288729	44415758	ENSG00000166734	protein_coding	CASC4	ENSG00000166734	protein_coding
VANGL1	3226.63	-0.360335	0.0716429	-5.0296	4.91508e-07	1.36048e-05	chr1	115641953	115698224	ENSG00000173218	protein_coding	VANGL1	ENSG00000173218	protein_coding
RTN4	9413.61	0.312997	0.0623557	5.01954	5.17961e-07	1.43104e-05	chr2	54972187	55112621	ENSG00000115310	protein_coding	RTN4	ENSG00000115310	protein_coding
RALGPS2	2654.91	-0.487892	0.097224	-5.01822	5.21519e-07	1.43763e-05	chr1	178725147	178921841	ENSG00000116191	protein_coding	RALGPS2	ENSG00000116191	protein_coding
ATP2A2	13424.1	0.279147	0.0557522	5.00692	5.53087e-07	1.51123e-05	chr12	110280756	110351093	ENSG00000174437	protein_coding	ATP2A2	ENSG00000174437	protein_coding
ZNF362	1049.08	-0.475811	0.0951134	-5.00257	5.65718e-07	1.54291e-05	chr1	33256545	33300719	ENSG00000160094	protein_coding	ZNF362	ENSG00000160094	protein_coding
EXT2	888.37	-0.465895	0.0931538	-5.00135	5.69302e-07	1.54829e-05	chr11	44095549	44245429	ENSG00000151348	protein_coding	EXT2	ENSG00000151348	protein_coding
THEM4	356.84	-0.604085	0.120788	-5.00119	5.69776e-07	1.54829e-05	chr1	151873584	151909808	ENSG00000159445	protein_coding	THEM4	ENSG00000159445	protein_coding
KLHL9	1248.6	-0.423073	0.0846269	-4.99927	5.75483e-07	1.56095e-05	chr9	21329671	21335380	ENSG00000198642	protein_coding	KLHL9	ENSG00000198642	protein_coding
FNDC3B	4790.92	0.430587	0.086282	4.99047	6.0234e-07	1.62195e-05	chr3	172039628	172401665	ENSG00000075420	protein_coding	FNDC3B	ENSG00000075420	protein_coding
KHNYN	2782.04	-0.38485	0.0771556	-4.98798	6.10145e-07	1.63762e-05	chr14	24429286	24441834	ENSG00000100441	protein_coding	KHNYN	ENSG00000100441	protein_coding
SHH	1404.29	-0.394687	0.0792568	-4.97984	6.36362e-07	1.7043e-05	chr7	155799986	155812273	ENSG00000164690	protein_coding	SHH	ENSG00000164690	protein_coding
SHMT2	5480.74	0.358062	0.0720885	4.96698	6.80039e-07	1.81452e-05	chr12	57229327	57234935	ENSG00000182199	protein_coding	SHMT2	ENSG00000182199	protein_coding
ZFAND3	4827.43	0.311377	0.0626936	4.96665	6.81179e-07	1.81452e-05	chr6	37819499	38154624	ENSG00000156639	protein_coding	ZFAND3	ENSG00000156639	protein_coding
BEND7	263.32	-0.693751	0.139738	-4.96467	6.88198e-07	1.82994e-05	chr10	13438484	13528974	ENSG00000165626	protein_coding	BEND7	ENSG00000165626	protein_coding
RALGPS1	770.487	-0.461064	0.0930184	-4.9567	7.17016e-07	1.89639e-05	chr9	126914774	127223166	ENSG00000136828	protein_coding	RALGPS1	ENSG00000136828	protein_coding
ZBTB21	3106	0.406873	0.0820834	4.95683	7.16544e-07	1.89639e-05	chr21	41986831	42010387	ENSG00000173276	protein_coding	ZBTB21	ENSG00000173276	protein_coding
GLO1	5891.06	-0.290757	0.0586693	-4.95585	7.20132e-07	1.90051e-05	chr6	38675925	38703141	ENSG00000124767	protein_coding	GLO1	ENSG00000124767	protein_coding
ERRFI1	6152.42	0.344843	0.0696061	4.9542	7.26274e-07	1.91068e-05	chr1	8004404	8026308	ENSG00000116285	protein_coding	ERRFI1	ENSG00000116285	protein_coding
FAM200B	346.558	-0.604032	0.122173	-4.94406	7.65111e-07	2.00388e-05	chr4	15681662	15705565	ENSG00000237765	protein_coding	FAM200B	ENSG00000237765	protein_coding
NT5C3B	575.28	-0.577997	0.116911	-4.9439	7.65747e-07	2.00388e-05	chr17	41825181	41836263	ENSG00000141698	protein_coding	NT5C3B	ENSG00000141698	protein_coding
ZNRF2	1082.39	-0.409145	0.0828105	-4.94074	7.78258e-07	2.03304e-05	chr7	30284307	30367692	ENSG00000180233	protein_coding	ZNRF2	ENSG00000180233	protein_coding
CCDC174	2054.38	0.4261	0.0862654	4.93941	7.83585e-07	2.04087e-05	chr3	14651746	14672659	ENSG00000154781	protein_coding	CCDC174	ENSG00000154781	protein_coding
RUBCN	2257.81	0.365801	0.0740591	4.93931	7.83999e-07	2.04087e-05	chr3	197671393	197749727	ENSG00000145016	protein_coding	RUBCN	ENSG00000145016	protein_coding
KLHL42	1355.22	-0.411602	0.0833766	-4.93665	7.94742e-07	2.06522e-05	chr12	27780020	27803040	ENSG00000087448	protein_coding	KLHL42	ENSG00000087448	protein_coding
CAMK2N1	999.593	-0.497058	0.100885	-4.92696	8.35209e-07	2.16281e-05	chr1	20482391	20486220	ENSG00000162545	protein_coding	CAMK2N1	ENSG00000162545	protein_coding
CCNQ	520.983	-0.664251	0.134852	-4.92576	8.4031e-07	2.16906e-05	chrX	153587919	153600045	ENSG00000262919	protein_coding	FAM58A	ENSG00000262919	protein_coding
XPA	422.78	-0.579106	0.11757	-4.92562	8.40912e-07	2.16906e-05	chr9	97674909	97697357	ENSG00000136936	protein_coding	XPA	ENSG00000136936	protein_coding
MAP2K4	1893.99	-0.345986	0.0703232	-4.91994	8.65704e-07	2.22242e-05	chr17	12020824	12143830	ENSG00000065559	protein_coding	MAP2K4	ENSG00000065559	protein_coding
ANKS6	885.768	-0.530706	0.107917	-4.91772	8.75567e-07	2.24387e-05	chr9	98731329	98796965	ENSG00000165138	protein_coding	ANKS6	ENSG00000165138	protein_coding
LPIN3	1184.21	-0.421585	0.08576	-4.91588	8.83864e-07	2.25735e-05	chr20	41340920	41360582	ENSG00000132793	protein_coding	LPIN3	ENSG00000132793	protein_coding
THAP9-AS1	1642.08	0.427012	0.08694	4.91157	9.0351e-07	2.30356e-05	chr4	82893009	82900960	ENSG00000251022	lncRNA	THAP9-AS1	ENSG00000251022	antisense
SIX1	124.179	-0.937439	0.191019	-4.90756	9.22161e-07	2.34709e-05	chr14	60643415	60658259	ENSG00000126778	protein_coding	SIX1	ENSG00000126778	protein_coding
CRELD2	1105.83	0.392767	0.0800548	4.90622	9.28466e-07	2.3591e-05	chr22	49918167	49927540	ENSG00000184164	protein_coding	CRELD2	ENSG00000184164	protein_coding
FOXJ2	1027.85	-0.437398	0.0891611	-4.90571	9.30911e-07	2.36127e-05	chr12	8032703	8055503	ENSG00000065970	protein_coding	FOXJ2	ENSG00000065970	protein_coding
RNF141	598.882	-0.548946	0.111926	-4.90453	9.36502e-07	2.37141e-05	chr11	10511678	10541230	ENSG00000110315	protein_coding	RNF141	ENSG00000110315	protein_coding
MTERF2	343.141	-0.630735	0.128781	-4.89773	9.6952e-07	2.44668e-05	chr12	106977291	106987166	ENSG00000120832	protein_coding	MTERF2	ENSG00000120832	protein_coding
RBM43	248.455	-0.753658	0.154068	-4.89173	9.99518e-07	2.51811e-05	chr2	151247940	151261879	ENSG00000184898	protein_coding	RBM43	ENSG00000184898	protein_coding
EPHA2	2827.45	0.366497	0.0749548	4.88957	1.01055e-06	2.5416e-05	chr1	16124337	16156087	ENSG00000142627	protein_coding	EPHA2	ENSG00000142627	protein_coding
WIPI1	2103.05	0.401153	0.0822327	4.87827	1.0702e-06	2.68253e-05	chr17	68420948	68457513	ENSG00000070540	protein_coding	WIPI1	ENSG00000070540	protein_coding
H1-2	860.578	0.420005	0.0861055	4.8778	1.07277e-06	2.68445e-05	chr6	26055787	26056428	ENSG00000187837	protein_coding	HIST1H1C	ENSG00000187837	protein_coding
YLPM1	4973.55	-0.352332	0.0722514	-4.87647	1.07999e-06	2.69798e-05	chr14	74763366	74859435	ENSG00000119596	protein_coding	YLPM1	ENSG00000119596	protein_coding
OLA1	4697.01	-0.356229	0.0730614	-4.87575	1.08395e-06	2.70332e-05	chr2	174072447	174248698	ENSG00000138430	protein_coding	OLA1	ENSG00000138430	protein_coding
PEBP1	5834.04	-0.307255	0.0631136	-4.86829	1.1257e-06	2.80275e-05	chr12	118135858	118145584	ENSG00000089220	protein_coding	PEBP1	ENSG00000089220	protein_coding
RHOF	1623.23	0.409804	0.0842072	4.86662	1.13525e-06	2.8218e-05	chr12	121777754	121803403	ENSG00000139725	protein_coding	RHOF	ENSG00000139725	protein_coding
RAB40B	263.03	-0.735212	0.151221	-4.86183	1.16304e-06	2.88605e-05	chr17	82654973	82698728	ENSG00000141542	protein_coding	RAB40B	ENSG00000141542	protein_coding
EGR3	2449.42	0.372776	0.0767141	4.85928	1.17811e-06	2.91858e-05	chr8	22687659	22693302	ENSG00000179388	protein_coding	EGR3	ENSG00000179388	protein_coding
ITCH	3607.48	0.343368	0.0707637	4.85233	1.22022e-06	3.01285e-05	chr20	34363235	34511393	ENSG00000078747	protein_coding	ITCH	ENSG00000078747	protein_coding
SEC61A2	487.078	-0.518731	0.106922	-4.8515	1.2253e-06	3.02038e-05	chr10	12129637	12169961	ENSG00000065665	protein_coding	SEC61A2	ENSG00000065665	protein_coding
HSP90B1	33873.1	0.36566	0.075441	4.84697	1.25361e-06	3.08504e-05	chr12	103930107	103953645	ENSG00000166598	protein_coding	HSP90B1	ENSG00000166598	protein_coding
ARF4	5102.71	0.371744	0.0767616	4.84284	1.27994e-06	3.14464e-05	chr3	57571363	57598220	ENSG00000168374	protein_coding	ARF4	ENSG00000168374	protein_coding
STX16	10564.9	-0.286171	0.0592548	-4.8295	1.36875e-06	3.34624e-05	chr20	58651253	58679526	ENSG00000124222	protein_coding	STX16	ENSG00000124222	protein_coding
PASK	1153.94	-0.390535	0.0808765	-4.82877	1.37376e-06	3.35297e-05	chr2	241106099	241150264	ENSG00000115687	protein_coding	PASK	ENSG00000115687	protein_coding
TSC22D3	2330.3	0.335111	0.0694115	4.82789	1.37987e-06	3.36235e-05	chrX	107713221	107777342	ENSG00000157514	protein_coding	TSC22D3	ENSG00000157514	protein_coding
RIPPLY3	239.612	-0.693653	0.143742	-4.82569	1.39522e-06	3.39421e-05	chr21	37006150	37019659	ENSG00000183145	protein_coding	RIPPLY3	ENSG00000183145	protein_coding
LNPK	1747.84	-0.364201	0.0755903	-4.81809	1.44939e-06	3.52022e-05	chr2	175923892	176002839	ENSG00000144320	protein_coding	KIAA1715	ENSG00000144320	protein_coding
GLDN	469.069	0.693415	0.144094	4.81223	1.49255e-06	3.60735e-05	chr15	51341629	51408013	ENSG00000186417	protein_coding	GLDN	ENSG00000186417	protein_coding
ACVR2A	431.883	-0.528117	0.109851	-4.80758	1.52769e-06	3.6863e-05	chr2	147844517	147930826	ENSG00000121989	protein_coding	ACVR2A	ENSG00000121989	protein_coding
RRM2B	2608.17	-0.440999	0.0919517	-4.79599	1.61874e-06	3.89335e-05	chr8	102204502	102239118	ENSG00000048392	protein_coding	RRM2B	ENSG00000048392	protein_coding
SMKR1	100.436	-1.03756	0.217066	-4.77992	1.75368e-06	4.21111e-05	chr7	129502479	129512932	ENSG00000240204	protein_coding	SMKR1	ENSG00000240204	protein_coding
PITX1-AS1	690.348	-0.460518	0.0963899	-4.77766	1.77346e-06	4.25173e-05	chr5	135033280	135358219	ENSG00000224186	lncRNA	C5orf66	ENSG00000224186	antisense
ADCY3	1396.93	-0.41093	0.0860259	-4.77681	1.78094e-06	4.26278e-05	chr2	24819169	24919839	ENSG00000138031	protein_coding	ADCY3	ENSG00000138031	protein_coding
AJUBA	2874.67	0.323957	0.0678647	4.77357	1.80992e-06	4.31823e-05	chr14	22971174	22982642	ENSG00000129474	protein_coding	AJUBA	ENSG00000129474	protein_coding
PPM1F	765.072	-0.484208	0.101447	-4.773	1.81505e-06	4.32353e-05	chr22	21919420	21952837	ENSG00000100034	protein_coding	PPM1F	ENSG00000100034	protein_coding
HSPE1	4086.99	-0.434736	0.0910914	-4.77253	1.8193e-06	4.32673e-05	chr2	197499994	197503457	ENSG00000115541	protein_coding	HSPE1	ENSG00000115541	protein_coding
MARCHF8	446.009	-0.563588	0.118132	-4.77083	1.83471e-06	4.35641e-05	chr10	45454585	45594906	ENSG00000165406	protein_coding	MARCH8	ENSG00000165406	protein_coding
OXSR1	3763.36	0.325163	0.0683061	4.76037	1.93234e-06	4.56634e-05	chr3	38165089	38255488	ENSG00000172939	protein_coding	OXSR1	ENSG00000172939	protein_coding
RYK	2154.87	-0.356779	0.0750211	-4.75572	1.97737e-06	4.65795e-05	chr3	134065303	134250744	ENSG00000163785	protein_coding	RYK	ENSG00000163785	protein_coding
RHOBTB3	25671.4	-0.42322	0.0891378	-4.74793	2.05511e-06	4.82578e-05	chr5	95713522	95824383	ENSG00000164292	protein_coding	RHOBTB3	ENSG00000164292	protein_coding
GBF1	5766.93	0.297016	0.0625924	4.74524	2.08259e-06	4.88258e-05	chr10	102245532	102382899	ENSG00000107862	protein_coding	GBF1	ENSG00000107862	protein_coding
ZNF746	932.238	-0.475352	0.100206	-4.74373	2.0982e-06	4.91145e-05	chr7	149472794	149497817	ENSG00000181220	protein_coding	ZNF746	ENSG00000181220	protein_coding
CBX4	5770.21	0.324842	0.0685062	4.74178	2.11847e-06	4.94429e-05	chr17	79833156	79839429	ENSG00000141582	protein_coding	CBX4	ENSG00000141582	protein_coding
MIS12	2131.43	0.371982	0.0784622	4.74091	2.12756e-06	4.95674e-05	chr17	5486285	5490814	ENSG00000167842	protein_coding	MIS12	ENSG00000167842	protein_coding
CPEB3	530.041	0.660821	0.139571	4.73465	2.19439e-06	5.09646e-05	chr10	92046692	92291087	ENSG00000107864	protein_coding	CPEB3	ENSG00000107864	protein_coding
PREB	3381.42	0.361679	0.0764441	4.73129	2.23093e-06	5.16519e-05	chr2	27130756	27134675	ENSG00000138073	protein_coding	PREB	ENSG00000138073	protein_coding
SCOC	1327.22	-0.526898	0.111414	-4.72917	2.25434e-06	5.19513e-05	chr4	140257286	140385726	ENSG00000153130	protein_coding	SCOC	ENSG00000153130	protein_coding
EEA1	2917.8	-0.473827	0.100467	-4.71624	2.40245e-06	5.48542e-05	chr12	92770637	92929331	ENSG00000102189	protein_coding	EEA1	ENSG00000102189	protein_coding
NDST1	1953.84	-0.368902	0.0782518	-4.7143	2.42548e-06	5.52949e-05	chr5	150485818	150558211	ENSG00000070614	protein_coding	NDST1	ENSG00000070614	protein_coding
KLHL22	559.12	-0.532119	0.112907	-4.71288	2.44236e-06	5.55945e-05	chr22	20441519	20495883	ENSG00000099910	protein_coding	KLHL22	ENSG00000099910	protein_coding
IQCE	2216.19	-0.385322	0.0817862	-4.71133	2.46104e-06	5.5934e-05	chr7	2558972	2614734	ENSG00000106012	protein_coding	IQCE	ENSG00000106012	protein_coding
TRRAP	8091.27	-0.289146	0.0614098	-4.70847	2.49578e-06	5.65507e-05	chr7	98877933	99013243	ENSG00000196367	protein_coding	TRRAP	ENSG00000196367	protein_coding
ABCC5	2839.45	-0.349338	0.0742739	-4.70337	2.55904e-06	5.77201e-05	chr3	183919934	184018015	ENSG00000114770	protein_coding	ABCC5	ENSG00000114770	protein_coding
CBFB	2059.95	-0.34519	0.0733884	-4.7036	2.55614e-06	5.77201e-05	chr16	67029116	67101058	ENSG00000067955	protein_coding	CBFB	ENSG00000067955	protein_coding
KDM6B	5316.35	0.342492	0.0728153	4.70357	2.55649e-06	5.77201e-05	chr17	7839904	7854796	ENSG00000132510	protein_coding	KDM6B	ENSG00000132510	protein_coding
RPN1	12584.2	0.289262	0.0615526	4.69942	2.60897e-06	5.87573e-05	chr3	128619970	128681075	ENSG00000163902	protein_coding	RPN1	ENSG00000163902	protein_coding
FBXO25	554.193	-0.494599	0.105447	-4.69049	2.72558e-06	6.11055e-05	chr8	406428	477967	ENSG00000147364	protein_coding	FBXO25	ENSG00000147364	protein_coding
LGALS1	831.281	0.424302	0.0907251	4.67679	2.91401e-06	6.45513e-05	chr22	37675608	37679806	ENSG00000100097	protein_coding	LGALS1	ENSG00000100097	protein_coding
NCK2	902.406	-0.408321	0.0874117	-4.67124	2.99385e-06	6.60245e-05	chr2	105744897	105894274	ENSG00000071051	protein_coding	NCK2	ENSG00000071051	protein_coding
SLC35D1	976.059	-0.419761	0.0898846	-4.67	3.01204e-06	6.63273e-05	chr1	66999332	67054099	ENSG00000116704	protein_coding	SLC35D1	ENSG00000116704	protein_coding
PPP1R9A	260.726	-0.757697	0.162463	-4.66381	3.10415e-06	6.82546e-05	chr7	94907202	95296415	ENSG00000158528	protein_coding	PPP1R9A	ENSG00000158528	protein_coding
ELL2	1781.97	0.454117	0.0975623	4.65464	3.24553e-06	7.11528e-05	chr5	95885098	95962071	ENSG00000118985	protein_coding	ELL2	ENSG00000118985	protein_coding
RNF20	1591.01	-0.341151	0.073646	-4.63231	3.61606e-06	7.89267e-05	chr9	101533851	101563344	ENSG00000155827	protein_coding	RNF20	ENSG00000155827	protein_coding
POMGNT2	305.219	-0.660887	0.142839	-4.62679	3.71385e-06	8.09422e-05	chr3	43079232	43106076	ENSG00000144647	protein_coding	POMGNT2	ENSG00000144647	protein_coding
PDIA3	11612.7	0.319113	0.0690065	4.62439	3.75705e-06	8.1764e-05	chr15	43746392	43773279	ENSG00000167004	protein_coding	PDIA3	ENSG00000167004	protein_coding
IFITM10	1226.99	0.398937	0.086285	4.62348	3.77355e-06	8.20029e-05	chr11	1732410	1750591	ENSG00000244242	protein_coding	IFITM10	ENSG00000244242	protein_coding
TK2	107.115	-0.968806	0.209583	-4.62254	3.79072e-06	8.22558e-05	chr16	66508003	66552544	ENSG00000166548	protein_coding	TK2	ENSG00000166548	protein_coding
PDIA6	13200.9	0.295719	0.0640321	4.6183	3.86897e-06	8.38314e-05	chr2	10783391	10837977	ENSG00000143870	protein_coding	PDIA6	ENSG00000143870	protein_coding
POLR3B	995.294	0.394316	0.085394	4.61761	3.88186e-06	8.39883e-05	chr12	106357658	106510198	ENSG00000013503	protein_coding	POLR3B	ENSG00000013503	protein_coding
KATNBL1	733.856	-0.456054	0.0989095	-4.61083	4.01073e-06	8.63993e-05	chr15	34140674	34210096	ENSG00000134152	protein_coding	KATNBL1	ENSG00000134152	protein_coding
TMCO3	3409.14	0.459411	0.0996362	4.61089	4.0095e-06	8.63993e-05	chr13	113490995	113554590	ENSG00000150403	protein_coding	TMCO3	ENSG00000150403	protein_coding
ACOT9	969.274	0.411231	0.0892032	4.61005	4.02575e-06	8.65973e-05	chrX	23702253	23766475	ENSG00000123130	protein_coding	ACOT9	ENSG00000123130	protein_coding
MAP3K21	693.244	-0.468707	0.10172	-4.60782	4.06922e-06	8.72798e-05	chr1	233327768	233385148	ENSG00000143674	protein_coding	RP5-862P8.2	ENSG00000143674	protein_coding
GALNT11	1043.19	-0.377744	0.0820463	-4.60404	4.14371e-06	8.83673e-05	chr7	152025674	152122347	ENSG00000178234	protein_coding	GALNT11	ENSG00000178234	protein_coding
TCEA2	771.818	-0.450179	0.0977876	-4.60364	4.15171e-06	8.84113e-05	chr20	64049836	64072347	ENSG00000171703	protein_coding	TCEA2	ENSG00000171703	protein_coding
PBX3	2397.43	-0.3522	0.0766591	-4.59437	4.34054e-06	9.23001e-05	chr9	125747345	125967377	ENSG00000167081	protein_coding	PBX3	ENSG00000167081	protein_coding
PHKA1	731.017	-0.441494	0.0961068	-4.59379	4.35272e-06	9.24269e-05	chrX	72578814	72714319	ENSG00000067177	protein_coding	PHKA1	ENSG00000067177	protein_coding
TCTN2	287.675	-0.678646	0.14775	-4.59321	4.36472e-06	9.25495e-05	chr12	123671113	123708403	ENSG00000168778	protein_coding	TCTN2	ENSG00000168778	protein_coding
TACC2	1228.61	-0.428074	0.0932047	-4.59284	4.37261e-06	9.25846e-05	chr10	121989174	122254545	ENSG00000138162	protein_coding	TACC2	ENSG00000138162	protein_coding
ARMCX5	1033.23	0.386461	0.0841733	4.59126	4.40588e-06	9.31564e-05	chrX	102599168	102604159	ENSG00000125962	protein_coding	ARMCX5	ENSG00000125962	protein_coding
LRRC59	15094.5	0.286472	0.0624179	4.58958	4.44149e-06	9.37761e-05	chr17	50375059	50397553	ENSG00000108829	protein_coding	LRRC59	ENSG00000108829	protein_coding
PGM3	3280.25	0.373684	0.0815971	4.57962	4.65822e-06	9.77963e-05	chr6	83161150	83193936	ENSG00000013375	protein_coding	PGM3	ENSG00000013375	protein_coding
COCH	236.422	-0.668561	0.146029	-4.57826	4.68855e-06	9.80178e-05	chr14	30874514	30895065	ENSG00000100473	protein_coding	COCH	ENSG00000100473	protein_coding
TTC30B	231.919	-0.651585	0.142321	-4.57827	4.68842e-06	9.80178e-05	chr2	177548998	177553014	ENSG00000196659	protein_coding	TTC30B	ENSG00000196659	protein_coding
VARS2	913.814	-0.476608	0.104094	-4.57864	4.68016e-06	9.80178e-05	chr6	30908242	30926459	ENSG00000137411	protein_coding	VARS2	ENSG00000137411	protein_coding
TMEM184A	3752.7	0.292083	0.0638456	4.57484	4.7659e-06	9.94948e-05	chr7	1542235	1560821	ENSG00000164855	protein_coding	TMEM184A	ENSG00000164855	protein_coding
NFYB	1423.94	-0.35077	0.0767269	-4.57166	4.8387e-06	0.000100732	chr12	104117077	104138289	ENSG00000120837	protein_coding	NFYB	ENSG00000120837	protein_coding
SRI	978.354	-0.461648	0.101174	-4.5629	5.04513e-06	0.000104882	chr7	88205118	88226993	ENSG00000075142	protein_coding	SRI	ENSG00000075142	protein_coding
GRHL2	5632.78	-0.263057	0.0576976	-4.55923	5.13406e-06	0.000106137	chr8	101492432	101669726	ENSG00000083307	protein_coding	GRHL2	ENSG00000083307	protein_coding
SMARCD2	13656.4	-0.301747	0.0661915	-4.55871	5.14698e-06	0.000106257	chr17	63832081	63843065	ENSG00000108604	protein_coding	SMARCD2	ENSG00000108604	protein_coding
DHX29	1813.27	-0.334988	0.0735167	-4.55662	5.1983e-06	0.000107019	chr5	55256245	55307722	ENSG00000067248	protein_coding	DHX29	ENSG00000067248	protein_coding
SYVN1	3245.8	0.381963	0.0838433	4.55567	5.2218e-06	0.000107354	chr11	65121780	65134533	ENSG00000162298	protein_coding	SYVN1	ENSG00000162298	protein_coding
XRCC2	822.948	-0.421287	0.092522	-4.55337	5.27944e-06	0.000108389	chr7	152644779	152676165	ENSG00000196584	protein_coding	XRCC2	ENSG00000196584	protein_coding
YIPF2	2659.42	0.336305	0.0738887	4.55151	5.32618e-06	0.000109198	chr19	10922185	10928681	ENSG00000130733	protein_coding	YIPF2	ENSG00000130733	protein_coding
ZNF624	335.67	-0.558189	0.122694	-4.54943	5.37915e-06	0.00010998	chr17	16620737	16653856	ENSG00000197566	protein_coding	ZNF624	ENSG00000197566	protein_coding
CD99L2	665.221	-0.443538	0.0975144	-4.54844	5.40457e-06	0.000110348	chrX	150766337	150898816	ENSG00000102181	protein_coding	CD99L2	ENSG00000102181	protein_coding
NUAK1	830.024	-0.441782	0.0971965	-4.54525	5.48714e-06	0.00011188	chr12	106063340	106140033	ENSG00000074590	protein_coding	NUAK1	ENSG00000074590	protein_coding
NCOA4	4621.45	-0.280802	0.0617956	-4.54405	5.51829e-06	0.000112361	chr10	46005088	46030714	ENSG00000266412	protein_coding	NCOA4	ENSG00000266412	protein_coding
BAG1	3810.81	0.323691	0.0712876	4.54064	5.6083e-06	0.000113882	chr9	33247820	33264761	ENSG00000107262	protein_coding	BAG1	ENSG00000107262	protein_coding
TAF13	1832.09	0.403472	0.0888558	4.54075	5.60542e-06	0.000113882	chr1	109062486	109076002	ENSG00000197780	protein_coding	TAF13	ENSG00000197780	protein_coding
PSMD9	1907.45	0.350621	0.0772827	4.53686	5.70975e-06	0.000115626	chr12	121888731	121918297	ENSG00000110801	protein_coding	PSMD9	ENSG00000110801	protein_coding
UNG	2277.99	-0.36881	0.0814055	-4.53053	5.88359e-06	0.000118823	chr12	109097574	109110992	ENSG00000076248	protein_coding	UNG	ENSG00000076248	protein_coding
SEC31A	6614.59	0.318855	0.0705872	4.51719	6.26669e-06	0.000125537	chr4	82818661	82901166	ENSG00000138674	protein_coding	SEC31A	ENSG00000138674	protein_coding
ZBTB43	2008.2	0.386247	0.0855908	4.51272	6.40024e-06	0.000127867	chr9	126805006	126838210	ENSG00000169155	protein_coding	ZBTB43	ENSG00000169155	protein_coding
VEGFA	4105.26	0.413694	0.0917185	4.51047	6.46833e-06	0.000129054	chr6	43770184	43786487	ENSG00000112715	protein_coding	VEGFA	ENSG00000112715	protein_coding
CAPRIN2	234.316	-0.710925	0.157657	-4.50932	6.50354e-06	0.000129583	chr12	30709552	30754951	ENSG00000110888	protein_coding	CAPRIN2	ENSG00000110888	protein_coding
BTBD3	1187.67	-0.376743	0.0835648	-4.5084	6.53196e-06	0.000129801	chr20	11890723	11926609	ENSG00000132640	protein_coding	BTBD3	ENSG00000132640	protein_coding
ITGB6	1033.74	-0.481496	0.106795	-4.50861	6.52529e-06	0.000129801	chr2	160099666	160271888	ENSG00000115221	protein_coding	ITGB6	ENSG00000115221	protein_coding
CTPS2	1197.5	-0.353962	0.0785442	-4.50653	6.58964e-06	0.000130598	chrX	16588003	16712936	ENSG00000047230	protein_coding	CTPS2	ENSG00000047230	protein_coding
RWDD1	1240.56	-0.418281	0.0928801	-4.50345	6.68597e-06	0.00013233	chr6	116571367	116597675	ENSG00000111832	protein_coding	RWDD1	ENSG00000111832	protein_coding
KDM2B	1722.68	-0.373436	0.0829431	-4.50231	6.72192e-06	0.000132865	chr12	121429097	121581015	ENSG00000089094	protein_coding	KDM2B	ENSG00000089094	protein_coding
NAP1L1	13813.6	-0.273982	0.0608732	-4.50087	6.76751e-06	0.000133589	chr12	76036587	76085033	ENSG00000187109	protein_coding	NAP1L1	ENSG00000187109	protein_coding
H2AC6	1534.79	0.447657	0.0996159	4.49383	6.99525e-06	0.000137901	chr6	26124145	26139116	ENSG00000180573	protein_coding	HIST1H2AC	ENSG00000180573	protein_coding
NAGK	1321.16	0.346831	0.0771962	4.49285	7.0277e-06	0.000138357	chr2	71064344	71079805	ENSG00000124357	protein_coding	NAGK	ENSG00000124357	protein_coding
TIGD5	524.041	-0.50851	0.113211	-4.49168	7.06624e-06	0.000138932	chr8	143597835	143603224	ENSG00000179886	protein_coding	TIGD5	ENSG00000179886	protein_coding
ZFP14	274.388	-0.707974	0.157876	-4.48436	7.31344e-06	0.000143224	chr19	36334453	36379199	ENSG00000142065	protein_coding	ZFP14	ENSG00000142065	protein_coding
MGAT1	2552.49	0.312973	0.0698101	4.48321	7.35296e-06	0.000143808	chr5	180784782	180815652	ENSG00000131446	protein_coding	MGAT1	ENSG00000131446	protein_coding
LRRC58	5494.03	-0.378979	0.0845786	-4.4808	7.43649e-06	0.00014506	chr3	120324509	120349339	ENSG00000163428	protein_coding	LRRC58	ENSG00000163428	protein_coding
COPA	6173.46	0.272774	0.0609906	4.47239	7.73499e-06	0.000150488	chr1	160289273	160343400	ENSG00000122218	protein_coding	COPA	ENSG00000122218	protein_coding
ADCY1	7108.3	-0.280486	0.0627372	-4.47081	7.79242e-06	0.00015121	chr7	45574140	45723116	ENSG00000164742	protein_coding	ADCY1	ENSG00000164742	protein_coding
PPP2R2A	3863.09	0.32517	0.0728174	4.46556	7.98606e-06	0.000154765	chr8	26291491	26372680	ENSG00000221914	protein_coding	PPP2R2A	ENSG00000221914	protein_coding
PGM2	1736.87	0.332049	0.0744163	4.46204	8.11836e-06	0.00015692	chr4	37826633	37862937	ENSG00000169299	protein_coding	PGM2	ENSG00000169299	protein_coding
PLCG1	7064.04	-0.283163	0.0635285	-4.45726	8.3014e-06	0.000159834	chr20	41136960	41196801	ENSG00000124181	protein_coding	PLCG1	ENSG00000124181	protein_coding
LONP2	2382.93	-0.294632	0.0661331	-4.45514	8.3838e-06	0.000161212	chr16	48244296	48363122	ENSG00000102910	protein_coding	LONP2	ENSG00000102910	protein_coding
CNOT9	2012.96	-0.328702	0.0737909	-4.45451	8.4084e-06	0.000161476	chr2	218568580	218597080	ENSG00000144580	protein_coding	RQCD1	ENSG00000144580	protein_coding
UBAP2L	6949.93	-0.34048	0.0765261	-4.44921	8.61868e-06	0.000164875	chr1	154220179	154271510	ENSG00000143569	protein_coding	UBAP2L	ENSG00000143569	protein_coding
WAC-AS1	991.597	-0.411563	0.0925345	-4.44767	8.68075e-06	0.000165636	chr10	28522652	28532743	ENSG00000254635	lncRNA	WAC-AS1	ENSG00000254635	antisense
GNL1	2637.97	0.306583	0.0690056	4.44288	8.87631e-06	0.000168934	chr6	30541377	30557174	ENSG00000204590	protein_coding	GNL1	ENSG00000204590	protein_coding
VPS36	1183.99	-0.411749	0.0926744	-4.44296	8.87289e-06	0.000168934	chr13	52412602	52450628	ENSG00000136100	protein_coding	VPS36	ENSG00000136100	protein_coding
ZNF37A	1454.21	-0.482403	0.108601	-4.44197	8.91374e-06	0.000169429	chr10	38094336	38125544	ENSG00000075407	protein_coding	ZNF37A	ENSG00000075407	protein_coding
PAXIP1-DT	247.482	-0.61632	0.138818	-4.43977	9.00562e-06	0.000170957	chr7	155003448	155005703	ENSG00000273344	lncRNA	PAXIP1-AS1	ENSG00000273344	lincRNA
SLC39A14	2081.63	0.325894	0.0734239	4.43853	9.05763e-06	0.000171725	chr8	22367249	22434129	ENSG00000104635	protein_coding	SLC39A14	ENSG00000104635	protein_coding
PAIP1	3356.1	-0.285026	0.0642901	-4.43343	9.27445e-06	0.000175612	chr5	43526267	43557758	ENSG00000172239	protein_coding	PAIP1	ENSG00000172239	protein_coding
COPG1	8995.02	0.244948	0.0552677	4.43202	9.33528e-06	0.000176539	chr3	129249606	129277773	ENSG00000181789	protein_coding	COPG1	ENSG00000181789	protein_coding
DAG1	5807.94	-0.287462	0.0648933	-4.42976	9.43364e-06	0.000178172	chr3	49468703	49535618	ENSG00000173402	protein_coding	DAG1	ENSG00000173402	protein_coding
ARL2BP	885.231	-0.377154	0.0851546	-4.42905	9.46492e-06	0.00017831	chr16	57245098	57253635	ENSG00000102931	protein_coding	ARL2BP	ENSG00000102931	protein_coding
IDH1	2847.4	-0.295494	0.0667167	-4.42909	9.46302e-06	0.00017831	chr2	208236227	208266074	ENSG00000138413	protein_coding	IDH1	ENSG00000138413	protein_coding
DCUN1D1	2213.86	-0.343218	0.0775305	-4.42687	9.56099e-06	0.000179892	chr3	182938074	182985953	ENSG00000043093	protein_coding	DCUN1D1	ENSG00000043093	protein_coding
SLC16A14	651.143	-0.441801	0.0998439	-4.42492	9.64783e-06	0.000181296	chr2	230034974	230068999	ENSG00000163053	protein_coding	SLC16A14	ENSG00000163053	protein_coding
TMEM115	754.672	-0.475547	0.107509	-4.42333	9.71892e-06	0.000182402	chr3	50354749	50359610	ENSG00000126062	protein_coding	TMEM115	ENSG00000126062	protein_coding
ZFAND1	2226.51	0.327196	0.0739998	4.42157	9.79845e-06	0.000183662	chr8	81701334	81732903	ENSG00000104231	protein_coding	ZFAND1	ENSG00000104231	protein_coding
IRF2BP2	4453.99	0.283635	0.064173	4.41985	9.87692e-06	0.0001849	chr1	234604269	234609525	ENSG00000168264	protein_coding	IRF2BP2	ENSG00000168264	protein_coding
SEC16A	14967.8	0.282787	0.0640269	4.41669	1.00225e-05	0.000187389	chr9	136440096	136483759	ENSG00000148396	protein_coding	SEC16A	ENSG00000148396	protein_coding
CLPX	1930.99	-0.308486	0.0698683	-4.41526	1.0089e-05	0.000188396	chr15	65148219	65185342	ENSG00000166855	protein_coding	CLPX	ENSG00000166855	protein_coding
HCG11	169.294	-0.728115	0.164976	-4.41347	1.01726e-05	0.000189243	chr6	26523450	26526579	ENSG00000228223	lncRNA	HCG11	ENSG00000228223	lincRNA
SEC23B	4991.27	0.278958	0.0632126	4.41301	1.01943e-05	0.000189411	chr20	18507493	18561415	ENSG00000101310	protein_coding	SEC23B	ENSG00000101310	protein_coding
ZNF777	795.131	-0.457864	0.10376	-4.41274	1.02072e-05	0.000189412	chr7	149431363	149461123	ENSG00000196453	protein_coding	ZNF777	ENSG00000196453	protein_coding
CEP78	1455	-0.346081	0.0785213	-4.40748	1.04579e-05	0.000193341	chr9	78236062	78279690	ENSG00000148019	protein_coding	CEP78	ENSG00000148019	protein_coding
BICD2	1975.1	-0.311128	0.070657	-4.40336	1.06586e-05	0.000196807	chr9	92711363	92764812	ENSG00000185963	protein_coding	BICD2	ENSG00000185963	protein_coding
SLC33A1	2350.46	0.324548	0.0737375	4.4014	1.07555e-05	0.000198349	chr3	155821024	155854429	ENSG00000169359	protein_coding	SLC33A1	ENSG00000169359	protein_coding
SEC11C	1080.36	0.388659	0.0883161	4.40077	1.07869e-05	0.000198682	chr18	59139477	59158836	ENSG00000166562	protein_coding	SEC11C	ENSG00000166562	protein_coding
TGFBRAP1	1655.9	-0.335459	0.0762657	-4.39856	1.08973e-05	0.000200467	chr2	105264391	105330034	ENSG00000135966	protein_coding	TGFBRAP1	ENSG00000135966	protein_coding
GTF2A1	2693.33	-0.310763	0.070691	-4.39608	1.10223e-05	0.000202517	chr14	81175452	81221377	ENSG00000165417	protein_coding	GTF2A1	ENSG00000165417	protein_coding
MNX1	427.308	-0.593086	0.134933	-4.39541	1.10564e-05	0.000202891	chr7	156994051	157010651	ENSG00000130675	protein_coding	MNX1	ENSG00000130675	protein_coding
RBM39	10621.4	0.27465	0.0625459	4.39117	1.1274e-05	0.000206629	chr20	35703609	35742312	ENSG00000131051	protein_coding	RBM39	ENSG00000131051	protein_coding
ATAD1	1649.23	-0.328806	0.074895	-4.39022	1.13234e-05	0.000207024	chr10	87751512	87841343	ENSG00000138138	protein_coding	ATAD1	ENSG00000138138	protein_coding
CMPK1	3514.13	-0.292955	0.066764	-4.38792	1.14442e-05	0.00020872	chr1	47333797	47378839	ENSG00000162368	protein_coding	CMPK1	ENSG00000162368	protein_coding
ZNF74	419.817	-0.524656	0.119872	-4.37678	1.20443e-05	0.000218859	chr22	20394115	20408461	ENSG00000185252	protein_coding	ZNF74	ENSG00000185252	protein_coding
MSL2	1487.64	-0.363262	0.0830075	-4.37626	1.20734e-05	0.000219119	chr3	136148922	136197241	ENSG00000174579	protein_coding	MSL2	ENSG00000174579	protein_coding
FMR1	3179.62	-0.34777	0.0795042	-4.37424	1.21859e-05	0.000220623	chrX	147911951	147951125	ENSG00000102081	protein_coding	FMR1	ENSG00000102081	protein_coding
EFNA1	1698.56	0.324706	0.0742397	4.37375	1.22131e-05	0.000220847	chr1	155127460	155134857	ENSG00000169242	protein_coding	EFNA1	ENSG00000169242	protein_coding
TMEM170B	717.373	-0.502971	0.115038	-4.37221	1.22998e-05	0.000222143	chr6	11538278	11583524	ENSG00000205269	protein_coding	TMEM170B	ENSG00000205269	protein_coding
LTV1	1625.22	-0.363575	0.0831752	-4.37119	1.23572e-05	0.000222909	chr6	143843344	143863812	ENSG00000135521	protein_coding	LTV1	ENSG00000135521	protein_coding
UPP1	232.062	0.646932	0.148076	4.36892	1.2486e-05	0.00022496	chr7	48088628	48108733	ENSG00000183696	protein_coding	UPP1	ENSG00000183696	protein_coding
RUNX1	5046.09	0.289166	0.0662233	4.36653	1.26234e-05	0.000227161	chr21	34787801	36004667	ENSG00000159216	protein_coding	RUNX1	ENSG00000159216	protein_coding
EPM2AIP1	2211.96	-0.370858	0.0849543	-4.36539	1.26896e-05	0.000228076	chr3	36985043	36993168	ENSG00000178567	protein_coding	EPM2AIP1	ENSG00000178567	protein_coding
SLC50A1	1938.59	0.312187	0.0715797	4.36139	1.29238e-05	0.000231445	chr1	155135344	155138857	ENSG00000169241	protein_coding	SLC50A1	ENSG00000169241	protein_coding
BAIAP2-DT	460.764	-0.501144	0.114962	-4.35923	1.30519e-05	0.000233177	chr17	81029130	81034881	ENSG00000226137	lncRNA	BAIAP2-AS1	ENSG00000226137	lincRNA
TTC30A	206.07	-0.674251	0.154669	-4.35932	1.30469e-05	0.000233177	chr2	177612992	177618966	ENSG00000197557	protein_coding	TTC30A	ENSG00000197557	protein_coding
NFKBIA	7929.85	0.272698	0.0625642	4.35869	1.30843e-05	0.000233476	chr14	35401511	35404749	ENSG00000100906	protein_coding	NFKBIA	ENSG00000100906	protein_coding
COG3	2611.33	0.334714	0.0768889	4.35321	1.34159e-05	0.000238248	chr13	45464898	45536630	ENSG00000136152	protein_coding	COG3	ENSG00000136152	protein_coding
DHFR	3990.32	-0.290014	0.0666181	-4.35338	1.34052e-05	0.000238248	chr5	80626228	80654983	ENSG00000228716	protein_coding	DHFR	ENSG00000228716	protein_coding
CRYBG1	1426.09	-0.327636	0.0753227	-4.34977	1.3628e-05	0.000241592	chr6	106360808	106571978	ENSG00000112297	protein_coding	AIM1	ENSG00000112297	protein_coding
CLUAP1	586.322	-0.424353	0.0975608	-4.34963	1.36367e-05	0.000241592	chr16	3500924	3539048	ENSG00000103351	protein_coding	CLUAP1	ENSG00000103351	protein_coding
OSER1	1454.69	0.346478	0.0797148	4.34647	1.38349e-05	0.000244812	chr20	44196496	44210791	ENSG00000132823	protein_coding	OSER1	ENSG00000132823	protein_coding
PRXL2A	2216.21	-0.311516	0.0716873	-4.34549	1.38967e-05	0.000245613	chr10	80407829	80437115	ENSG00000122378	protein_coding	FAM213A	ENSG00000122378	protein_coding
NDST2	480.264	-0.459417	0.105789	-4.34278	1.40691e-05	0.000248366	chr10	73801911	73811798	ENSG00000166507	protein_coding	NDST2	ENSG00000166507	protein_coding
UTS2B	425.757	0.509568	0.117378	4.34126	1.4167e-05	0.000249796	chr3	191267168	191330536	ENSG00000188958	protein_coding	UTS2B	ENSG00000188958	protein_coding
HBS1L	2829.62	0.302964	0.0698402	4.33796	1.43809e-05	0.000253267	chr6	134960378	135103056	ENSG00000112339	protein_coding	HBS1L	ENSG00000112339	protein_coding
CCNJ	877.975	-0.400047	0.0922407	-4.337	1.44444e-05	0.000254084	chr10	96043394	96060870	ENSG00000107443	protein_coding	CCNJ	ENSG00000107443	protein_coding
SNHG17	819.627	0.446324	0.102964	4.33476	1.45916e-05	0.000256371	chr20	38420588	38435353	ENSG00000196756	lncRNA	SNHG17	ENSG00000196756	processed_transcript
ABCB6	1781.94	0.382357	0.0882345	4.33342	1.46814e-05	0.000257643	chr2	219209768	219218990	ENSG00000115657	protein_coding	ABCB6	ENSG00000115657	protein_coding
LINC01806	76.7929	-1.06026	0.244799	-4.33117	1.48322e-05	0.000259983	chr2	161244739	161249050	ENSG00000227403	lncRNA	AC009299.3	ENSG00000227403	lincRNA
TLNRD1	2221.19	0.360855	0.0834364	4.32492	1.5259e-05	0.000267092	chr15	81000944	81005788	ENSG00000140406	protein_coding	MESDC1	ENSG00000140406	protein_coding
FAM174B	1488.39	0.480317	0.111204	4.31923	1.56576e-05	0.000273484	chr15	92617443	92809884	ENSG00000185442	protein_coding	FAM174B	ENSG00000185442	protein_coding
CEP135	851.445	-0.461814	0.106953	-4.31793	1.57499e-05	0.000274773	chr4	55948871	56033363	ENSG00000174799	protein_coding	CEP135	ENSG00000174799	protein_coding
FZD3	885.078	-0.417827	0.0968577	-4.31382	1.60458e-05	0.00027928	chr8	28494205	28574268	ENSG00000104290	protein_coding	FZD3	ENSG00000104290	protein_coding
ME1	5562.94	0.287358	0.0666194	4.31342	1.60745e-05	0.000279452	chr6	83210389	83431071	ENSG00000065833	protein_coding	ME1	ENSG00000065833	protein_coding
AHR	3553.18	0.373388	0.08666	4.30865	1.64255e-05	0.000284888	chr7	17298622	17346152	ENSG00000106546	protein_coding	AHR	ENSG00000106546	protein_coding
DCAF5	3325.38	-0.313497	0.0728099	-4.30569	1.66467e-05	0.000287718	chr14	69050881	69153150	ENSG00000139990	protein_coding	DCAF5	ENSG00000139990	protein_coding
AGO1	2068.57	-0.342925	0.0796956	-4.30294	1.6855e-05	0.000290641	chr1	35869808	35930528	ENSG00000092847	protein_coding	AGO1	ENSG00000092847	protein_coding
SYPL1	5461.71	-0.322572	0.0750814	-4.2963	1.73672e-05	0.000298435	chr7	106090503	106112576	ENSG00000008282	protein_coding	SYPL1	ENSG00000008282	protein_coding
DTNA	3538.96	0.32205	0.0750258	4.29253	1.76651e-05	0.000302505	chr18	34493290	34891844	ENSG00000134769	protein_coding	DTNA	ENSG00000134769	protein_coding
RAP2B	3248.59	0.309482	0.0721745	4.28797	1.8031e-05	0.000308415	chr3	153162270	153167173	ENSG00000181467	protein_coding	RAP2B	ENSG00000181467	protein_coding
APBB2	3264.64	-0.291799	0.0680935	-4.28526	1.82524e-05	0.000311485	chr4	40810027	41216714	ENSG00000163697	protein_coding	APBB2	ENSG00000163697	protein_coding
RAVER2	481.533	-0.486385	0.113675	-4.27872	1.8797e-05	0.000319312	chr1	64745095	64833232	ENSG00000162437	protein_coding	RAVER2	ENSG00000162437	protein_coding
GFRA1	14379.5	-0.247257	0.0578198	-4.27633	1.89999e-05	0.000322392	chr10	116056925	116273467	ENSG00000151892	protein_coding	GFRA1	ENSG00000151892	protein_coding
MANF	2295.08	0.3476	0.0813112	4.27493	1.91193e-05	0.000324047	chr3	51385047	51389397	ENSG00000145050	protein_coding	MANF	ENSG00000145050	protein_coding
JMJD6	1490.38	0.369153	0.0864389	4.27068	1.94879e-05	0.000329918	chr17	76712832	76726799	ENSG00000070495	protein_coding	JMJD6	ENSG00000070495	protein_coding
EPB41L4B	1563.9	-0.359793	0.0842763	-4.26921	1.9617e-05	0.000331726	chr9	109171975	109320964	ENSG00000095203	protein_coding	EPB41L4B	ENSG00000095203	protein_coding
GID4	441.22	-0.478597	0.112112	-4.26893	1.96416e-05	0.000331764	chr17	18039292	18068404	ENSG00000141034	protein_coding	GID4	ENSG00000141034	protein_coding
TBC1D5	3286.22	-0.2787	0.0653132	-4.26713	1.98005e-05	0.00033407	chr3	17157162	18444817	ENSG00000131374	protein_coding	TBC1D5	ENSG00000131374	protein_coding
FAM66C	48.671	-1.3401	0.314117	-4.26624	1.98792e-05	0.000334838	chr12	8180209	8216151	ENSG00000226711	lncRNA	FAM66C	ENSG00000226711	antisense
SLC23A2	658.753	-0.408956	0.0958673	-4.26586	1.99137e-05	0.000334838	chr20	4852356	5010293	ENSG00000089057	protein_coding	SLC23A2	ENSG00000089057	protein_coding
C2orf15	350.856	-0.527931	0.123779	-4.26511	1.99806e-05	0.00033521	chr2	99141485	99151487	ENSG00000273045	protein_coding	C2orf15	ENSG00000273045	protein_coding
MOV10	1566.9	-0.328998	0.0771406	-4.26492	1.99978e-05	0.00033521	chr1	112673141	112700746	ENSG00000155363	protein_coding	MOV10	ENSG00000155363	protein_coding
DNAJC19	579.193	-0.430179	0.101116	-4.25433	2.09676e-05	0.000350182	chr3	180983709	180989774	ENSG00000205981	protein_coding	DNAJC19	ENSG00000205981	protein_coding
IARS1	10296.2	0.245836	0.0578274	4.2512	2.12625e-05	0.000354247	chr9	92210207	92293756	ENSG00000196305	protein_coding	IARS	ENSG00000196305	protein_coding
NDUFA8	818.057	-0.426765	0.100392	-4.25099	2.12825e-05	0.000354247	chr9	122144058	122159819	ENSG00000119421	protein_coding	NDUFA8	ENSG00000119421	protein_coding
SAP30L	770.591	-0.491097	0.115572	-4.24927	2.14465e-05	0.00035618	chr5	154445957	154461054	ENSG00000164576	protein_coding	SAP30L	ENSG00000164576	protein_coding
DYNC2I1	721.754	-0.424661	0.100103	-4.24222	2.21321e-05	0.000367156	chr7	158856578	158956747	ENSG00000126870	protein_coding	WDR60	ENSG00000126870	protein_coding
SPAG9	12398.5	0.322701	0.0760937	4.24084	2.22681e-05	0.000369001	chr17	50962174	51120865	ENSG00000008294	protein_coding	SPAG9	ENSG00000008294	protein_coding
GPR68	146.691	-0.762984	0.179939	-4.24024	2.23276e-05	0.000369575	chr14	91232532	91253925	ENSG00000119714	protein_coding	GPR68	ENSG00000119714	protein_coding
ARMCX3	4883.96	0.436371	0.102995	4.23681	2.26721e-05	0.000374442	chrX	101622797	101627843	ENSG00000102401	protein_coding	ARMCX3	ENSG00000102401	protein_coding
DEGS2	493.958	-0.533203	0.125846	-4.23693	2.26595e-05	0.000374442	chr14	100143957	100160163	ENSG00000168350	protein_coding	DEGS2	ENSG00000168350	protein_coding
CYB561	13376.6	0.253975	0.0600251	4.23115	2.32501e-05	0.000383561	chr17	63432304	63446378	ENSG00000008283	protein_coding	CYB561	ENSG00000008283	protein_coding
BBS2	746.704	-0.408272	0.0965728	-4.22761	2.36184e-05	0.000389207	chr16	56466836	56520283	ENSG00000125124	protein_coding	BBS2	ENSG00000125124	protein_coding
PVR	1860.98	0.313922	0.0743159	4.22416	2.39836e-05	0.00039435	chr19	44643798	44663583	ENSG00000073008	protein_coding	PVR	ENSG00000073008	protein_coding
ZNF318	1475.12	-0.366252	0.0867963	-4.21968	2.44654e-05	0.000401383	chr6	43307134	43369478	ENSG00000171467	protein_coding	ZNF318	ENSG00000171467	protein_coding
HERC3	546.912	-0.451662	0.107104	-4.21704	2.47533e-05	0.000405162	chr4	88521048	88708542	ENSG00000138641	protein_coding	HERC3	ENSG00000138641	protein_coding
PIK3R2	3911.21	-0.296828	0.0703915	-4.21682	2.47775e-05	0.000405162	chr19	18153118	18170540	ENSG00000105647	protein_coding	PIK3R2	ENSG00000105647	protein_coding
RNF8	544.608	-0.444638	0.105433	-4.21726	2.47288e-05	0.000405162	chr6	37353972	37394738	ENSG00000112130	protein_coding	RNF8	ENSG00000112130	protein_coding
DUSP4	4317.63	0.320524	0.076171	4.20794	2.57704e-05	0.000419552	chr8	29333064	29350668	ENSG00000120875	protein_coding	DUSP4	ENSG00000120875	protein_coding
SMARCAL1	468.273	-0.448405	0.106569	-4.20763	2.58061e-05	0.000419674	chr2	216412414	216483053	ENSG00000138375	protein_coding	SMARCAL1	ENSG00000138375	protein_coding
HIVEP3	596.346	-0.459906	0.109319	-4.20701	2.58768e-05	0.000420363	chr1	41506365	42035925	ENSG00000127124	protein_coding	HIVEP3	ENSG00000127124	protein_coding
PIKFYVE	1775.85	-0.344372	0.0818935	-4.20513	2.60937e-05	0.000423424	chr2	208266267	208358751	ENSG00000115020	protein_coding	PIKFYVE	ENSG00000115020	protein_coding
LEMD2	1907.15	-0.303328	0.0721489	-4.20419	2.62017e-05	0.000424714	chr6	33771202	33789136	ENSG00000161904	protein_coding	LEMD2	ENSG00000161904	protein_coding
FCHSD2	810.652	-0.380995	0.090653	-4.20278	2.63652e-05	0.000426433	chr11	72836745	73142261	ENSG00000137478	protein_coding	FCHSD2	ENSG00000137478	protein_coding
ATXN7L3B	6734.02	-0.270126	0.0643779	-4.19594	2.71736e-05	0.000437605	chr12	74537827	74545430	ENSG00000253719	protein_coding	ATXN7L3B	ENSG00000253719	protein_coding
TBCA	3364.47	-0.339383	0.0808798	-4.19614	2.71508e-05	0.000437605	chr5	77691166	77868780	ENSG00000171530	protein_coding	TBCA	ENSG00000171530	protein_coding
SH2D4A	537.414	-0.463439	0.110514	-4.19348	2.74712e-05	0.000441446	chr8	19313617	19396218	ENSG00000104611	protein_coding	SH2D4A	ENSG00000104611	protein_coding
ECHDC3	88.4821	-1.15882	0.276423	-4.19219	2.76275e-05	0.000442775	chr10	11742366	11764070	ENSG00000134463	protein_coding	ECHDC3	ENSG00000134463	protein_coding
NDRG2	249.435	-0.58519	0.139823	-4.18521	2.84907e-05	0.000454871	chr14	21016763	21070872	ENSG00000165795	protein_coding	NDRG2	ENSG00000165795	protein_coding
YY1AP1	4027.99	0.29425	0.0703116	4.18494	2.85243e-05	0.000454917	chr1	155659443	155689000	ENSG00000163374	protein_coding	YY1AP1	ENSG00000163374	protein_coding
MPZL1	1456.83	-0.39345	0.0940692	-4.18255	2.88252e-05	0.000458734	chr1	167721192	167791919	ENSG00000197965	protein_coding	MPZL1	ENSG00000197965	protein_coding
ARMC9	524.352	-0.440082	0.105357	-4.17705	2.95318e-05	0.000467975	chr2	231198546	231374837	ENSG00000135931	protein_coding	ARMC9	ENSG00000135931	protein_coding
PIK3R1	4414.4	-0.370613	0.0887435	-4.17622	2.96391e-05	0.000468677	chr5	68215720	68301821	ENSG00000145675	protein_coding	PIK3R1	ENSG00000145675	protein_coding
TDRD3	398.258	-0.496251	0.11885	-4.17546	2.97389e-05	0.000469328	chr13	60396457	60573878	ENSG00000083544	protein_coding	TDRD3	ENSG00000083544	protein_coding
FAM171B	677.824	-0.481702	0.115606	-4.16676	3.08953e-05	0.000485955	chr2	186693971	186765965	ENSG00000144369	protein_coding	FAM171B	ENSG00000144369	protein_coding
CFL2	907.294	-0.60586	0.145497	-4.16407	3.12628e-05	0.000490697	chr14	34706769	34714823	ENSG00000165410	protein_coding	CFL2	ENSG00000165410	protein_coding
TMEM121	126.133	-0.890506	0.214103	-4.15925	3.19293e-05	0.000500102	chr14	105526603	105530202	ENSG00000184986	protein_coding	TMEM121	ENSG00000184986	protein_coding
CELF1	6643.27	-0.263034	0.0633318	-4.15326	3.27768e-05	0.000512835	chr11	47465944	47565569	ENSG00000149187	protein_coding	CELF1	ENSG00000149187	protein_coding
CCDC74A	464.455	-0.55262	0.133144	-4.15054	3.31697e-05	0.000518438	chr2	131527675	131533666	ENSG00000163040	protein_coding	CCDC74A	ENSG00000163040	protein_coding
OTUD4	3240.49	-0.277542	0.0669463	-4.14575	3.3871e-05	0.000528057	chr4	145110838	145180161	ENSG00000164164	protein_coding	OTUD4	ENSG00000164164	protein_coding
ZSCAN26	336.492	-0.518669	0.125238	-4.14148	3.45068e-05	0.000537077	chr6	28267010	28278224	ENSG00000197062	protein_coding	ZSCAN26	ENSG00000197062	protein_coding
OSBPL5	353.088	-0.553528	0.133873	-4.13473	3.5537e-05	0.000550805	chr11	3087116	3166739	ENSG00000021762	protein_coding	OSBPL5	ENSG00000021762	protein_coding
SYK	499.517	-0.442086	0.106957	-4.1333	3.57591e-05	0.000553094	chr9	90801787	90898549	ENSG00000165025	protein_coding	SYK	ENSG00000165025	protein_coding
SLC35B1	4080.7	0.322968	0.0781932	4.13039	3.62143e-05	0.000559553	chr17	49700943	49709014	ENSG00000121073	protein_coding	SLC35B1	ENSG00000121073	protein_coding
MTDH	10587.2	-0.278544	0.0674524	-4.12948	3.6358e-05	0.000561189	chr8	97644179	97728770	ENSG00000147649	protein_coding	MTDH	ENSG00000147649	protein_coding
CEBPG	3363.71	0.381983	0.0925486	4.12738	3.66924e-05	0.000565763	chr19	33373330	33382686	ENSG00000153879	protein_coding	CEBPG	ENSG00000153879	protein_coding
RHOB	5455.35	0.25981	0.0629856	4.12491	3.70872e-05	0.000570667	chr2	20447074	20449445	ENSG00000143878	protein_coding	RHOB	ENSG00000143878	protein_coding
CALU	8528.8	0.280532	0.0682916	4.10786	3.99348e-05	0.000608187	chr7	128739292	128771807	ENSG00000128595	protein_coding	CALU	ENSG00000128595	protein_coding
PITPNM1	1506.38	0.329983	0.0803787	4.10535	4.03698e-05	0.000613584	chr11	67491768	67506263	ENSG00000110697	protein_coding	PITPNM1	ENSG00000110697	protein_coding
RSRC2	4933.18	0.310768	0.0756984	4.10534	4.03717e-05	0.000613584	chr12	122503458	122527000	ENSG00000111011	protein_coding	RSRC2	ENSG00000111011	protein_coding
ZNF512B	6892.57	-0.313655	0.0764332	-4.10364	4.06692e-05	0.000617474	chr20	63956702	64048758	ENSG00000196700	protein_coding	ZNF512B	ENSG00000196700	protein_coding
MANEAL	1256.97	-0.441933	0.10771	-4.10298	4.07854e-05	0.000618607	chr1	37793802	37801137	ENSG00000185090	protein_coding	MANEAL	ENSG00000185090	protein_coding
EIF5	22755.4	0.269648	0.0657769	4.09944	4.14157e-05	0.000627526	chr14	103333544	103345025	ENSG00000100664	protein_coding	EIF5	ENSG00000100664	protein_coding
PPP1R3D	1641.78	-0.363483	0.0887358	-4.09624	4.19915e-05	0.00063431	chr20	59936668	59940297	ENSG00000132825	protein_coding	PPP1R3D	ENSG00000132825	protein_coding
OCLN	4152.77	0.319139	0.0780576	4.0885	4.34174e-05	0.000652534	chr5	69492292	69558104	ENSG00000197822	protein_coding	OCLN	ENSG00000197822	protein_coding
ACVR2B	1204.17	-0.368963	0.0903923	-4.0818	4.46888e-05	0.000667593	chr3	38453851	38493142	ENSG00000114739	protein_coding	ACVR2B	ENSG00000114739	protein_coding
VAV3	817.262	-0.429526	0.105306	-4.07882	4.5264e-05	0.000674152	chr1	107571160	107965144	ENSG00000134215	protein_coding	VAV3	ENSG00000134215	protein_coding
ATP5MC3	2720.5	-0.389505	0.0956006	-4.0743	4.61538e-05	0.000686031	chr2	175176258	175184607	ENSG00000154518	protein_coding	ATP5G3	ENSG00000154518	protein_coding
SERPINA3	10491.1	0.282571	0.0694827	4.06678	4.76668e-05	0.000707812	chr14	94612384	94624055	ENSG00000196136	protein_coding	SERPINA3	ENSG00000196136	protein_coding
TSPYL5	2097.13	-0.278488	0.0684868	-4.0663	4.77646e-05	0.000708556	chr8	97273474	97277964	ENSG00000180543	protein_coding	TSPYL5	ENSG00000180543	protein_coding
SAR1B	2836.02	0.27607	0.0679113	4.06515	4.80022e-05	0.000711371	chr5	134601144	134649271	ENSG00000152700	protein_coding	SAR1B	ENSG00000152700	protein_coding
NSD2	7131.9	-0.240402	0.0591753	-4.06254	4.85423e-05	0.000715451	chr4	1871424	1982207	ENSG00000109685	protein_coding	WHSC1	ENSG00000109685	protein_coding
EIF4E3	595.513	-0.448933	0.110658	-4.05695	4.97167e-05	0.000728068	chr3	71675416	71754773	ENSG00000163412	protein_coding	EIF4E3	ENSG00000163412	protein_coding
HAGH	1124.17	-0.361629	0.0891717	-4.05542	5.0045e-05	0.000731435	chr16	1795620	1827194	ENSG00000063854	protein_coding	HAGH	ENSG00000063854	protein_coding
LARP1B	2307.43	0.415428	0.102451	4.05491	5.01544e-05	0.000732314	chr4	128061268	128222931	ENSG00000138709	protein_coding	LARP1B	ENSG00000138709	protein_coding
TMLHE	530.32	-0.471253	0.116278	-4.05283	5.06026e-05	0.000738132	chrX	155490115	155669944	ENSG00000185973	protein_coding	TMLHE	ENSG00000185973	protein_coding
QSER1	3391.59	-0.306714	0.0757232	-4.05046	5.11163e-05	0.000744895	chr11	32893178	32993316	ENSG00000060749	protein_coding	QSER1	ENSG00000060749	protein_coding
NKAIN1	385.97	-0.468401	0.115667	-4.04957	5.13112e-05	0.000747002	chr1	31179745	31239554	ENSG00000084628	protein_coding	NKAIN1	ENSG00000084628	protein_coding
ZNF862	428.721	-0.443433	0.10955	-4.04775	5.17115e-05	0.000751358	chr7	149838367	149867479	ENSG00000106479	protein_coding	ZNF862	ENSG00000106479	protein_coding
FNDC3A	3803.09	0.3225	0.0796901	4.04693	5.18941e-05	0.00075259	chr13	48975912	49209779	ENSG00000102531	protein_coding	FNDC3A	ENSG00000102531	protein_coding
FH	1172.25	-0.350565	0.0866553	-4.04551	5.22091e-05	0.000756371	chr1	241497603	241519761	ENSG00000091483	protein_coding	FH	ENSG00000091483	protein_coding
S1PR3	1381.53	0.375319	0.0928642	4.04159	5.30908e-05	0.000766901	chr9	88991447	89005010	ENSG00000213694	protein_coding	S1PR3	ENSG00000213694	protein_coding
DNAJC10	5404.46	0.332539	0.0823771	4.03679	5.41879e-05	0.000780474	chr2	182716041	182794464	ENSG00000077232	protein_coding	DNAJC10	ENSG00000077232	protein_coding
CAV2	1771.98	-0.379182	0.0939539	-4.03582	5.4411e-05	0.000782928	chr7	116287380	116508541	ENSG00000105971	protein_coding	CAV2	ENSG00000105971	protein_coding
GK5	1026.09	-0.345531	0.085637	-4.03483	5.46418e-05	0.000785489	chr3	142157527	142225607	ENSG00000175066	protein_coding	GK5	ENSG00000175066	protein_coding
ITGA3	4363.54	0.247098	0.061287	4.03182	5.53471e-05	0.00079486	chr17	50055968	50090481	ENSG00000005884	protein_coding	ITGA3	ENSG00000005884	protein_coding
TOB1	9115.52	0.29302	0.0726927	4.03094	5.55549e-05	0.000797074	chr17	50862223	50867978	ENSG00000141232	protein_coding	TOB1	ENSG00000141232	protein_coding
OGFR	3935.91	-0.303438	0.075297	-4.02988	5.58044e-05	0.000799881	chr20	62804835	62814000	ENSG00000060491	protein_coding	OGFR	ENSG00000060491	protein_coding
KDM1A	3751.44	-0.254468	0.0631975	-4.02656	5.65991e-05	0.000809942	chr1	23019448	23083689	ENSG00000004487	protein_coding	KDM1A	ENSG00000004487	protein_coding
PDK2	732.793	-0.406725	0.101018	-4.02626	5.66717e-05	0.000809969	chr17	50094737	50112152	ENSG00000005882	protein_coding	PDK2	ENSG00000005882	protein_coding
DIAPH2	712.814	-0.430499	0.106963	-4.02475	5.7035e-05	0.000814378	chrX	96684663	97604997	ENSG00000147202	protein_coding	DIAPH2	ENSG00000147202	protein_coding
MAD2L1	1491.1	-0.325138	0.080911	-4.01847	5.85781e-05	0.000834808	chr4	120055608	120067074	ENSG00000164109	protein_coding	MAD2L1	ENSG00000164109	protein_coding
BBC3	849.834	0.359846	0.089621	4.0152	5.93951e-05	0.000844023	chr19	47220822	47232766	ENSG00000105327	protein_coding	BBC3	ENSG00000105327	protein_coding
TBC1D16	3182.97	-0.285468	0.0713708	-3.99979	6.33975e-05	0.000895761	chr17	79932343	80035848	ENSG00000167291	protein_coding	TBC1D16	ENSG00000167291	protein_coding
UBE2Z	9386.22	0.232717	0.0582088	3.99797	6.3888e-05	0.000901834	chr17	48908369	48929056	ENSG00000159202	protein_coding	UBE2Z	ENSG00000159202	protein_coding
MID2	752.946	-0.372515	0.0932192	-3.99612	6.43896e-05	0.000906332	chrX	107825755	107927193	ENSG00000080561	protein_coding	MID2	ENSG00000080561	protein_coding
ZNF445	1082.29	-0.330611	0.0827314	-3.9962	6.43673e-05	0.000906332	chr3	44431720	44477670	ENSG00000185219	protein_coding	ZNF445	ENSG00000185219	protein_coding
NXF1	3137.9	0.274408	0.0686851	3.99517	6.46486e-05	0.000909117	chr11	62792123	62806302	ENSG00000162231	protein_coding	NXF1	ENSG00000162231	protein_coding
LPCAT1	13869.7	-0.249577	0.0624928	-3.99369	6.50517e-05	0.000913921	chr5	1456480	1523977	ENSG00000153395	protein_coding	LPCAT1	ENSG00000153395	protein_coding
MARCHF9	1114.7	-0.324444	0.0813596	-3.98779	6.66931e-05	0.000935213	chr12	57755098	57760407	ENSG00000139266	protein_coding	MARCH9	ENSG00000139266	protein_coding
TFAP4	507.715	-0.452661	0.113539	-3.98683	6.69623e-05	0.00093722	chr16	4257186	4273075	ENSG00000090447	protein_coding	TFAP4	ENSG00000090447	protein_coding
FAM201A	153.909	-0.708894	0.177888	-3.98507	6.74604e-05	0.000943066	chr9	38620474	38624990	ENSG00000204860	lncRNA	FAM201A	ENSG00000204860	antisense
INPP4A	1050.08	-0.399907	0.100453	-3.98102	6.86191e-05	0.000955909	chr2	98444854	98594390	ENSG00000040933	protein_coding	INPP4A	ENSG00000040933	protein_coding
INPP5E	1008.04	-0.420718	0.105734	-3.97903	6.91966e-05	0.000963051	chr9	136428619	136439822	ENSG00000148384	protein_coding	INPP5E	ENSG00000148384	protein_coding
DDOST	8088.01	0.251341	0.0631709	3.97875	6.92791e-05	0.000963297	chr1	20651767	20661544	ENSG00000244038	protein_coding	DDOST	ENSG00000244038	protein_coding
ZNF598	4311.78	0.308587	0.0776327	3.97496	7.03903e-05	0.00097692	chr16	1997654	2009823	ENSG00000167962	protein_coding	ZNF598	ENSG00000167962	protein_coding
ATP6V1B2	1667.69	0.287514	0.072428	3.96965	7.19774e-05	0.000997084	chr8	20197367	20226819	ENSG00000147416	protein_coding	ATP6V1B2	ENSG00000147416	protein_coding
MORC4	809.102	-0.358292	0.0902689	-3.96916	7.21256e-05	0.000998207	chrX	106813871	107000244	ENSG00000133131	protein_coding	MORC4	ENSG00000133131	protein_coding
FLII	10598.6	0.251221	0.0633085	3.96821	7.24148e-05	0.00100035	chr17	18244836	18258916	ENSG00000177731	protein_coding	FLII	ENSG00000177731	protein_coding
LYPLAL1	299.123	-0.509764	0.12849	-3.96733	7.2681e-05	0.00100226	chr1	219173844	219212865	ENSG00000143353	protein_coding	LYPLAL1	ENSG00000143353	protein_coding
SNHG15	1011.21	0.361331	0.0910771	3.96731	7.26881e-05	0.00100226	chr7	44983023	44986961	ENSG00000232956	lncRNA	SNHG15	ENSG00000232956	lincRNA
RAB9A	1110.74	0.315728	0.0795939	3.96674	7.28635e-05	0.00100375	chrX	13689121	13710506	ENSG00000123595	protein_coding	RAB9A	ENSG00000123595	protein_coding
CHAF1B	825.859	-0.378241	0.0953642	-3.96628	7.3004e-05	0.00100475	chr21	36385378	36419015	ENSG00000159259	protein_coding	CHAF1B	ENSG00000159259	protein_coding
ANKRA2	321.493	-0.551972	0.139192	-3.96554	7.323e-05	0.00100574	chr5	73552335	73565686	ENSG00000164331	protein_coding	ANKRA2	ENSG00000164331	protein_coding
ZBTB44	1153.41	-0.37985	0.0957898	-3.96545	7.32579e-05	0.00100574	chr11	130226677	130314686	ENSG00000196323	protein_coding	ZBTB44	ENSG00000196323	protein_coding
MEF2D	1925.07	0.314913	0.0795352	3.95942	7.51318e-05	0.0010298	chr1	156463727	156500828	ENSG00000116604	protein_coding	MEF2D	ENSG00000116604	protein_coding
IRF1	915.271	0.401393	0.101414	3.95797	7.55879e-05	0.00103266	chr5	132481609	132490798	ENSG00000125347	protein_coding	IRF1	ENSG00000125347	protein_coding
SLC39A6	51415.7	-0.261513	0.0661389	-3.954	7.68564e-05	0.00104807	chr18	36108532	36129385	ENSG00000141424	protein_coding	SLC39A6	ENSG00000141424	protein_coding
OSCP1	61.4654	-1.08316	0.273957	-3.95374	7.69376e-05	0.00104821	chr1	36415827	36450451	ENSG00000116885	protein_coding	OSCP1	ENSG00000116885	protein_coding
SERPINB8	235.564	0.595132	0.150548	3.95309	7.71472e-05	0.00105011	chr18	63969925	64005667	ENSG00000166401	protein_coding	SERPINB8	ENSG00000166401	protein_coding
GCFC2	662.128	-0.409766	0.103691	-3.95181	7.75617e-05	0.00105478	chr2	75652000	75710989	ENSG00000005436	protein_coding	GCFC2	ENSG00000005436	protein_coding
PCTP	692.814	-0.426475	0.108041	-3.94733	7.90282e-05	0.00107276	chr17	55750979	55842830	ENSG00000141179	protein_coding	PCTP	ENSG00000141179	protein_coding
WWTR1	909.959	-0.371889	0.094233	-3.94648	7.9307e-05	0.00107458	chr3	149517235	149736714	ENSG00000018408	protein_coding	WWTR1	ENSG00000018408	protein_coding
IRS2	1550.47	0.288701	0.0731638	3.94596	7.94816e-05	0.00107597	chr13	109752698	109786568	ENSG00000185950	protein_coding	IRS2	ENSG00000185950	protein_coding
BCL3	2389.01	0.420141	0.106522	3.94419	8.00717e-05	0.00108199	chr19	44747705	44760044	ENSG00000069399	protein_coding	BCL3	ENSG00000069399	protein_coding
COQ10B	1897.61	0.355265	0.0901001	3.94301	8.04664e-05	0.00108633	chr2	197453423	197475308	ENSG00000115520	protein_coding	COQ10B	ENSG00000115520	protein_coding
PTPN9	1190.96	-0.326177	0.0829046	-3.93436	8.34185e-05	0.00112313	chr15	75463251	75579289	ENSG00000169410	protein_coding	PTPN9	ENSG00000169410	protein_coding
CCNG1	4006.92	-0.298103	0.0758585	-3.92972	8.50435e-05	0.00114294	chr5	163437569	163446151	ENSG00000113328	protein_coding	CCNG1	ENSG00000113328	protein_coding
CBX5	13902.4	-0.29272	0.0744985	-3.9292	8.52288e-05	0.00114439	chr12	54230940	54280133	ENSG00000094916	protein_coding	CBX5	ENSG00000094916	protein_coding
SNX24	904.676	-0.364299	0.0927466	-3.92789	8.56934e-05	0.00114959	chr5	122843439	123029354	ENSG00000064652	protein_coding	SNX24	ENSG00000064652	protein_coding
DCAF16	1078.37	-0.342957	0.0873212	-3.92754	8.58189e-05	0.00115024	chr4	17800655	17810758	ENSG00000163257	protein_coding	DCAF16	ENSG00000163257	protein_coding
UBAC1	1490.96	-0.316186	0.0805782	-3.92397	8.71031e-05	0.00116535	chr9	135932969	135961380	ENSG00000130560	protein_coding	UBAC1	ENSG00000130560	protein_coding
KDSR	681.455	-0.479341	0.122197	-3.9227	8.75639e-05	0.00117046	chr18	63327726	63367510	ENSG00000119537	protein_coding	KDSR	ENSG00000119537	protein_coding
MECOM	148.473	-0.690795	0.176396	-3.91616	8.99712e-05	0.00120156	chr3	169083499	169663618	ENSG00000085276	protein_coding	MECOM	ENSG00000085276	protein_coding
ARNTL2	684.639	-0.369485	0.0943824	-3.91477	9.04914e-05	0.00120742	chr12	27332854	27425289	ENSG00000029153	protein_coding	ARNTL2	ENSG00000029153	protein_coding
DCP1A	1127.45	0.326631	0.0834455	3.9143	9.06671e-05	0.00120744	chr3	53283428	53347610	ENSG00000272886	protein_coding	DCP1A	ENSG00000272886	protein_coding
RAB11FIP3	1856.88	-0.301721	0.0770854	-3.91412	9.07363e-05	0.00120744	chr16	425619	523011	ENSG00000090565	protein_coding	RAB11FIP3	ENSG00000090565	protein_coding
ZNF25	270.991	-0.592919	0.151469	-3.91445	9.06111e-05	0.00120744	chr10	37949572	37976633	ENSG00000175395	protein_coding	ZNF25	ENSG00000175395	protein_coding
KRT7	540.577	0.447618	0.114443	3.91128	9.18101e-05	0.00122063	chr12	52232520	52252186	ENSG00000135480	protein_coding	KRT7	ENSG00000135480	protein_coding
CDR2	1564.48	0.292108	0.0747135	3.90971	9.24066e-05	0.00122637	chr16	22345936	22437165	ENSG00000140743	protein_coding	CDR2	ENSG00000140743	protein_coding
SIK3	862.256	0.357792	0.0915421	3.90849	9.28737e-05	0.00122994	chr11	116843402	117098437	ENSG00000160584	protein_coding	SIK3	ENSG00000160584	protein_coding
DNAJC22	1069.45	-0.340867	0.0872241	-3.90794	9.30858e-05	0.00123098	chr12	49346917	49357546	ENSG00000178401	protein_coding	DNAJC22	ENSG00000178401	protein_coding
HDLBP	35221	0.230317	0.0589709	3.90561	9.39862e-05	0.00124068	chr2	241227264	241317061	ENSG00000115677	protein_coding	HDLBP	ENSG00000115677	protein_coding
MALSU1	345.438	-0.51039	0.130751	-3.90353	9.48017e-05	0.00124923	chr7	23298739	23311729	ENSG00000156928	protein_coding	MALSU1	ENSG00000156928	protein_coding
STC2	28670.2	0.257802	0.0661047	3.89991	9.62299e-05	0.00126134	chr5	173314713	173329503	ENSG00000113739	protein_coding	STC2	ENSG00000113739	protein_coding
PM20D2	580.188	-0.438818	0.112584	-3.89767	9.71214e-05	0.00127125	chr6	89146050	89165565	ENSG00000146281	protein_coding	PM20D2	ENSG00000146281	protein_coding
PYGB	6238.64	0.242165	0.0621954	3.89361	9.87618e-05	0.00128885	chr20	25248069	25298014	ENSG00000100994	protein_coding	PYGB	ENSG00000100994	protein_coding
SLC25A14	340.384	-0.469816	0.120689	-3.89278	9.91018e-05	0.00129215	chrX	130339888	130373361	ENSG00000102078	protein_coding	SLC25A14	ENSG00000102078	protein_coding
KLK6	941.595	0.461217	0.118539	3.89086	9.98878e-05	0.00129814	chr19	50958631	50969673	ENSG00000167755	protein_coding	KLK6	ENSG00000167755	protein_coding
SRC	1204.4	-0.309925	0.0796587	-3.89066	9.99708e-05	0.00129814	chr20	37344685	37406050	ENSG00000197122	protein_coding	SRC	ENSG00000197122	protein_coding
RFFL	1140.2	0.320935	0.0824953	3.89035	0.000100102	0.00129835	chr17	35005990	35089319	ENSG00000092871	protein_coding	RFFL	ENSG00000092871	protein_coding
SEC13	5652.64	0.261667	0.067314	3.88726	0.00010138	0.00131265	chr3	10293131	10321178	ENSG00000157020	protein_coding	SEC13	ENSG00000157020	protein_coding
SLC22A15	403.371	-0.448388	0.115385	-3.88603	0.000101899	0.00131821	chr1	115976498	116070054	ENSG00000163393	protein_coding	SLC22A15	ENSG00000163393	protein_coding
PYCR1	1908.56	0.327875	0.0843938	3.88507	0.000102302	0.00132113	chr17	81932384	81942412	ENSG00000183010	protein_coding	PYCR1	ENSG00000183010	protein_coding
XYLT2	1579.95	-0.310221	0.0798472	-3.88519	0.000102252	0.00132113	chr17	50346092	50363138	ENSG00000015532	protein_coding	XYLT2	ENSG00000015532	protein_coding
NME1-NME2	110.633	0.828012	0.213193	3.88386	0.00010281	0.00132653	chr17	51153590	51171744	ENSG00000011052	protein_coding	NME1-NME2	ENSG00000011052	protein_coding
HINT3	1660.52	-0.411335	0.105921	-3.88342	0.000102998	0.00132781	chr6	125956781	125980244	ENSG00000111911	protein_coding	HINT3	ENSG00000111911	protein_coding
PCYT1A	6474.46	0.255477	0.0658234	3.88124	0.000103925	0.00133744	chr3	196214222	196287957	ENSG00000161217	protein_coding	PCYT1A	ENSG00000161217	protein_coding
RILPL1	585.235	-0.501313	0.129302	-3.87706	0.000105726	0.00135709	chr12	123470054	123533718	ENSG00000188026	protein_coding	RILPL1	ENSG00000188026	protein_coding
CEBPZOS	1132.91	-0.374238	0.0966187	-3.87335	0.000107349	0.00137437	chr2	37196488	37216193	ENSG00000218739	protein_coding	CEBPZOS	ENSG00000218739	protein_coding
CASP3	389.932	-0.44532	0.11499	-3.87269	0.000107639	0.00137689	chr4	184627696	184649509	ENSG00000164305	protein_coding	CASP3	ENSG00000164305	protein_coding
UBR3	3139.73	-0.274286	0.0709377	-3.86658	0.000110371	0.0014082	chr2	169827458	170084131	ENSG00000144357	protein_coding	UBR3	ENSG00000144357	protein_coding
GORASP2	5809.02	0.246188	0.0637317	3.86289	0.000112056	0.00142724	chr2	170928464	170967129	ENSG00000115806	protein_coding	GORASP2	ENSG00000115806	protein_coding
NEK6	1233.79	-0.312158	0.0808636	-3.8603	0.000113246	0.00143776	chr9	124257606	124353307	ENSG00000119408	protein_coding	NEK6	ENSG00000119408	protein_coding
NDUFV2	1213.6	-0.312641	0.0809962	-3.85995	0.000113412	0.00143836	chr18	9102630	9134345	ENSG00000178127	protein_coding	NDUFV2	ENSG00000178127	protein_coding
ELK4	5425.06	-0.297045	0.0769722	-3.85912	0.000113797	0.001442	chr1	205597556	205631962	ENSG00000158711	protein_coding	ELK4	ENSG00000158711	protein_coding
RGPD8	636.796	-0.469673	0.121719	-3.85867	0.000114004	0.0014434	chr2	112370092	112434488	ENSG00000169629	protein_coding	RGPD8	ENSG00000169629	protein_coding
TFDP1	3998.2	-0.291676	0.0756098	-3.85765	0.000114481	0.00144821	chr13	113584721	113641470	ENSG00000198176	protein_coding	TFDP1	ENSG00000198176	protein_coding
XPOT	18010.2	0.289677	0.0751489	3.8547	0.00011587	0.00146329	chr12	64404350	64451127	ENSG00000184575	protein_coding	XPOT	ENSG00000184575	protein_coding
MYO5A	2263.11	-0.330204	0.0857257	-3.85186	0.000117223	0.00147911	chr15	52307283	52529050	ENSG00000197535	protein_coding	MYO5A	ENSG00000197535	protein_coding
CYP51A1	6703.77	0.280494	0.0728883	3.84826	0.000118958	0.00149847	chr7	92112151	92142952	ENSG00000001630	protein_coding	CYP51A1	ENSG00000001630	protein_coding
TRIM27	2851.4	0.267643	0.0695927	3.84585	0.000120135	0.00151202	chr6	28903002	28923989	ENSG00000204713	protein_coding	TRIM27	ENSG00000204713	protein_coding
DAP	5130.6	0.239047	0.0621679	3.84518	0.000120464	0.00151487	chr5	10679230	10761272	ENSG00000112977	protein_coding	DAP	ENSG00000112977	protein_coding
ADGRG6	5980.24	-0.270937	0.0704915	-3.84354	0.000121272	0.00152375	chr6	142301854	142446266	ENSG00000112414	protein_coding	ADGRG6	ENSG00000112414	protein_coding
SLC16A2	331.675	-0.51345	0.133633	-3.84225	0.000121909	0.00153046	chrX	74421461	74533917	ENSG00000147100	protein_coding	SLC16A2	ENSG00000147100	protein_coding
PHC1	577.231	-0.397791	0.103598	-3.83974	0.000123166	0.00154492	chr12	8913896	8941467	ENSG00000111752	protein_coding	PHC1	ENSG00000111752	protein_coding
DCTD	815.01	-0.367025	0.0955997	-3.83918	0.000123444	0.00154711	chr4	182890060	182917936	ENSG00000129187	protein_coding	DCTD	ENSG00000129187	protein_coding
MSRA	317.206	0.530126	0.13811	3.83843	0.000123823	0.00155055	chr8	10054268	10428891	ENSG00000175806	protein_coding	MSRA	ENSG00000175806	protein_coding
GRHPR	1161.39	-0.356458	0.0929357	-3.83553	0.000125292	0.00156762	chr9	37422666	37436990	ENSG00000137106	protein_coding	GRHPR	ENSG00000137106	protein_coding
ZNF248	579.311	-0.450281	0.117549	-3.83057	0.000127846	0.00159288	chr10	37776526	37858106	ENSG00000198105	protein_coding	ZNF248	ENSG00000198105	protein_coding
NNT-AS1	577.12	-0.387803	0.10131	-3.82789	0.000129244	0.00160895	chr5	43571594	43603230	ENSG00000248092	lncRNA	NNT-AS1	ENSG00000248092	antisense
TIMM17A	1650.69	0.295599	0.0772381	3.82712	0.000129654	0.00161135	chr1	201955491	201970661	ENSG00000134375	protein_coding	TIMM17A	ENSG00000134375	protein_coding
RCBTB1	573.693	-0.399229	0.104364	-3.82535	0.000130589	0.00162161	chr13	49531946	49585583	ENSG00000136144	protein_coding	RCBTB1	ENSG00000136144	protein_coding
EPN3	1571.36	-0.334739	0.0875329	-3.82415	0.000131222	0.00162405	chr17	50532543	50543750	ENSG00000049283	protein_coding	EPN3	ENSG00000049283	protein_coding
POLQ	1910.97	-0.284018	0.0742656	-3.82435	0.000131119	0.00162405	chr3	121431427	121546641	ENSG00000051341	protein_coding	POLQ	ENSG00000051341	protein_coding
RBAK	3109.88	-0.314248	0.0821708	-3.82433	0.000131128	0.00162405	chr7	5045821	5069488	ENSG00000146587	protein_coding	RBAK	ENSG00000146587	protein_coding
PLPP5	911.731	0.32742	0.0856933	3.82083	0.000133003	0.00164472	chr8	38263130	38269243	ENSG00000147535	protein_coding	PLPP5	ENSG00000147535	protein_coding
EAPP	1440.53	-0.292899	0.0766754	-3.81998	0.000133462	0.00164903	chr14	34515929	34539711	ENSG00000129518	protein_coding	EAPP	ENSG00000129518	protein_coding
HSCB	702.932	0.361273	0.0946933	3.8152	0.000136075	0.00167297	chr22	28742031	28757515	ENSG00000100209	protein_coding	HSCB	ENSG00000100209	protein_coding
TBX3	442.458	0.438497	0.114963	3.81425	0.000136595	0.00167797	chr12	114670254	114684164	ENSG00000135111	protein_coding	TBX3	ENSG00000135111	protein_coding
RNF130	2295.22	-0.256839	0.0673533	-3.81331	0.000137119	0.00168302	chr5	179911651	180072118	ENSG00000113269	protein_coding	RNF130	ENSG00000113269	protein_coding
SLC1A4	429.161	0.422227	0.110738	3.81284	0.000137377	0.00168479	chr2	64988477	65023865	ENSG00000115902	protein_coding	SLC1A4	ENSG00000115902	protein_coding
KCTD5	2586.28	0.281234	0.0738	3.81076	0.00013854	0.00169487	chr16	2682475	2709030	ENSG00000167977	protein_coding	KCTD5	ENSG00000167977	protein_coding
TRMT112	3253.96	-0.338079	0.088716	-3.8108	0.000138517	0.00169487	chr11	64316460	64318084	ENSG00000173113	protein_coding	TRMT112	ENSG00000173113	protein_coding
CMBL	1085.25	-0.349026	0.0916289	-3.80913	0.000139458	0.0017047	chr5	10275875	10308026	ENSG00000164237	protein_coding	CMBL	ENSG00000164237	protein_coding
CLTC	92524.8	0.197869	0.0519927	3.80571	0.000141399	0.001727	chr17	59619689	59696956	ENSG00000141367	protein_coding	CLTC	ENSG00000141367	protein_coding
DIP2C	2292.45	-0.270018	0.0709903	-3.80359	0.000142614	0.00173755	chr10	274190	689668	ENSG00000151240	protein_coding	DIP2C	ENSG00000151240	protein_coding
FAM177A1	2869.77	0.271025	0.0712491	3.80391	0.000142431	0.00173755	chr14	35044907	35113130	ENSG00000151327	protein_coding	FAM177A1	ENSG00000151327	protein_coding
IRGQ	1729.74	0.275819	0.0726527	3.79641	0.000146809	0.00178282	chr19	43584369	43596135	ENSG00000167378	protein_coding	IRGQ	ENSG00000167378	protein_coding
HM13	5662.69	0.253472	0.0668093	3.79396	0.000148265	0.0017961	chr20	31514428	31577923	ENSG00000101294	protein_coding	HM13	ENSG00000101294	protein_coding
CRYL1	400.936	-0.460503	0.121459	-3.79142	0.000149788	0.00181307	chr13	20403667	20525857	ENSG00000165475	protein_coding	CRYL1	ENSG00000165475	protein_coding
ZC3H14	4035	-0.242967	0.0641181	-3.78937	0.00015103	0.00182662	chr14	88562909	88627596	ENSG00000100722	protein_coding	ZC3H14	ENSG00000100722	protein_coding
EGR1	3870.93	0.418742	0.110517	3.78896	0.000151281	0.00182816	chr5	138465490	138469315	ENSG00000120738	protein_coding	EGR1	ENSG00000120738	protein_coding
NIT2	1296.93	-0.342828	0.0904905	-3.78855	0.000151527	0.00182825	chr3	100334701	100361635	ENSG00000114021	protein_coding	NIT2	ENSG00000114021	protein_coding
NOCT	800.112	0.359806	0.0949723	3.78854	0.000151534	0.00182825	chr4	139015789	139045939	ENSG00000151014	protein_coding	NOCT	ENSG00000151014	protein_coding
YKT6	4301.2	0.233564	0.0616617	3.78784	0.000151965	0.00183196	chr7	44200968	44214294	ENSG00000106636	protein_coding	YKT6	ENSG00000106636	protein_coding
SPEF2	97.106	-0.834494	0.220445	-3.7855	0.000153401	0.00184778	chr5	35617844	35814611	ENSG00000152582	protein_coding	SPEF2	ENSG00000152582	protein_coding
IKZF5	1304.95	0.369132	0.0975263	3.78494	0.000153743	0.00185039	chr10	122990806	123008817	ENSG00000095574	protein_coding	IKZF5	ENSG00000095574	protein_coding
TMEM87B	2582.85	-0.337735	0.089241	-3.78453	0.000154002	0.00185201	chr2	112055223	112119318	ENSG00000153214	protein_coding	TMEM87B	ENSG00000153214	protein_coding
XBP1	51260	0.25406	0.0672162	3.77975	0.000156987	0.00187426	chr22	28794555	28800597	ENSG00000100219	protein_coding	XBP1	ENSG00000100219	protein_coding
VDAC1	7089.4	-0.221684	0.058681	-3.77779	0.000158227	0.00188504	chr5	133971915	134005133	ENSG00000213585	protein_coding	VDAC1	ENSG00000213585	protein_coding
FGD4	1033.03	0.357509	0.0946494	3.77719	0.000158608	0.00188755	chr12	32399529	32646050	ENSG00000139132	protein_coding	FGD4	ENSG00000139132	protein_coding
MCOLN3	330.551	-0.531398	0.140695	-3.77696	0.000158755	0.00188779	chr1	85018082	85048499	ENSG00000055732	protein_coding	MCOLN3	ENSG00000055732	protein_coding
IER2	4049.28	0.301278	0.07985	3.77305	0.000161266	0.00191612	chr19	13150415	13154908	ENSG00000160888	protein_coding	IER2	ENSG00000160888	protein_coding
TOR1A	2360.41	-0.290611	0.077052	-3.77161	0.000162195	0.00192561	chr9	129812944	129824134	ENSG00000136827	protein_coding	TOR1A	ENSG00000136827	protein_coding
TUFT1	2984.32	0.268988	0.0713417	3.77042	0.000162976	0.0019331	chr1	151540305	151583583	ENSG00000143367	protein_coding	TUFT1	ENSG00000143367	protein_coding
C17orf75	252.833	-0.541371	0.143626	-3.7693	0.000163704	0.001938	chr17	32324565	32350023	ENSG00000108666	protein_coding	C17orf75	ENSG00000108666	protein_coding
SUPT5H	6529.54	0.228896	0.0607996	3.76475	0.000166714	0.00196826	chr19	39436156	39476670	ENSG00000196235	protein_coding	SUPT5H	ENSG00000196235	protein_coding
FBXL4	510.764	-0.411909	0.109429	-3.76416	0.000167107	0.00197133	chr6	98868538	98948006	ENSG00000112234	protein_coding	FBXL4	ENSG00000112234	protein_coding
DNAJC3	4616.86	0.320592	0.085213	3.76225	0.000168393	0.00198493	chr13	95677139	95794989	ENSG00000102580	protein_coding	DNAJC3	ENSG00000102580	protein_coding
SOD2	2452.88	0.259225	0.0690015	3.75681	0.000172095	0.00202011	chr6	159669057	159762529	ENSG00000112096	protein_coding	SOD2	ENSG00000112096	protein_coding
MAFB	687.3	-0.421106	0.112122	-3.75577	0.000172808	0.00202413	chr20	40685848	40689240	ENSG00000204103	protein_coding	MAFB	ENSG00000204103	protein_coding
RNF169	1763.1	-0.290036	0.0772472	-3.75464	0.000173588	0.00202847	chr11	74748868	74842413	ENSG00000166439	protein_coding	RNF169	ENSG00000166439	protein_coding
RABGEF1	2056.8	0.266192	0.0709119	3.75384	0.000174148	0.00203341	chr7	66682164	66811464	ENSG00000154710	protein_coding	RABGEF1	ENSG00000154710	protein_coding
LSM11	660.204	-0.372359	0.0992363	-3.75225	0.000175256	0.00204314	chr5	157743695	157760709	ENSG00000155858	protein_coding	LSM11	ENSG00000155858	protein_coding
ZNF432	534.175	0.416794	0.111096	3.75167	0.000175658	0.00204622	chr19	52031379	52095738	ENSG00000256087	protein_coding	ZNF432	ENSG00000256087	protein_coding
CREM	500.756	-0.410208	0.109364	-3.75085	0.000176235	0.00205057	chr10	35126791	35212958	ENSG00000095794	protein_coding	CREM	ENSG00000095794	protein_coding
ORMDL1	1336.15	-0.296429	0.0791016	-3.74745	0.000178641	0.00207124	chr2	189770323	189784371	ENSG00000128699	protein_coding	ORMDL1	ENSG00000128699	protein_coding
DUSP7	290.341	-0.525903	0.14069	-3.73802	0.000185477	0.00214214	chr3	52048919	52056550	ENSG00000164086	protein_coding	DUSP7	ENSG00000164086	protein_coding
RTF1	2838.87	-0.246628	0.065984	-3.73769	0.000185719	0.00214293	chr15	41408408	41483563	ENSG00000137815	protein_coding	RTF1	ENSG00000137815	protein_coding
AKAP7	54.3452	-1.11388	0.298178	-3.7356	0.000187265	0.00215571	chr6	131135666	131283535	ENSG00000118507	protein_coding	AKAP7	ENSG00000118507	protein_coding
BEX3	2534.69	-0.267656	0.0716577	-3.7352	0.000187564	0.00215619	chrX	103376340	103378077	ENSG00000166681	protein_coding	NGFRAP1	ENSG00000166681	protein_coding
MVK	1017.13	0.34975	0.093937	3.72324	0.00019668	0.00225227	chr12	109573255	109598117	ENSG00000110921	protein_coding	MVK	ENSG00000110921	protein_coding
DPH3	1628.47	0.329537	0.0885385	3.72196	0.00019768	0.00225851	chr3	16257978	16264972	ENSG00000154813	protein_coding	DPH3	ENSG00000154813	protein_coding
SETD2	4550.65	-0.283207	0.0761196	-3.72056	0.000198784	0.00226763	chr3	47016429	47163967	ENSG00000181555	protein_coding	SETD2	ENSG00000181555	protein_coding
LDB1	2157.92	-0.259623	0.0697873	-3.7202	0.000199061	0.00226905	chr10	102107560	102120453	ENSG00000198728	protein_coding	LDB1	ENSG00000198728	protein_coding
TEX2	4429.18	-0.243258	0.0653945	-3.71985	0.000199341	0.0022705	chr17	64147227	64263301	ENSG00000136478	protein_coding	TEX2	ENSG00000136478	protein_coding
SRF	2230.45	-0.322808	0.0868084	-3.71863	0.000200309	0.00227979	chr6	43171299	43181507	ENSG00000112658	protein_coding	SRF	ENSG00000112658	protein_coding
COBLL1	2186.54	-0.353654	0.0951685	-3.71609	0.000202332	0.00230104	chr2	164653624	164843679	ENSG00000082438	protein_coding	COBLL1	ENSG00000082438	protein_coding
LHFPL2	2094.07	0.285189	0.0767868	3.71404	0.000203977	0.00231478	chr5	78485215	78770021	ENSG00000145685	protein_coding	LHFPL2	ENSG00000145685	protein_coding
ATP6V0B	2380.41	0.317191	0.0854368	3.71258	0.000205158	0.00232429	chr1	43974487	43978295	ENSG00000117410	protein_coding	ATP6V0B	ENSG00000117410	protein_coding
STX17	1386.47	-0.32233	0.0868256	-3.71239	0.000205314	0.00232429	chr9	99906633	99970341	ENSG00000136874	protein_coding	STX17	ENSG00000136874	protein_coding
INPP5F	825.159	-0.348061	0.0938019	-3.7106	0.000206768	0.00233896	chr10	119726097	119829278	ENSG00000198825	protein_coding	INPP5F	ENSG00000198825	protein_coding
POGLUT3	835.142	-0.33282	0.0898141	-3.70566	0.000210841	0.0023796	chr11	108472105	108498432	ENSG00000178202	protein_coding	KDELC2	ENSG00000178202	protein_coding
PLAGL2	1610.76	-0.290541	0.0785002	-3.70115	0.000214621	0.0024186	chr20	32192503	32207791	ENSG00000126003	protein_coding	PLAGL2	ENSG00000126003	protein_coding
CYCS	6565.34	0.270738	0.0732073	3.69824	0.000217101	0.00244284	chr7	25120091	25125361	ENSG00000172115	protein_coding	CYCS	ENSG00000172115	protein_coding
ERLEC1	3016.39	0.28147	0.0761236	3.69754	0.000217696	0.00244768	chr2	53787044	53818819	ENSG00000068912	protein_coding	ERLEC1	ENSG00000068912	protein_coding
LRP5	2798.74	-0.362301	0.0980384	-3.6955	0.000219457	0.00246094	chr11	68312609	68449275	ENSG00000162337	protein_coding	LRP5	ENSG00000162337	protein_coding
SEC61B	2949.33	0.274629	0.0744982	3.68638	0.000227464	0.00254595	chr9	99222064	99230615	ENSG00000106803	protein_coding	SEC61B	ENSG00000106803	protein_coding
IREB2	6411.77	-0.280997	0.0762308	-3.68613	0.000227686	0.00254652	chr15	78437431	78501456	ENSG00000136381	protein_coding	IREB2	ENSG00000136381	protein_coding
TEAD3	1162.56	-0.297761	0.0808508	-3.68285	0.000230643	0.00257765	chr6	35473597	35497076	ENSG00000007866	protein_coding	TEAD3	ENSG00000007866	protein_coding
RBCK1	2482.43	0.277625	0.0753947	3.68229	0.000231151	0.00258139	chr20	407498	430966	ENSG00000125826	protein_coding	RBCK1	ENSG00000125826	protein_coding
OSBP	2741.52	0.250741	0.0681572	3.67886	0.000234281	0.00261311	chr11	59574398	59616144	ENSG00000110048	protein_coding	OSBP	ENSG00000110048	protein_coding
USP43	803.059	0.356111	0.0968011	3.67879	0.000234343	0.00261311	chr17	9644698	9729691	ENSG00000154914	protein_coding	USP43	ENSG00000154914	protein_coding
FAM83G	2725.56	0.295484	0.0803752	3.67631	0.000236634	0.0026347	chr17	18968789	19004804	ENSG00000188522	protein_coding	FAM83G	ENSG00000188522	protein_coding
SNX4	1688.91	-0.296481	0.0807229	-3.67282	0.000239887	0.00266892	chr3	125446644	125520197	ENSG00000114520	protein_coding	SNX4	ENSG00000114520	protein_coding
TOPBP1	3920.47	-0.228465	0.0622237	-3.67167	0.000240972	0.00267899	chr3	133598175	133661893	ENSG00000163781	protein_coding	TOPBP1	ENSG00000163781	protein_coding
MTMR3	2299.29	0.259255	0.0706527	3.66943	0.000243091	0.00269877	chr22	29883155	30030866	ENSG00000100330	protein_coding	MTMR3	ENSG00000100330	protein_coding
CARS1	1570.77	0.282593	0.0770232	3.66894	0.000243562	0.00270102	chr11	3000922	3057613	ENSG00000110619	protein_coding	CARS	ENSG00000110619	protein_coding
SMC2	2844.58	-0.244731	0.0668322	-3.66188	0.000250375	0.00277109	chr9	104094260	104141417	ENSG00000136824	protein_coding	SMC2	ENSG00000136824	protein_coding
G6PD	30000.3	0.263712	0.0720713	3.65905	0.000253155	0.00279978	chrX	154531391	154547572	ENSG00000160211	protein_coding	G6PD	ENSG00000160211	protein_coding
YME1L1	11101.8	0.252044	0.0688906	3.65862	0.00025358	0.00280238	chr10	27110112	27155266	ENSG00000136758	protein_coding	YME1L1	ENSG00000136758	protein_coding
TSPAN33	200.092	-0.6298	0.172236	-3.6566	0.000255578	0.00282028	chr7	129144892	129169697	ENSG00000158457	protein_coding	TSPAN33	ENSG00000158457	protein_coding
FAM98B	1451.44	-0.323525	0.0885016	-3.65558	0.000256599	0.00282944	chr15	38454127	38487710	ENSG00000171262	protein_coding	FAM98B	ENSG00000171262	protein_coding
PCMTD2	2057.21	-0.324663	0.0888394	-3.65449	0.00025769	0.00283936	chr20	64255695	64287821	ENSG00000203880	protein_coding	PCMTD2	ENSG00000203880	protein_coding
AP3M2	437.826	-0.494891	0.135483	-3.65278	0.000259418	0.00285628	chr8	42152946	42171673	ENSG00000070718	protein_coding	AP3M2	ENSG00000070718	protein_coding
BTRC	1014.39	-0.329688	0.0903182	-3.65029	0.000261941	0.00287768	chr10	101354033	101557321	ENSG00000166167	protein_coding	BTRC	ENSG00000166167	protein_coding
PPP2CA	8469.35	0.229682	0.0629206	3.65034	0.000261895	0.00287768	chr5	134194334	134226142	ENSG00000113575	protein_coding	PPP2CA	ENSG00000113575	protein_coding
B4GALT6	90.7383	-0.839581	0.230022	-3.65001	0.00026223	0.00287841	chr18	31622247	31685836	ENSG00000118276	protein_coding	B4GALT6	ENSG00000118276	protein_coding
TMEM97	2083.25	-0.366855	0.100512	-3.64985	0.000262395	0.00287841	chr17	28319095	28328685	ENSG00000109084	protein_coding	TMEM97	ENSG00000109084	protein_coding
DLD	3996.2	-0.236401	0.0648106	-3.64756	0.000264737	0.00289865	chr7	107890970	107931730	ENSG00000091140	protein_coding	DLD	ENSG00000091140	protein_coding
API5	3773.34	-0.224064	0.0615269	-3.64172	0.000270818	0.00295771	chr11	43311963	43344529	ENSG00000166181	protein_coding	API5	ENSG00000166181	protein_coding
GPR180	605.312	-0.403607	0.110841	-3.64132	0.000271247	0.00296021	chr13	94601903	94634645	ENSG00000152749	protein_coding	GPR180	ENSG00000152749	protein_coding
TMEM229B	328.7	-0.498025	0.13678	-3.64108	0.000271499	0.00296079	chr14	67447084	67533739	ENSG00000198133	protein_coding	TMEM229B	ENSG00000198133	protein_coding
KLHL23	224.205	-0.553958	0.152233	-3.63888	0.000273831	0.00298185	chr2	169694488	169776989	ENSG00000213160	protein_coding	KLHL23	ENSG00000213160	protein_coding
VCPKMT	829.699	0.324528	0.0892268	3.63712	0.000275709	0.00299352	chr14	50108632	50116600	ENSG00000100483	protein_coding	VCPKMT	ENSG00000100483	protein_coding
NAMPT	5198.76	0.275271	0.0756884	3.63689	0.000275945	0.0029939	chr7	106248285	106286326	ENSG00000105835	protein_coding	NAMPT	ENSG00000105835	protein_coding
PP7080	663.367	-0.431611	0.11878	-3.63369	0.000279398	0.00302133	chr5	466124	473098	ENSG00000188242	lncRNA	PP7080	ENSG00000188242	antisense
CEP19	67.1929	-0.954794	0.263022	-3.6301	0.000283316	0.00306047	chr3	196706277	196712293	ENSG00000174007	protein_coding	CEP19	ENSG00000174007	protein_coding
ATXN1-AS1	163.24	0.604679	0.166663	3.62816	0.000285449	0.0030768	chr6	16761138	16762652	ENSG00000229931	lncRNA	RP1-151F17.1	ENSG00000229931	antisense
HSF2	634.031	-0.361034	0.0995191	-3.62779	0.000285855	0.00307768	chr6	122399546	122433119	ENSG00000025156	protein_coding	HSF2	ENSG00000025156	protein_coding
NUMB	3868.66	0.275671	0.0759906	3.6277	0.000285955	0.00307768	chr14	73275107	73463642	ENSG00000133961	protein_coding	NUMB	ENSG00000133961	protein_coding
ARHGEF4	623.702	-0.365425	0.100821	-3.6245	0.000289522	0.00310495	chr2	130836916	131047263	ENSG00000136002	protein_coding	ARHGEF4	ENSG00000136002	protein_coding
ALAS1	1073.66	0.3042	0.0839911	3.62182	0.000292541	0.00313281	chr3	52198086	52214327	ENSG00000023330	protein_coding	ALAS1	ENSG00000023330	protein_coding
LSM6	385.232	-0.428777	0.118491	-3.61866	0.000296136	0.00316493	chr4	146175685	146200000	ENSG00000164167	protein_coding	LSM6	ENSG00000164167	protein_coding
TGFB2	1417.33	-0.478954	0.132355	-3.6187	0.000296081	0.00316493	chr1	218346235	218444619	ENSG00000092969	protein_coding	TGFB2	ENSG00000092969	protein_coding
MBOAT1	830.68	0.317212	0.0877239	3.61603	0.000299157	0.00319215	chr6	20102145	20212399	ENSG00000172197	protein_coding	MBOAT1	ENSG00000172197	protein_coding
PDE7A	1452.17	-0.319234	0.0883442	-3.61353	0.000302056	0.00322077	chr8	65717510	65842322	ENSG00000205268	protein_coding	PDE7A	ENSG00000205268	protein_coding
PRDX2	3557.95	-0.298229	0.0825728	-3.61171	0.000304188	0.00323655	chr19	12796820	12801859	ENSG00000167815	protein_coding	PRDX2	ENSG00000167815	protein_coding
H4C8	645.654	0.502629	0.139315	3.60786	0.00030873	0.00328017	chr6	26277609	26285638	ENSG00000158406	protein_coding	HIST1H4H	ENSG00000158406	protein_coding
CAP1	6910.59	0.205458	0.0569754	3.60609	0.000310843	0.00329791	chr1	40040233	40072649	ENSG00000131236	protein_coding	CAP1	ENSG00000131236	protein_coding
SLBP	1606.9	-0.263442	0.0731323	-3.60227	0.000315449	0.00334201	chr4	1692800	1712555	ENSG00000163950	protein_coding	SLBP	ENSG00000163950	protein_coding
IFT81	369.019	-0.440388	0.12234	-3.59971	0.000318567	0.00337023	chr12	110124335	110218797	ENSG00000122970	protein_coding	IFT81	ENSG00000122970	protein_coding
ACD	614.327	-0.456892	0.126969	-3.59845	0.000320115	0.00338415	chr16	67657512	67660815	ENSG00000102977	protein_coding	ACD	ENSG00000102977	protein_coding
JUNB	7798.8	0.221021	0.0614241	3.59827	0.000320338	0.00338415	chr19	12791496	12793315	ENSG00000171223	protein_coding	JUNB	ENSG00000171223	protein_coding
TMC6	1597.97	0.318488	0.0885603	3.59629	0.000322794	0.00340291	chr17	78110458	78132407	ENSG00000141524	protein_coding	TMC6	ENSG00000141524	protein_coding
SOS1	3270.08	-0.31505	0.0876183	-3.59571	0.000323514	0.00340801	chr2	38981396	39124345	ENSG00000115904	protein_coding	SOS1	ENSG00000115904	protein_coding
DUSP5	899.153	0.357203	0.0993887	3.594	0.000325638	0.00342312	chr10	110497838	110511544	ENSG00000138166	protein_coding	DUSP5	ENSG00000138166	protein_coding
SESN1	733.731	-0.342407	0.0952698	-3.59408	0.000325542	0.00342312	chr6	108986437	109094819	ENSG00000080546	protein_coding	SESN1	ENSG00000080546	protein_coding
SOAT1	794.033	-0.319893	0.0890582	-3.59195	0.000328212	0.00344649	chr1	179293714	179358680	ENSG00000057252	protein_coding	SOAT1	ENSG00000057252	protein_coding
SLC16A6	1475.65	-0.298236	0.0830663	-3.59034	0.000330248	0.00346178	chr17	68267026	68291267	ENSG00000108932	protein_coding	SLC16A6	ENSG00000108932	protein_coding
LYPD1	560.607	-0.378879	0.105552	-3.58951	0.000331305	0.00347041	chr2	132644853	132671579	ENSG00000150551	protein_coding	LYPD1	ENSG00000150551	protein_coding
CREBZF	5724.95	-0.279016	0.0777557	-3.58837	0.000332758	0.00348073	chr11	85659708	85682908	ENSG00000137504	protein_coding	CREBZF	ENSG00000137504	protein_coding
CD276	4464.08	-0.274312	0.0764608	-3.58761	0.000333717	0.00348831	chr15	73683966	73714518	ENSG00000103855	protein_coding	CD276	ENSG00000103855	protein_coding
VAT1	3768.51	0.261457	0.0728899	3.58702	0.000334482	0.00349277	chr17	43014605	43025123	ENSG00000108828	protein_coding	VAT1	ENSG00000108828	protein_coding
NBPF1	4682.24	0.345987	0.0965717	3.58269	0.000340075	0.0035448	chr1	16562319	16613562	ENSG00000219481	protein_coding	NBPF1	ENSG00000219481	protein_coding
GXYLT1	1906.76	-0.266951	0.0746181	-3.57756	0.000346819	0.0036075	chr12	42081845	42144879	ENSG00000151233	protein_coding	GXYLT1	ENSG00000151233	protein_coding
LMAN1	4646.19	0.330731	0.0924965	3.57561	0.000349414	0.00362942	chr18	59327823	59359962	ENSG00000074695	protein_coding	LMAN1	ENSG00000074695	protein_coding
ZNF331	1790	0.279727	0.078275	3.57364	0.000352052	0.00365171	chr19	53520981	53580269	ENSG00000130844	protein_coding	ZNF331	ENSG00000130844	protein_coding
GPCPD1	974.963	0.370269	0.103619	3.57337	0.000352415	0.00365292	chr20	5544404	5611026	ENSG00000125772	protein_coding	GPCPD1	ENSG00000125772	protein_coding
AADAT	213.447	-0.576961	0.161492	-3.57269	0.000353339	0.00365859	chr4	170060222	170091699	ENSG00000109576	protein_coding	AADAT	ENSG00000109576	protein_coding
MTERF4	1202.79	-0.371762	0.104059	-3.5726	0.000353454	0.00365859	chr2	241072169	241102332	ENSG00000122085	protein_coding	MTERF4	ENSG00000122085	protein_coding
WWC2	1113.33	-0.333408	0.0934126	-3.5692	0.000358075	0.00369869	chr4	183099293	183320777	ENSG00000151718	protein_coding	WWC2	ENSG00000151718	protein_coding
ZNF449	271.892	-0.521516	0.146114	-3.56925	0.000358	0.00369869	chrX	135344796	135363152	ENSG00000173275	protein_coding	ZNF449	ENSG00000173275	protein_coding
FMC1-LUC7L2	947.411	0.321588	0.0901117	3.56877	0.000358664	0.00370221	chr7	139341360	139422599	ENSG00000269955	protein_coding	C7orf55-LUC7L2	ENSG00000269955	protein_coding
TMEM41B	1030.1	0.34184	0.0957933	3.56852	0.000359001	0.00370311	chr11	9280654	9314780	ENSG00000166471	protein_coding	TMEM41B	ENSG00000166471	protein_coding
HDDC2	1565.54	-0.282141	0.0790702	-3.56823	0.000359395	0.00370461	chr6	125219962	125302078	ENSG00000111906	protein_coding	HDDC2	ENSG00000111906	protein_coding
MEF2A	2821.45	0.295639	0.0828802	3.56707	0.000360996	0.00371593	chr15	99565417	99716466	ENSG00000068305	protein_coding	MEF2A	ENSG00000068305	protein_coding
PEX13	2363.11	0.332378	0.0931843	3.56689	0.000361243	0.00371593	chr2	61017225	61051990	ENSG00000162928	protein_coding	PEX13	ENSG00000162928	protein_coding
TMEM129	632.881	-0.403175	0.113028	-3.56703	0.000361048	0.00371593	chr4	1715952	1721358	ENSG00000168936	protein_coding	TMEM129	ENSG00000168936	protein_coding
ALG2	2485.99	0.26873	0.0753963	3.56423	0.00036492	0.00374857	chr9	99216426	99221956	ENSG00000119523	protein_coding	ALG2	ENSG00000119523	protein_coding
ABCF2	2365.74	-0.261984	0.0735929	-3.55991	0.000370987	0.00379853	chr7	151207837	151227230	ENSG00000033050	protein_coding	ABCF2	ENSG00000033050	protein_coding
DEK	9405.7	-0.214489	0.0602537	-3.55976	0.000371194	0.00379853	chr6	18223868	18264823	ENSG00000124795	protein_coding	DEK	ENSG00000124795	protein_coding
FXR2	2162.04	0.286716	0.0805616	3.55897	0.000372314	0.00380472	chr17	7591230	7614871	ENSG00000129245	protein_coding	FXR2	ENSG00000129245	protein_coding
ZNF184	681.865	0.350967	0.0986173	3.55888	0.000372434	0.00380472	chr6	27450743	27473118	ENSG00000096654	protein_coding	ZNF184	ENSG00000096654	protein_coding
NR2F2	14640.3	-0.242658	0.0682274	-3.55661	0.000375669	0.00383513	chr15	96325938	96340263	ENSG00000185551	protein_coding	NR2F2	ENSG00000185551	protein_coding
FLNA	111901	0.242438	0.0682485	3.55229	0.000381897	0.00389069	chrX	154348524	154374638	ENSG00000196924	protein_coding	FLNA	ENSG00000196924	protein_coding
TMSB10	13921.1	0.201222	0.0566782	3.55025	0.00038487	0.0039183	chr2	84905625	84906675	ENSG00000034510	protein_coding	TMSB10	ENSG00000034510	protein_coding
NUCB2	3371.89	0.328543	0.0925918	3.5483	0.000387731	0.00394202	chr11	17208153	17349974	ENSG00000070081	protein_coding	NUCB2	ENSG00000070081	protein_coding
BRAF	550.787	0.386016	0.108831	3.54693	0.000389749	0.0039557	chr7	140719327	140924764	ENSG00000157764	protein_coding	BRAF	ENSG00000157764	protein_coding
DLX1	198.327	-0.562202	0.158492	-3.54719	0.000389368	0.0039557	chr2	172084740	172089677	ENSG00000144355	protein_coding	DLX1	ENSG00000144355	protein_coding
RNF135	449.768	-0.412865	0.116501	-3.54388	0.00039429	0.00399777	chr17	30968785	30999911	ENSG00000181481	protein_coding	RNF135	ENSG00000181481	protein_coding
DNAJC25	807.351	0.334255	0.0943328	3.54336	0.000395068	0.00400293	chr9	111631352	111654351	ENSG00000059769	protein_coding	DNAJC25	ENSG00000059769	protein_coding
FBXO3	838.825	-0.340719	0.0962084	-3.54146	0.000397912	0.00402546	chr11	33740939	33774543	ENSG00000110429	protein_coding	FBXO3	ENSG00000110429	protein_coding
SUGP2	4338.75	-0.224487	0.0633905	-3.54134	0.000398105	0.00402546	chr19	18990888	19034023	ENSG00000064607	protein_coding	SUGP2	ENSG00000064607	protein_coding
ZNF606	438.43	-0.419826	0.118564	-3.54091	0.000398756	0.00402931	chr19	57977053	58003349	ENSG00000166704	protein_coding	ZNF606	ENSG00000166704	protein_coding
ZFP36L1	6469.87	0.264561	0.0748462	3.53472	0.000408203	0.00411637	chr14	68787660	68796253	ENSG00000185650	protein_coding	ZFP36L1	ENSG00000185650	protein_coding
ZNF783	765.148	-0.328451	0.093003	-3.53161	0.000413033	0.00415381	chr7	149262171	149297302	ENSG00000204946	protein_coding	ZNF783	ENSG00000204946	protein_coding
PEX10	690.191	-0.379367	0.107444	-3.53084	0.000414235	0.00416308	chr1	2403964	2413797	ENSG00000157911	protein_coding	PEX10	ENSG00000157911	protein_coding
ZBTB26	1092.42	-0.300754	0.0851884	-3.53046	0.000414843	0.00416637	chr9	122915566	122931500	ENSG00000171448	protein_coding	ZBTB26	ENSG00000171448	protein_coding
AGO3	1505.44	0.287472	0.0815298	3.52598	0.000421923	0.0042289	chr1	35930718	36072500	ENSG00000126070	protein_coding	AGO3	ENSG00000126070	protein_coding
NUP153-AS1	135.07	0.66693	0.189316	3.52284	0.000426956	0.00427071	chr6	17706257	17707344	ENSG00000272269	lncRNA	RP11-500C11.3	ENSG00000272269	antisense
CYP4F11	355.228	0.447383	0.12708	3.52048	0.000430771	0.00430598	chr19	15912367	15934867	ENSG00000171903	protein_coding	CYP4F11	ENSG00000171903	protein_coding
ABHD15	804.215	-0.340461	0.0968244	-3.51627	0.000437658	0.00436971	chr17	29560547	29567137	ENSG00000168792	protein_coding	ABHD15	ENSG00000168792	protein_coding
OSTC	2608.39	0.276147	0.078539	3.51604	0.000438029	0.00436971	chr4	108650584	108667820	ENSG00000198856	protein_coding	OSTC	ENSG00000198856	protein_coding
PIM3	3663.5	0.331293	0.0942678	3.51438	0.000440782	0.00439128	chr22	49960513	49964080	ENSG00000198355	protein_coding	PIM3	ENSG00000198355	protein_coding
PPP1R8	1219.44	-0.271281	0.0772427	-3.51206	0.000444648	0.00442386	chr1	27830778	27851676	ENSG00000117751	protein_coding	PPP1R8	ENSG00000117751	protein_coding
ERV3-1	517.148	-0.403985	0.115043	-3.5116	0.000445413	0.00442851	chr7	64990809	65006743	ENSG00000213462	protein_coding	ERV3-1	ENSG00000213462	protein_coding
ESYT1	7373.68	0.221348	0.0631021	3.50778	0.000451862	0.00447765	chr12	56118250	56144671	ENSG00000139641	protein_coding	ESYT1	ENSG00000139641	protein_coding
SYNJ1	1094.38	0.294831	0.0841126	3.50519	0.000456285	0.00450946	chr21	32628759	32728048	ENSG00000159082	protein_coding	SYNJ1	ENSG00000159082	protein_coding
POMT2	1926.19	-0.24762	0.0706487	-3.50495	0.000456696	0.00451052	chr14	77274956	77320884	ENSG00000009830	protein_coding	POMT2	ENSG00000009830	protein_coding
EDEM1	3361.14	0.268261	0.0765964	3.50227	0.000461315	0.00455009	chr3	5187646	5219957	ENSG00000134109	protein_coding	EDEM1	ENSG00000134109	protein_coding
NPHP3	699.263	-0.400568	0.114395	-3.50163	0.000462419	0.00455795	chr3	132680609	132722442	ENSG00000113971	protein_coding	NPHP3	ENSG00000113971	protein_coding
CFAP36	1038.64	-0.299261	0.085575	-3.49706	0.000470414	0.0046262	chr2	55519604	55545879	ENSG00000163001	protein_coding	CFAP36	ENSG00000163001	protein_coding
MOAP1	1258.85	-0.284706	0.0814153	-3.49696	0.000470587	0.0046262	chr14	93182196	93184928	ENSG00000165943	protein_coding	MOAP1	ENSG00000165943	protein_coding
GALNT2	2147.71	-0.29718	0.0849908	-3.49662	0.000471199	0.00462914	chr1	230057990	230282124	ENSG00000143641	protein_coding	GALNT2	ENSG00000143641	protein_coding
B4GALT3	1197.3	0.33696	0.0964847	3.49237	0.000478759	0.00469102	chr1	161171310	161177968	ENSG00000158850	protein_coding	B4GALT3	ENSG00000158850	protein_coding
HSPA13	2908.83	0.35501	0.101652	3.49241	0.000478688	0.00469102	chr21	14371115	14383484	ENSG00000155304	protein_coding	HSPA13	ENSG00000155304	protein_coding
CDC42SE2	1775.84	-0.286479	0.0820529	-3.49139	0.000480508	0.00470506	chr5	131245493	131398447	ENSG00000158985	protein_coding	CDC42SE2	ENSG00000158985	protein_coding
TLCD3A	721.291	-0.341346	0.0978294	-3.48919	0.00048448	0.00474082	chr17	732412	742972	ENSG00000167695	protein_coding	FAM57A	ENSG00000167695	protein_coding
PIGZ	105.63	-0.711889	0.204167	-3.4868	0.000488832	0.00478027	chr3	196946343	196969060	ENSG00000119227	protein_coding	PIGZ	ENSG00000119227	protein_coding
FHIP2A	2057.73	-0.289054	0.0830012	-3.48253	0.000496699	0.00485081	chr10	114821744	114899832	ENSG00000151553	protein_coding	FAM160B1	ENSG00000151553	protein_coding
MEPCE	4275.37	0.255344	0.073401	3.47876	0.000503744	0.00490993	chr7	100428790	100434126	ENSG00000146834	protein_coding	MEPCE	ENSG00000146834	protein_coding
TMEM170A	1725.59	0.316138	0.0909433	3.47621	0.000508548	0.00494633	chr16	75443054	75465497	ENSG00000166822	protein_coding	TMEM170A	ENSG00000166822	protein_coding
TRIM44	4763.67	-0.233317	0.0671212	-3.47606	0.000508847	0.00494633	chr11	35662805	35818007	ENSG00000166326	protein_coding	TRIM44	ENSG00000166326	protein_coding
SORT1	5218.43	-0.224557	0.0646204	-3.47501	0.000510834	0.00495629	chr1	109309568	109397951	ENSG00000134243	protein_coding	SORT1	ENSG00000134243	protein_coding
FAN1	693.625	-0.368301	0.106165	-3.46915	0.000522107	0.00504865	chr15	30903852	30943108	ENSG00000198690	protein_coding	FAN1	ENSG00000198690	protein_coding
LRRC8B	1062.43	0.319842	0.0922	3.469	0.000522392	0.00504865	chr1	89524836	89597864	ENSG00000197147	protein_coding	LRRC8B	ENSG00000197147	protein_coding
TUSC1	253.624	-0.475639	0.137108	-3.46908	0.000522248	0.00504865	chr9	25676389	25678440	ENSG00000198680	protein_coding	TUSC1	ENSG00000198680	protein_coding
ZNF343	198.655	-0.592475	0.17085	-3.46781	0.000524713	0.00506779	chr20	2481817	2524702	ENSG00000088876	protein_coding	ZNF343	ENSG00000088876	protein_coding
SEMA4D	635.837	-0.341906	0.0986547	-3.46568	0.000528889	0.00510481	chr9	89360787	89498130	ENSG00000187764	protein_coding	SEMA4D	ENSG00000187764	protein_coding
ADCK2	714.197	-0.380699	0.109879	-3.4647	0.000530825	0.00512017	chr7	140673153	140696261	ENSG00000133597	protein_coding	ADCK2	ENSG00000133597	protein_coding
RNF138	1166.08	-0.389671	0.112479	-3.46439	0.000531429	0.00512267	chr18	32091855	32131561	ENSG00000134758	protein_coding	RNF138	ENSG00000134758	protein_coding
CNIH1	3215.08	-0.28412	0.0821516	-3.45848	0.000543229	0.00522287	chr14	54423560	54441431	ENSG00000100528	protein_coding	CNIH1	ENSG00000100528	protein_coding
PTPN23	3520.84	0.269441	0.0779551	3.45637	0.000547512	0.00525309	chr3	47381011	47413441	ENSG00000076201	protein_coding	PTPN23	ENSG00000076201	protein_coding
TMEM123	3390.34	-0.244081	0.0706207	-3.45622	0.000547807	0.00525309	chr11	102396332	102470384	ENSG00000152558	protein_coding	TMEM123	ENSG00000152558	protein_coding
DDHD2	779.346	-0.334666	0.0969097	-3.45338	0.000553603	0.0052918	chr8	38225218	38275558	ENSG00000085788	protein_coding	DDHD2	ENSG00000085788	protein_coding
EXOC6B	1375.92	-0.297323	0.0861315	-3.45197	0.000556506	0.00531614	chr2	72175984	72826041	ENSG00000144036	protein_coding	EXOC6B	ENSG00000144036	protein_coding
EMP2	12993.4	-0.195954	0.0567937	-3.45028	0.000560004	0.00534612	chr16	10528422	10580698	ENSG00000213853	protein_coding	EMP2	ENSG00000213853	protein_coding
ZNF778-DT	159.653	-0.611029	0.17722	-3.44786	0.000565051	0.00538392	chr16	89215211	89217653	ENSG00000259877	lncRNA	RP11-46C24.7	ENSG00000259877	antisense
ERLIN2	1798.25	-0.251673	0.0731528	-3.44037	0.000580912	0.00552321	chr8	37736599	37759101	ENSG00000147475	protein_coding	ERLIN2	ENSG00000147475	protein_coding
LRRC27	161.955	-0.611449	0.177733	-3.44026	0.000581156	0.00552321	chr10	132332154	132379918	ENSG00000148814	protein_coding	LRRC27	ENSG00000148814	protein_coding
THAP12	3217.22	-0.229402	0.0667595	-3.43625	0.000589825	0.0055913	chr11	76349956	76380971	ENSG00000137492	protein_coding	PRKRIR	ENSG00000137492	protein_coding
EEF1E1	1501.03	0.280583	0.0816749	3.43536	0.000591765	0.00560255	chr6	8073360	8102578	ENSG00000124802	protein_coding	EEF1E1	ENSG00000124802	protein_coding
TRERF1	581.027	-0.343358	0.100011	-3.43319	0.000596516	0.00564034	chr6	42224931	42452051	ENSG00000124496	protein_coding	TRERF1	ENSG00000124496	protein_coding
INTS14	1475.76	-0.256843	0.0748271	-3.43249	0.000598075	0.00565142	chr15	65578753	65611289	ENSG00000138614	protein_coding	VWA9	ENSG00000138614	protein_coding
RPL35A	12460.3	-0.242849	0.0708121	-3.42948	0.00060474	0.00570721	chr3	197949987	197956610	ENSG00000182899	protein_coding	RPL35A	ENSG00000182899	protein_coding
AKT1	10087.2	-0.237107	0.0691417	-3.42929	0.000605166	0.00570761	chr14	104769349	104795751	ENSG00000142208	protein_coding	AKT1	ENSG00000142208	protein_coding
MELTF-AS1	88.3068	-0.804334	0.234732	-3.42661	0.000611161	0.00575685	chr3	196999460	197004744	ENSG00000228109	lncRNA	MFI2-AS1	ENSG00000228109	antisense
BCL7A	994.698	-0.356265	0.104034	-3.42451	0.000615911	0.00578692	chr12	122019422	122062044	ENSG00000110987	protein_coding	BCL7A	ENSG00000110987	protein_coding
NSMCE2	1205.62	0.283174	0.0827057	3.42387	0.000617355	0.00579681	chr8	125091679	125367120	ENSG00000156831	protein_coding	NSMCE2	ENSG00000156831	protein_coding
FAM8A1	1696.17	-0.338418	0.098876	-3.42265	0.000620131	0.00581921	chr6	17600355	17611719	ENSG00000137414	protein_coding	FAM8A1	ENSG00000137414	protein_coding
RNF216	2485.54	-0.252461	0.0737731	-3.42213	0.00062133	0.00582465	chr7	5620047	5781739	ENSG00000011275	protein_coding	RNF216	ENSG00000011275	protein_coding
H4C11	196.824	0.533818	0.156004	3.42183	0.000622002	0.00582573	chr6	27824108	27824480	ENSG00000197238	protein_coding	HIST1H4J	ENSG00000197238	protein_coding
RNF14	1532.45	-0.289081	0.0845444	-3.41927	0.000627886	0.00587344	chr5	141958328	141990291	ENSG00000013561	protein_coding	RNF14	ENSG00000013561	protein_coding
EID2	350.97	-0.430386	0.125937	-3.41747	0.000632062	0.00590878	chr19	39538250	39540230	ENSG00000176396	protein_coding	EID2	ENSG00000176396	protein_coding
USP30	533.843	-0.352041	0.103082	-3.41515	0.000637472	0.00595187	chr12	109023089	109088026	ENSG00000135093	protein_coding	USP30	ENSG00000135093	protein_coding
USP11	2926.65	0.226795	0.0665241	3.40922	0.00065149	0.00607132	chrX	47232690	47248328	ENSG00000102226	protein_coding	USP11	ENSG00000102226	protein_coding
KIF3A	810.879	-0.359996	0.105646	-3.40758	0.000655425	0.00609652	chr5	132692628	132737638	ENSG00000131437	protein_coding	KIF3A	ENSG00000131437	protein_coding
FBXO36	189.848	-0.558169	0.163938	-3.40475	0.000662235	0.00614832	chr2	229922302	230013109	ENSG00000153832	protein_coding	FBXO36	ENSG00000153832	protein_coding
BRCA1	1964.47	-0.246813	0.0725069	-3.40399	0.000664087	0.00615782	chr17	43044295	43170245	ENSG00000012048	protein_coding	BRCA1	ENSG00000012048	protein_coding
MAPK6	14190.1	0.281699	0.0828568	3.39983	0.000674283	0.00624069	chr15	51952106	52067372	ENSG00000069956	protein_coding	MAPK6	ENSG00000069956	protein_coding
RNF181	1966.36	0.284809	0.0837929	3.39896	0.000676434	0.00625281	chr2	85595725	85597613	ENSG00000168894	protein_coding	RNF181	ENSG00000168894	protein_coding
ADD1	3739.14	-0.211641	0.0623424	-3.39481	0.000686754	0.00634185	chr4	2843857	2930076	ENSG00000087274	protein_coding	ADD1	ENSG00000087274	protein_coding
SF3B5	2085.51	0.285684	0.0841549	3.39475	0.00068692	0.00634185	chr6	144094881	144095573	ENSG00000169976	protein_coding	SF3B5	ENSG00000169976	protein_coding
DNA2	966.252	-0.289898	0.0854367	-3.39313	0.000690976	0.00637534	chr10	68414064	68472121	ENSG00000138346	protein_coding	DNA2	ENSG00000138346	protein_coding
FAM83B	3066.56	-0.286994	0.0846021	-3.39228	0.000693145	0.00639138	chr6	54846771	54942022	ENSG00000168143	protein_coding	FAM83B	ENSG00000168143	protein_coding
SIDT1	1988.37	-0.258761	0.0762877	-3.39191	0.000694066	0.00639591	chr3	113532296	113629578	ENSG00000072858	protein_coding	SIDT1	ENSG00000072858	protein_coding
TUBA1C	18976.8	0.302649	0.0893051	3.38894	0.000701639	0.00645266	chr12	49188736	49274603	ENSG00000167553	protein_coding	TUBA1C	ENSG00000167553	protein_coding
ZNF614	917.817	0.296585	0.0875446	3.38782	0.000704504	0.00647203	chr19	52012765	52030240	ENSG00000142556	protein_coding	ZNF614	ENSG00000142556	protein_coding
ZNF652	2206.23	-0.309126	0.0913102	-3.38545	0.00071061	0.00651576	chr17	49289206	49362473	ENSG00000198740	protein_coding	ZNF652	ENSG00000198740	protein_coding
ELOVL4	140.128	-0.617826	0.182688	-3.38187	0.000719939	0.00657084	chr6	79914812	79947580	ENSG00000118402	protein_coding	ELOVL4	ENSG00000118402	protein_coding
GAS2L1	537.536	-0.394286	0.11658	-3.3821	0.000719334	0.00657084	chr22	29306582	29312785	ENSG00000185340	protein_coding	GAS2L1	ENSG00000185340	protein_coding
VWA7	234.218	0.513437	0.151824	3.3818	0.000720123	0.00657084	chr6	31765590	31777294	ENSG00000204396	protein_coding	VWA7	ENSG00000204396	protein_coding
NRBP1	7256.56	-0.200337	0.0592922	-3.3788	0.000728027	0.00663482	chr2	27427790	27442259	ENSG00000115216	protein_coding	NRBP1	ENSG00000115216	protein_coding
VPS26B	1081.57	-0.321889	0.0952764	-3.37848	0.000728891	0.00663862	chr11	134224645	134247792	ENSG00000151502	protein_coding	VPS26B	ENSG00000151502	protein_coding
SRXN1	2809.42	0.292605	0.0866505	3.37684	0.000733239	0.00667414	chr20	646615	653370	ENSG00000271303	protein_coding	SRXN1	ENSG00000271303	protein_coding
EZR	7184.23	0.21558	0.063847	3.37651	0.000734109	0.00667796	chr6	158765741	158819412	ENSG00000092820	protein_coding	EZR	ENSG00000092820	protein_coding
AAK1	967.061	0.343581	0.101849	3.37344	0.000742359	0.00674064	chr2	69457997	69674349	ENSG00000115977	protein_coding	AAK1	ENSG00000115977	protein_coding
NPTXR	521.926	-0.382477	0.113393	-3.37303	0.000743465	0.00674244	chr22	38818452	38843982	ENSG00000221890	protein_coding	NPTXR	ENSG00000221890	protein_coding
RPN2	8842.1	0.235538	0.0698298	3.37303	0.00074345	0.00674244	chr20	37178410	37241623	ENSG00000118705	protein_coding	RPN2	ENSG00000118705	protein_coding
CLINT1	5049.17	0.236165	0.0701033	3.36882	0.00075491	0.00682541	chr5	157785743	157859175	ENSG00000113282	protein_coding	CLINT1	ENSG00000113282	protein_coding
CPTP	767.042	-0.409113	0.12151	-3.3669	0.00076018	0.00686054	chr1	1324756	1328897	ENSG00000224051	protein_coding	CPTP	ENSG00000224051	protein_coding
RRAGD	405.532	-0.394243	0.117089	-3.36704	0.000759791	0.00686054	chr6	89364636	89412270	ENSG00000025039	protein_coding	RRAGD	ENSG00000025039	protein_coding
ZYX	5493.26	0.304459	0.0904497	3.36605	0.000762521	0.00687749	chr7	143381080	143391111	ENSG00000159840	protein_coding	ZYX	ENSG00000159840	protein_coding
DNM1L	2444.22	-0.244225	0.0725622	-3.36573	0.000763421	0.00688144	chr12	32679200	32745650	ENSG00000087470	protein_coding	DNM1L	ENSG00000087470	protein_coding
SSBP4	1628.04	0.320208	0.0951634	3.36482	0.000765935	0.00689574	chr19	18418864	18434562	ENSG00000130511	protein_coding	SSBP4	ENSG00000130511	protein_coding
ALMS1	2445.57	-0.271336	0.0806698	-3.36354	0.000769503	0.00692366	chr2	73385758	73610793	ENSG00000116127	protein_coding	ALMS1	ENSG00000116127	protein_coding
MICA	902.263	-0.301705	0.0897043	-3.36332	0.000770097	0.00692482	chr6	31399784	31415315	ENSG00000204520	protein_coding	MICA	ENSG00000204520	protein_coding
BAHD1	1815.93	0.237719	0.0706876	3.36295	0.000771132	0.00692993	chr15	40439721	40468242	ENSG00000140320	protein_coding	BAHD1	ENSG00000140320	protein_coding
KLRG2	135.923	-0.626846	0.186436	-3.36225	0.000773098	0.0069434	chr7	139452690	139483712	ENSG00000188883	protein_coding	KLRG2	ENSG00000188883	protein_coding
SRP19	2997.23	0.324451	0.0965227	3.3614	0.000775493	0.00695725	chr5	112861222	112869788	ENSG00000153037	protein_coding	SRP19	ENSG00000153037	protein_coding
COPS6	3074.28	-0.248036	0.0738255	-3.35976	0.000780108	0.00699369	chr7	100088954	100092200	ENSG00000168090	protein_coding	COPS6	ENSG00000168090	protein_coding
NADK2	831.111	-0.303578	0.090432	-3.35698	0.000787995	0.00704738	chr5	36192592	36242279	ENSG00000152620	protein_coding	NADK2	ENSG00000152620	protein_coding
TIMM9	1506.09	0.326564	0.0973144	3.35576	0.000791474	0.00707	chr14	58408494	58427614	ENSG00000100575	protein_coding	TIMM9	ENSG00000100575	protein_coding
ZXDA	147.357	-0.670116	0.199732	-3.35508	0.000793434	0.00708324	chrX	57906708	57910820	ENSG00000198205	protein_coding	ZXDA	ENSG00000198205	protein_coding
RAB12	1603.25	-0.252672	0.0753515	-3.35324	0.000798716	0.00712184	chr18	8609445	8639381	ENSG00000206418	protein_coding	RAB12	ENSG00000206418	protein_coding
ANXA7	3543.57	0.21624	0.0645094	3.35207	0.000802109	0.00714353	chr10	73375101	73414076	ENSG00000138279	protein_coding	ANXA7	ENSG00000138279	protein_coding
SMIM13	1086.02	0.309909	0.0924867	3.35085	0.000805637	0.00716636	chr6	11094033	11138733	ENSG00000224531	protein_coding	SMIM13	ENSG00000224531	protein_coding
CNNM1	446.829	-0.397782	0.118728	-3.35037	0.000807041	0.00717456	chr10	99329099	99394330	ENSG00000119946	protein_coding	CNNM1	ENSG00000119946	protein_coding
OSBPL10	1867.74	0.252004	0.0752415	3.34926	0.000810269	0.00719895	chr3	31657890	32077580	ENSG00000144645	protein_coding	OSBPL10	ENSG00000144645	protein_coding
CCDC127	516.547	-0.34424	0.102788	-3.34903	0.000810957	0.00720075	chr5	196871	218215	ENSG00000164366	protein_coding	CCDC127	ENSG00000164366	protein_coding
C5orf15	1821.18	-0.301504	0.0900504	-3.34817	0.000813479	0.00720593	chr5	133955502	133968787	ENSG00000113583	protein_coding	C5orf15	ENSG00000113583	protein_coding
FBXL6	1355.96	0.338462	0.10115	3.34616	0.000819394	0.00724969	chr8	144355431	144359376	ENSG00000182325	protein_coding	FBXL6	ENSG00000182325	protein_coding
DGKE	1936.73	-0.295039	0.0882313	-3.34393	0.000825998	0.00729942	chr17	56834099	56869567	ENSG00000153933	protein_coding	DGKE	ENSG00000153933	protein_coding
PDIA5	1066.36	0.285098	0.0852729	3.34336	0.000827707	0.00731018	chr3	123067062	123225227	ENSG00000065485	protein_coding	PDIA5	ENSG00000065485	protein_coding
CDK14	180.059	-0.544983	0.163015	-3.34314	0.000828369	0.00731168	chr7	90466424	91210590	ENSG00000058091	protein_coding	CDK14	ENSG00000058091	protein_coding
RINT1	2054.51	0.240028	0.0718507	3.34064	0.000835842	0.00737326	chr7	105532085	105567677	ENSG00000135249	protein_coding	RINT1	ENSG00000135249	protein_coding
PXYLP1	221.804	-0.501548	0.150156	-3.34017	0.000837275	0.00738153	chr3	141228726	141294906	ENSG00000155893	protein_coding	PXYLP1	ENSG00000155893	protein_coding
NANS	2944.56	0.235756	0.0705957	3.33952	0.000839236	0.00739443	chr9	98056739	98083075	ENSG00000095380	protein_coding	NANS	ENSG00000095380	protein_coding
SNRPD3	2757.21	-0.234551	0.0702582	-3.33841	0.000842585	0.00741954	chr22	24555503	24609980	ENSG00000100028	protein_coding	SNRPD3	ENSG00000100028	protein_coding
PHC2	1185.92	-0.270465	0.0810394	-3.33745	0.000845514	0.00744092	chr1	33323623	33431052	ENSG00000134686	protein_coding	PHC2	ENSG00000134686	protein_coding
GLUL	4964.95	-0.205039	0.0614647	-3.33589	0.000850264	0.00747388	chr1	182381704	182392206	ENSG00000135821	protein_coding	GLUL	ENSG00000135821	protein_coding
HTATIP2	2678.82	0.234315	0.0702465	3.33561	0.000851113	0.00747692	chr11	20363685	20383783	ENSG00000109854	protein_coding	HTATIP2	ENSG00000109854	protein_coding
EMB	2425.24	-0.33135	0.0993899	-3.33384	0.000856554	0.00751369	chr5	50396192	50443248	ENSG00000170571	protein_coding	EMB	ENSG00000170571	protein_coding
GAS6	151.662	-0.576553	0.172944	-3.33376	0.000856816	0.00751369	chr13	113820549	113864067	ENSG00000183087	protein_coding	GAS6	ENSG00000183087	protein_coding
SUN1	5259.27	-0.199437	0.0598667	-3.33135	0.000864246	0.00756546	chr7	816615	896435	ENSG00000164828	protein_coding	SUN1	ENSG00000164828	protein_coding
DENND6A	817.665	-0.303848	0.0912147	-3.33113	0.000864947	0.00756714	chr3	57625457	57693089	ENSG00000174839	protein_coding	DENND6A	ENSG00000174839	protein_coding
TMEM64	16160.7	-0.211645	0.0636069	-3.32738	0.000876655	0.00766055	chr8	90621995	90791632	ENSG00000180694	protein_coding	TMEM64	ENSG00000180694	protein_coding
PSMG4	388.68	-0.416233	0.125121	-3.32663	0.000879016	0.00766766	chr6	3231403	3303373	ENSG00000180822	protein_coding	PSMG4	ENSG00000180822	protein_coding
SLC9B2	112.562	-0.662276	0.199075	-3.32676	0.000878608	0.00766766	chr4	103019868	103085829	ENSG00000164038	protein_coding	SLC9B2	ENSG00000164038	protein_coding
LBR	1526.34	-0.276661	0.0831958	-3.32542	0.000882856	0.00768762	chr1	225401502	225428925	ENSG00000143815	protein_coding	LBR	ENSG00000143815	protein_coding
SNU13	1839.61	0.331749	0.0997845	3.32466	0.000885278	0.0077042	chr22	41673930	41690504	ENSG00000100138	protein_coding	SNU13	ENSG00000100138	protein_coding
TRAM2-AS1	163.685	-0.581007	0.17517	-3.31682	0.000910479	0.00786366	chr6	52577307	52583993	ENSG00000225791	lncRNA	TRAM2-AS1	ENSG00000225791	lincRNA
SAMD15	235.605	-0.489222	0.147563	-3.31534	0.000915308	0.00789768	chr14	77376689	77391497	ENSG00000100583	protein_coding	SAMD15	ENSG00000100583	protein_coding
HOTAIR	79.5354	-0.797034	0.240433	-3.31499	0.000916463	0.00790157	chr12	53962308	53974956	ENSG00000228630	lncRNA	HOTAIR	ENSG00000228630	antisense
RFC3	2213.29	-0.230266	0.0694789	-3.31418	0.000919125	0.00791993	chr13	33818049	33966558	ENSG00000133119	protein_coding	RFC3	ENSG00000133119	protein_coding
FAM222B	1615.2	-0.245945	0.0742949	-3.31039	0.00093167	0.00801409	chr17	28755978	28855232	ENSG00000173065	protein_coding	FAM222B	ENSG00000173065	protein_coding
ASAP2	4485.62	-0.239251	0.0722781	-3.31014	0.000932489	0.00801649	chr2	9206765	9405683	ENSG00000151693	protein_coding	ASAP2	ENSG00000151693	protein_coding
SGMS2	966.732	0.308213	0.0931207	3.30982	0.000933569	0.00802114	chr4	107824563	107915047	ENSG00000164023	protein_coding	SGMS2	ENSG00000164023	protein_coding
ST3GAL1	4450.27	0.670136	0.202493	3.30943	0.000934852	0.00802752	chr8	133454848	133571940	ENSG00000008513	protein_coding	ST3GAL1	ENSG00000008513	protein_coding
PPP2R5D	1742.91	-0.296212	0.0895237	-3.30875	0.000937126	0.0080424	chr6	42984499	43012342	ENSG00000112640	protein_coding	PPP2R5D	ENSG00000112640	protein_coding
CEP290	1093.4	-0.346304	0.104731	-3.30661	0.000944331	0.00809488	chr12	88049014	88142216	ENSG00000198707	protein_coding	CEP290	ENSG00000198707	protein_coding
CPOX	374.622	-0.413114	0.125085	-3.30267	0.000957707	0.00819537	chr3	98521132	98593723	ENSG00000080819	protein_coding	CPOX	ENSG00000080819	protein_coding
ARPC1B	5614.6	0.23519	0.0712624	3.30034	0.000965676	0.00825881	chr7	99374249	99394801	ENSG00000130429	protein_coding	ARPC1B	ENSG00000130429	protein_coding
KRTAP5-AS1	1107.67	0.359837	0.109075	3.29899	0.000970324	0.00828902	chr11	1571353	1599184	ENSG00000233930	lncRNA	KRTAP5-AS1	ENSG00000233930	antisense
OBSL1	3045.24	-0.244859	0.0742614	-3.29726	0.000976328	0.00833552	chr2	219550729	219571859	ENSG00000124006	protein_coding	OBSL1	ENSG00000124006	protein_coding
RBM17	4160.22	-0.219541	0.0666037	-3.29623	0.000979908	0.00836128	chr10	6088987	6117457	ENSG00000134453	protein_coding	RBM17	ENSG00000134453	protein_coding
SNHG12	763.617	0.311409	0.0945339	3.29416	0.000987176	0.00841846	chr1	28578538	28582983	ENSG00000197989	lncRNA	SNHG12	ENSG00000197989	antisense
HMGN4	1068.89	-0.274756	0.0834181	-3.29372	0.00098871	0.00842671	chr6	26538405	26546254	ENSG00000182952	protein_coding	HMGN4	ENSG00000182952	protein_coding
SEC23A	5254.22	0.242161	0.0735267	3.29351	0.000989451	0.00842819	chr14	39031919	39109646	ENSG00000100934	protein_coding	SEC23A	ENSG00000100934	protein_coding
FAIM	350.26	-0.401451	0.121941	-3.29217	0.000994179	0.00845877	chr3	138608606	138633376	ENSG00000158234	protein_coding	FAIM	ENSG00000158234	protein_coding
CRB3	493.257	0.365902	0.111204	3.29038	0.00100053	0.00850314	chr19	6463777	6467221	ENSG00000130545	protein_coding	CRB3	ENSG00000130545	protein_coding
ZBTB5	1681.64	0.260063	0.0790374	3.29038	0.00100054	0.00850314	chr9	37438114	37465399	ENSG00000168795	protein_coding	ZBTB5	ENSG00000168795	protein_coding
PDK4	213.762	0.504885	0.153492	3.28933	0.00100427	0.00853	chr7	95583499	95596491	ENSG00000004799	protein_coding	PDK4	ENSG00000004799	protein_coding
SRRM3	700.606	-0.308089	0.0937339	-3.28685	0.00101315	0.00859065	chr7	76201900	76287288	ENSG00000177679	protein_coding	SRRM3	ENSG00000177679	protein_coding
NBEAL2	5287.84	-0.237817	0.0723628	-3.28645	0.00101458	0.0085979	chr3	46979683	47009703	ENSG00000160796	protein_coding	NBEAL2	ENSG00000160796	protein_coding
CARS2	378.766	-0.432121	0.131578	-3.28413	0.00102297	0.00865909	chr13	110641412	110713603	ENSG00000134905	protein_coding	CARS2	ENSG00000134905	protein_coding
CBR4	396.908	-0.433961	0.132233	-3.28178	0.00103152	0.00871168	chr4	168863770	169010275	ENSG00000145439	protein_coding	CBR4	ENSG00000145439	protein_coding
MTF1	1654.83	0.249927	0.0762318	3.27851	0.00104357	0.00880344	chr1	37809567	37859620	ENSG00000188786	protein_coding	MTF1	ENSG00000188786	protein_coding
BBS10	554.327	-0.373559	0.113962	-3.27793	0.0010457	0.0088164	chr12	76344474	76348442	ENSG00000179941	protein_coding	BBS10	ENSG00000179941	protein_coding
MAP1S	840.498	0.316419	0.0966281	3.2746	0.00105811	0.00891087	chr19	17719242	17734516	ENSG00000130479	protein_coding	MAP1S	ENSG00000130479	protein_coding
ARHGEF37	210.885	-0.494534	0.151061	-3.27373	0.00106139	0.00893346	chr5	149551947	149634968	ENSG00000183111	protein_coding	ARHGEF37	ENSG00000183111	protein_coding
H3-3B	46357.3	0.229452	0.0700952	3.27344	0.00106249	0.00893764	chr17	75776434	75785893	ENSG00000132475	protein_coding	H3F3B	ENSG00000132475	protein_coding
ANKRD46	505.669	-0.373202	0.114038	-3.27262	0.00106557	0.00895854	chr8	100509752	100559784	ENSG00000186106	protein_coding	ANKRD46	ENSG00000186106	protein_coding
SNHG32	4213.63	0.213884	0.0653867	3.27106	0.00107144	0.00900275	chr6	31834608	31839766	ENSG00000204387	lncRNA	C6orf48	ENSG00000204387	protein_coding
TLCD1	358.449	0.472554	0.144526	3.26968	0.0010767	0.00902658	chr17	28724348	28727935	ENSG00000160606	protein_coding	TLCD1	ENSG00000160606	protein_coding
ZNF112	179.418	-0.567666	0.173612	-3.26973	0.00107649	0.00902658	chr19	44326555	44367217	ENSG00000062370	protein_coding	ZNF112	ENSG00000062370	protein_coding
TMEM67	362.624	-0.465007	0.142275	-3.26836	0.00108172	0.00906352	chr8	93754844	93819234	ENSG00000164953	protein_coding	TMEM67	ENSG00000164953	protein_coding
TTYH3	2297.07	-0.304544	0.0931883	-3.26805	0.0010829	0.00906833	chr7	2631951	2664802	ENSG00000136295	protein_coding	TTYH3	ENSG00000136295	protein_coding
SESTD1	1389.59	-0.289402	0.0885645	-3.26769	0.00108427	0.0090747	chr2	179101692	179264790	ENSG00000187231	protein_coding	SESTD1	ENSG00000187231	protein_coding
TMEM62	273.006	-0.436377	0.133574	-3.26692	0.00108724	0.00909439	chr15	43123279	43185146	ENSG00000137842	protein_coding	TMEM62	ENSG00000137842	protein_coding
POLR3C	2742.65	0.22595	0.0691709	3.26655	0.00108868	0.00910128	chr1	145824088	145842505	ENSG00000186141	protein_coding	POLR3C	ENSG00000186141	protein_coding
BTG1	3095.26	0.234737	0.0718657	3.26632	0.00108954	0.00910335	chr12	92140278	92145897	ENSG00000133639	protein_coding	BTG1	ENSG00000133639	protein_coding
LGALS3	11390	0.217763	0.0666768	3.26595	0.00109098	0.00911029	chr14	55124110	55145413	ENSG00000131981	protein_coding	LGALS3	ENSG00000131981	protein_coding
TLK2	8141.18	-0.237962	0.0728972	-3.26434	0.00109719	0.00915183	chr17	62458658	62615481	ENSG00000146872	protein_coding	TLK2	ENSG00000146872	protein_coding
UPRT	221.741	-0.481215	0.147529	-3.26183	0.00110696	0.00921807	chrX	75274085	75304600	ENSG00000094841	protein_coding	UPRT	ENSG00000094841	protein_coding
PUS1	2063.6	0.28154	0.0863248	3.26141	0.00110861	0.00922644	chr12	131929200	131945896	ENSG00000177192	protein_coding	PUS1	ENSG00000177192	protein_coding
ARFGAP3	1344.66	0.30893	0.0947844	3.25929	0.0011169	0.0092798	chr22	42796502	42858106	ENSG00000242247	protein_coding	ARFGAP3	ENSG00000242247	protein_coding
CRIP2	3511.34	-0.218262	0.0669629	-3.25945	0.0011163	0.0092798	chr14	105472962	105480170	ENSG00000182809	protein_coding	CRIP2	ENSG00000182809	protein_coding
ZNF446	413.407	-0.386681	0.118637	-3.25938	0.00111658	0.0092798	chr19	58474017	58481230	ENSG00000083838	protein_coding	ZNF446	ENSG00000083838	protein_coding
RNF32	749.849	-0.299196	0.0918616	-3.25703	0.00112586	0.0093334	chr7	156640281	156677130	ENSG00000105982	protein_coding	RNF32	ENSG00000105982	protein_coding
NUP210	8932.25	-0.288332	0.0885466	-3.25628	0.00112882	0.00935038	chr3	13316235	13420309	ENSG00000132182	protein_coding	NUP210	ENSG00000132182	protein_coding
ATP5F1C	4708.26	-0.208978	0.0642242	-3.25388	0.0011384	0.00940652	chr10	7788129	7807815	ENSG00000165629	protein_coding	ATP5C1	ENSG00000165629	protein_coding
TNPO3	4661.01	0.196625	0.0604282	3.25386	0.00113848	0.00940652	chr7	128954180	129055173	ENSG00000064419	protein_coding	TNPO3	ENSG00000064419	protein_coding
CAPN15	3214.4	-0.319478	0.0981894	-3.25369	0.00113917	0.00940703	chr16	527717	554636	ENSG00000103326	protein_coding	CAPN15	ENSG00000103326	protein_coding
PPP2R3C	1019.96	0.27466	0.0844543	3.25217	0.00114527	0.00945211	chr14	35085467	35122517	ENSG00000092020	protein_coding	PPP2R3C	ENSG00000092020	protein_coding
TRPV3	556.966	-0.398735	0.122623	-3.25171	0.00114714	0.0094623	chr17	3510502	3557995	ENSG00000167723	protein_coding	TRPV3	ENSG00000167723	protein_coding
C6orf141	4656.33	0.244902	0.0753271	3.25118	0.00114927	0.00947465	chr6	49550646	49561907	ENSG00000197261	protein_coding	C6orf141	ENSG00000197261	protein_coding
HIP1	3013.95	-0.243559	0.074935	-3.25027	0.00115298	0.00949464	chr7	75533300	75738962	ENSG00000127946	protein_coding	HIP1	ENSG00000127946	protein_coding
SMAD4	1012.91	-0.306925	0.0944286	-3.25034	0.00115269	0.00949464	chr18	51028394	51085045	ENSG00000141646	protein_coding	SMAD4	ENSG00000141646	protein_coding
ZNF787	1903.93	0.261716	0.0805887	3.24755	0.00116403	0.00957505	chr19	56087366	56121280	ENSG00000142409	protein_coding	ZNF787	ENSG00000142409	protein_coding
AKAP8L	2853.13	0.224707	0.0692116	3.24667	0.00116764	0.00959415	chr19	15380048	15419141	ENSG00000011243	protein_coding	AKAP8L	ENSG00000011243	protein_coding
ZFP69	162.836	-0.558462	0.172107	-3.24485	0.00117511	0.00963956	chr1	40477215	40496343	ENSG00000187815	protein_coding	ZFP69	ENSG00000187815	protein_coding
ANXA5	3989.32	0.216083	0.0666225	3.24339	0.00118118	0.00968398	chr4	121667955	121697113	ENSG00000164111	protein_coding	ANXA5	ENSG00000164111	protein_coding
EPC1	1769.42	0.242128	0.0746958	3.24152	0.00118893	0.0097368	chr10	32267751	32378798	ENSG00000120616	protein_coding	EPC1	ENSG00000120616	protein_coding
C1QBP	4215.45	-0.274668	0.0847936	-3.23925	0.00119845	0.00980834	chr17	5432777	5448830	ENSG00000108561	protein_coding	C1QBP	ENSG00000108561	protein_coding
ESRP1	9935.32	0.231022	0.0713224	3.23912	0.00119899	0.00980834	chr8	94641074	94707466	ENSG00000104413	protein_coding	ESRP1	ENSG00000104413	protein_coding
ID4	424.269	-0.427785	0.132076	-3.23892	0.00119983	0.00980982	chr6	19837386	19840684	ENSG00000172201	protein_coding	ID4	ENSG00000172201	protein_coding
SDCCAG8	267.292	-0.434665	0.13426	-3.2375	0.00120583	0.00984321	chr1	243256034	243500092	ENSG00000054282	protein_coding	SDCCAG8	ENSG00000054282	protein_coding
ETFA	5150.91	0.206376	0.0637762	3.23594	0.00121244	0.00988571	chr15	76215355	76311472	ENSG00000140374	protein_coding	ETFA	ENSG00000140374	protein_coding
GPT2	1217.93	0.259511	0.0802927	3.23206	0.00122902	0.0100044	chr16	46884378	46931297	ENSG00000166123	protein_coding	GPT2	ENSG00000166123	protein_coding
ABCA2	9214.56	-0.242381	0.0750158	-3.23107	0.00123329	0.0100262	chr9	137007227	137028922	ENSG00000107331	protein_coding	ABCA2	ENSG00000107331	protein_coding
SNX19	1382.06	-0.260527	0.0806342	-3.23097	0.00123371	0.0100262	chr11	130875436	130916509	ENSG00000120451	protein_coding	SNX19	ENSG00000120451	protein_coding
SORBS3	401.212	-0.440683	0.136612	-3.2258	0.00125622	0.0101747	chr8	22544986	22575788	ENSG00000120896	protein_coding	SORBS3	ENSG00000120896	protein_coding
ADAMTS19	572.335	-0.343055	0.106374	-3.22499	0.00125978	0.0101935	chr5	129460265	129738683	ENSG00000145808	protein_coding	ADAMTS19	ENSG00000145808	protein_coding
GRB7	365.531	0.390151	0.120995	3.22452	0.00126184	0.0102046	chr17	39737927	39747291	ENSG00000141738	protein_coding	GRB7	ENSG00000141738	protein_coding
CKAP2	3142.52	-0.238374	0.0739421	-3.22379	0.00126508	0.0102197	chr13	52455429	52476628	ENSG00000136108	protein_coding	CKAP2	ENSG00000136108	protein_coding
EHD1	3106.48	0.234624	0.0727966	3.22301	0.0012685	0.0102417	chr11	64851642	64888296	ENSG00000110047	protein_coding	EHD1	ENSG00000110047	protein_coding
SLC46A1	757.829	-0.362212	0.112413	-3.22215	0.00127231	0.0102669	chr17	28394756	28407197	ENSG00000076351	protein_coding	SLC46A1	ENSG00000076351	protein_coding
PABPC4L	303.209	-0.534366	0.166024	-3.21861	0.00128813	0.0103664	chr4	134196333	134201748	ENSG00000254535	protein_coding	PABPC4L	ENSG00000254535	protein_coding
HERPUD2	928.863	-0.292207	0.0908052	-3.21796	0.00129107	0.0103844	chr7	35632659	35695571	ENSG00000122557	protein_coding	HERPUD2	ENSG00000122557	protein_coding
SLC12A8	150.274	-0.580566	0.180458	-3.21718	0.00129456	0.0104069	chr3	125082636	125212864	ENSG00000221955	protein_coding	SLC12A8	ENSG00000221955	protein_coding
DCK	783.81	-0.288557	0.0897016	-3.21685	0.00129604	0.0104132	chr4	70992538	71030914	ENSG00000156136	protein_coding	DCK	ENSG00000156136	protein_coding
ABL1	2942.34	-0.241168	0.0750738	-3.21241	0.00131626	0.0105506	chr9	130713946	130887675	ENSG00000097007	protein_coding	ABL1	ENSG00000097007	protein_coding
CHPF	4668.74	0.269239	0.0838145	3.21232	0.0013167	0.0105506	chr2	219538947	219543787	ENSG00000123989	protein_coding	CHPF	ENSG00000123989	protein_coding
VDAC3	1588.37	-0.25769	0.0803026	-3.20898	0.00133205	0.0106622	chr8	42391624	42405897	ENSG00000078668	protein_coding	VDAC3	ENSG00000078668	protein_coding
RTRAF	3555.46	-0.216616	0.0675119	-3.20856	0.00133399	0.0106719	chr14	51989475	52010691	ENSG00000087302	protein_coding	C14orf166	ENSG00000087302	protein_coding
ZCCHC8	1987.98	0.25888	0.0807247	3.20695	0.00134152	0.0107206	chr12	122471600	122501073	ENSG00000033030	protein_coding	ZCCHC8	ENSG00000033030	protein_coding
SNRPA1	3182.68	-0.245737	0.0766441	-3.2062	0.001345	0.0107426	chr15	101281510	101295282	ENSG00000131876	protein_coding	SNRPA1	ENSG00000131876	protein_coding
CAMK2B	361.501	-0.440264	0.137358	-3.20524	0.0013495	0.0107728	chr7	44217150	44334577	ENSG00000058404	protein_coding	CAMK2B	ENSG00000058404	protein_coding
DDX6	12261.8	-0.231931	0.0723755	-3.20455	0.00135275	0.0107929	chr11	118747766	118791149	ENSG00000110367	protein_coding	DDX6	ENSG00000110367	protein_coding
TMEM231	391.293	-0.372188	0.11619	-3.20326	0.00135882	0.0108298	chr16	75536744	75556286	ENSG00000205084	protein_coding	TMEM231	ENSG00000205084	protein_coding
AMOTL2	6636.81	0.19412	0.0606349	3.20145	0.00136736	0.010892	chr3	134355874	134375479	ENSG00000114019	protein_coding	AMOTL2	ENSG00000114019	protein_coding
OAZ2	1413.67	-0.258914	0.0809603	-3.19804	0.00138365	0.01101	chr15	64687573	64703281	ENSG00000180304	protein_coding	OAZ2	ENSG00000180304	protein_coding
RAB10	8215.26	0.178749	0.0559566	3.19442	0.00140114	0.0111372	chr2	26034107	26137454	ENSG00000084733	protein_coding	RAB10	ENSG00000084733	protein_coding
PNP	2378.77	0.251538	0.0787609	3.19369	0.00140466	0.0111592	chr14	20468954	20477094	ENSG00000198805	protein_coding	PNP	ENSG00000198805	protein_coding
DEGS1	560.411	-0.349503	0.109443	-3.19347	0.00140575	0.0111619	chr1	224175756	224193441	ENSG00000143753	protein_coding	DEGS1	ENSG00000143753	protein_coding
CTDSP1	2753.44	-0.226472	0.0709812	-3.19059	0.00141981	0.0112556	chr2	218398256	218405941	ENSG00000144579	protein_coding	CTDSP1	ENSG00000144579	protein_coding
SRSF3	10870.8	0.196429	0.0615652	3.19059	0.00141982	0.0112556	chr6	36594353	36605600	ENSG00000112081	protein_coding	SRSF3	ENSG00000112081	protein_coding
KCTD3	3571.67	-0.205449	0.0644886	-3.18583	0.00144342	0.0114365	chr1	215567392	215621807	ENSG00000136636	protein_coding	KCTD3	ENSG00000136636	protein_coding
TAF5L	1204.92	-0.271527	0.085265	-3.18451	0.00144998	0.0114763	chr1	229593111	229626047	ENSG00000135801	protein_coding	TAF5L	ENSG00000135801	protein_coding
GADD45B	1862.94	0.236346	0.0742364	3.18369	0.00145411	0.0114967	chr19	2476122	2478259	ENSG00000099860	protein_coding	GADD45B	ENSG00000099860	protein_coding
NUP88	2498.77	0.21982	0.069064	3.18285	0.00145834	0.0115241	chr17	5360963	5420160	ENSG00000108559	protein_coding	NUP88	ENSG00000108559	protein_coding
TANC1	1331.68	-0.255822	0.0804056	-3.18164	0.00146442	0.011566	chr2	158968634	159232659	ENSG00000115183	protein_coding	TANC1	ENSG00000115183	protein_coding
CHD1L	2689.72	-0.234516	0.0737356	-3.1805	0.0014702	0.0115992	chr1	147242641	147295766	ENSG00000131778	protein_coding	CHD1L	ENSG00000131778	protein_coding
PRR15	712.523	0.317829	0.0999422	3.18013	0.00147211	0.0116082	chr7	29563811	29567295	ENSG00000176532	protein_coding	PRR15	ENSG00000176532	protein_coding
ZBTB7B	4171.2	0.212746	0.0669086	3.17964	0.00147457	0.0116214	chr1	155002630	155018522	ENSG00000160685	protein_coding	ZBTB7B	ENSG00000160685	protein_coding
NR4A2	1376	0.300032	0.0943868	3.17875	0.00147913	0.011645	chr2	156324432	156342348	ENSG00000153234	protein_coding	NR4A2	ENSG00000153234	protein_coding
VPS13C	2590.1	-0.300303	0.0945417	-3.1764	0.00149113	0.0117209	chr15	61852389	62060473	ENSG00000129003	protein_coding	VPS13C	ENSG00000129003	protein_coding
BMS1P4	281.788	0.454503	0.143175	3.17446	0.00150117	0.0117873	chr10	73699151	73730487	ENSG00000271816	lncRNA	BMS1P4	ENSG00000271816	processed_transcript
NVL	1080.92	0.261053	0.082261	3.17347	0.00150627	0.0118211	chr1	224227334	224330387	ENSG00000143748	protein_coding	NVL	ENSG00000143748	protein_coding
MUS81	1452.7	0.264535	0.0834101	3.17149	0.00151658	0.0118892	chr11	65857126	65867653	ENSG00000172732	protein_coding	MUS81	ENSG00000172732	protein_coding
MYH9	23385.2	-0.243244	0.0767007	-3.17135	0.00151734	0.0118892	chr22	36281281	36388018	ENSG00000100345	protein_coding	MYH9	ENSG00000100345	protein_coding
ESCO1	2031.48	0.296276	0.0934823	3.16933	0.00152791	0.0119657	chr18	21529281	21600884	ENSG00000141446	protein_coding	ESCO1	ENSG00000141446	protein_coding
HINT1	3311.43	-0.230648	0.0728274	-3.16705	0.00153994	0.0120472	chr5	131159027	131171735	ENSG00000169567	protein_coding	HINT1	ENSG00000169567	protein_coding
RIMOC1	1347.86	-0.298024	0.0941084	-3.16681	0.0015412	0.0120507	chr5	41904188	41921636	ENSG00000205765	protein_coding	C5orf51	ENSG00000205765	protein_coding
ZNF891	490.036	-0.359771	0.113613	-3.16665	0.00154207	0.0120512	chr12	133106817	133130473	ENSG00000214029	protein_coding	ZNF891	ENSG00000214029	protein_coding
MCM3	4348.84	-0.247216	0.0781101	-3.16497	0.00155101	0.0121019	chr6	52264009	52284881	ENSG00000112118	protein_coding	MCM3	ENSG00000112118	protein_coding
FECH	1005.1	-0.336529	0.106344	-3.16453	0.00155335	0.0121075	chr18	57548283	57586772	ENSG00000066926	protein_coding	FECH	ENSG00000066926	protein_coding
TMEM107	189.324	-0.507821	0.16047	-3.16459	0.00155301	0.0121075	chr17	8173237	8176399	ENSG00000179029	protein_coding	TMEM107	ENSG00000179029	protein_coding
ANKRD6	133.315	-0.588443	0.186022	-3.1633	0.00155993	0.0121524	chr6	89433170	89633834	ENSG00000135299	protein_coding	ANKRD6	ENSG00000135299	protein_coding
GABARAP	3081.93	0.219231	0.0693243	3.1624	0.00156473	0.012177	chr17	7240014	7242770	ENSG00000170296	protein_coding	GABARAP	ENSG00000170296	protein_coding
ARHGAP21	3482.13	-0.232153	0.0734573	-3.16038	0.00157565	0.0122556	chr10	24583609	24723668	ENSG00000107863	protein_coding	ARHGAP21	ENSG00000107863	protein_coding
SFXN5	1346.04	0.262757	0.0831631	3.15953	0.00158021	0.0122783	chr2	72942036	73075619	ENSG00000144040	protein_coding	SFXN5	ENSG00000144040	protein_coding
CHST14	351.337	-0.402634	0.127449	-3.15917	0.0015822	0.0122797	chr15	40470998	40474571	ENSG00000169105	protein_coding	CHST14	ENSG00000169105	protein_coding
GPR160	558.305	-0.369267	0.116888	-3.15916	0.00158226	0.0122797	chr3	170037929	170085403	ENSG00000173890	protein_coding	GPR160	ENSG00000173890	protein_coding
TMCC1	2263.11	-0.236063	0.0747846	-3.15658	0.00159633	0.0123712	chr3	129647792	129893576	ENSG00000172765	protein_coding	TMCC1	ENSG00000172765	protein_coding
TXNDC12	1285.29	-0.258385	0.0819005	-3.15487	0.00160572	0.0124374	chr1	52020131	52056171	ENSG00000117862	protein_coding	TXNDC12	ENSG00000117862	protein_coding
TMEM245	4629.39	-0.208956	0.0663111	-3.15115	0.00162628	0.0125836	chr9	109015152	109119945	ENSG00000106771	protein_coding	TMEM245	ENSG00000106771	protein_coding
RAB1A	7676.43	0.243123	0.0771925	3.14957	0.00163509	0.0126205	chr2	65070701	65130106	ENSG00000138069	protein_coding	RAB1A	ENSG00000138069	protein_coding
DCUN1D2	849.697	0.297054	0.0943669	3.14786	0.00164472	0.0126671	chr13	113455819	113490952	ENSG00000150401	protein_coding	DCUN1D2	ENSG00000150401	protein_coding
SIGMAR1	646.177	-0.408718	0.129837	-3.14794	0.00164428	0.0126671	chr9	34634722	34637809	ENSG00000147955	protein_coding	SIGMAR1	ENSG00000147955	protein_coding
FIRRE	155.087	-0.53785	0.170879	-3.14754	0.00164648	0.0126739	chrX	131702650	131830643	ENSG00000213468	lncRNA	FIRRE	ENSG00000213468	lincRNA
TFG	5743.05	0.225301	0.0716019	3.14658	0.00165193	0.0127093	chr3	100709331	100748966	ENSG00000114354	protein_coding	TFG	ENSG00000114354	protein_coding
AGO2	9336.07	-0.197583	0.0629144	-3.14051	0.00168656	0.0129422	chr8	140520156	140635619	ENSG00000123908	protein_coding	AGO2	ENSG00000123908	protein_coding
TACC1	1552.51	-0.265171	0.0844565	-3.13974	0.00169098	0.0129627	chr8	38728186	38853028	ENSG00000147526	protein_coding	TACC1	ENSG00000147526	protein_coding
DUSP10	224.852	0.494624	0.157551	3.13946	0.0016926	0.0129685	chr1	221701424	221742176	ENSG00000143507	protein_coding	DUSP10	ENSG00000143507	protein_coding
B3GNT5	317.626	0.472401	0.150691	3.13491	0.00171909	0.0131375	chr3	183253244	183298504	ENSG00000176597	protein_coding	B3GNT5	ENSG00000176597	protein_coding
ZBED8	169.059	-0.524461	0.167493	-3.13124	0.00174068	0.0132889	chr5	160393148	160400097	ENSG00000221886	protein_coding	ZBED8	ENSG00000221886	protein_coding
TXNDC9	1626.68	0.246081	0.0786423	3.12912	0.00175333	0.0133649	chr2	99318982	99340702	ENSG00000115514	protein_coding	TXNDC9	ENSG00000115514	protein_coding
FBXL5	1070.13	-0.260837	0.0833797	-3.1283	0.00175822	0.0133815	chr4	15604539	15681679	ENSG00000118564	protein_coding	FBXL5	ENSG00000118564	protein_coding
ATP5MJ	2354.38	-0.218447	0.0698399	-3.12782	0.00176108	0.0133965	chr14	103912288	103928269	ENSG00000156411	protein_coding	C14orf2	ENSG00000156411	protein_coding
DOK4	480.972	-0.335184	0.107175	-3.12745	0.0017633	0.0134065	chr16	57471922	57487327	ENSG00000125170	protein_coding	DOK4	ENSG00000125170	protein_coding
SNRPD1	2178.26	-0.252776	0.0808772	-3.12543	0.00177546	0.0134852	chr18	21612267	21633524	ENSG00000167088	protein_coding	SNRPD1	ENSG00000167088	protein_coding
EPHA7	615.864	-0.339828	0.108838	-3.12233	0.00179425	0.0135931	chr6	93240020	93419547	ENSG00000135333	protein_coding	EPHA7	ENSG00000135333	protein_coding
GPRC5C	669.394	-0.299824	0.0960822	-3.1205	0.00180545	0.0136571	chr17	74424851	74451653	ENSG00000170412	protein_coding	GPRC5C	ENSG00000170412	protein_coding
MTFMT	426.256	-0.356756	0.114434	-3.11757	0.00182349	0.0137778	chr15	65001512	65029639	ENSG00000103707	protein_coding	MTFMT	ENSG00000103707	protein_coding
MPPE1	401.176	-0.359927	0.115478	-3.11683	0.00182805	0.013793	chr18	11882622	11909223	ENSG00000154889	protein_coding	MPPE1	ENSG00000154889	protein_coding
VAV2	4160.81	-0.191281	0.0614059	-3.11503	0.00183924	0.0138703	chr9	133761894	133992604	ENSG00000160293	protein_coding	VAV2	ENSG00000160293	protein_coding
GSAP	200.498	-0.495731	0.159154	-3.11479	0.00184076	0.0138748	chr7	77310751	77416400	ENSG00000186088	protein_coding	GSAP	ENSG00000186088	protein_coding
THNSL1	514.109	-0.32462	0.104247	-3.11396	0.00184593	0.0139067	chr10	25016658	25026664	ENSG00000185875	protein_coding	THNSL1	ENSG00000185875	protein_coding
JUND	7968.8	0.206773	0.0664071	3.11371	0.00184748	0.0139113	chr19	18279760	18281622	ENSG00000130522	protein_coding	JUND	ENSG00000130522	protein_coding
ZNF280D	878.162	-0.321931	0.103398	-3.1135	0.00184885	0.0139146	chr15	56630181	56918571	ENSG00000137871	protein_coding	ZNF280D	ENSG00000137871	protein_coding
FBXL17	1469.63	-0.267108	0.0858022	-3.11306	0.00185157	0.013928	chr5	107859035	108382098	ENSG00000145743	protein_coding	FBXL17	ENSG00000145743	protein_coding
ATRNL1	420.494	-0.381373	0.122571	-3.11145	0.00186168	0.0139828	chr10	115093365	115948992	ENSG00000107518	protein_coding	ATRNL1	ENSG00000107518	protein_coding
LNPEP	3620.18	-0.226255	0.0727149	-3.11153	0.00186118	0.0139828	chr5	96935394	97037515	ENSG00000113441	protein_coding	LNPEP	ENSG00000113441	protein_coding
MOGS	3110.7	0.240373	0.0772478	3.11171	0.00186006	0.0139828	chr2	74461057	74465410	ENSG00000115275	protein_coding	MOGS	ENSG00000115275	protein_coding
RCCD1	734.178	-0.343411	0.110454	-3.10908	0.0018767	0.0140885	chr15	90954870	90963125	ENSG00000166965	protein_coding	RCCD1	ENSG00000166965	protein_coding
DYRK1B	711.571	-0.302027	0.097189	-3.10763	0.00188597	0.0141438	chr19	39825350	39834201	ENSG00000105204	protein_coding	DYRK1B	ENSG00000105204	protein_coding
HIRIP3	902.906	-0.265653	0.0855014	-3.107	0.00188998	0.0141667	chr16	29992321	29996436	ENSG00000149929	protein_coding	HIRIP3	ENSG00000149929	protein_coding
NME4	2410.48	-0.263314	0.0847645	-3.10641	0.00189372	0.0141876	chr16	396725	410367	ENSG00000103202	protein_coding	NME4	ENSG00000103202	protein_coding
AGGF1	2001.09	-0.226682	0.0730608	-3.10265	0.00191795	0.014346	chr5	77029251	77065234	ENSG00000164252	protein_coding	AGGF1	ENSG00000164252	protein_coding
ARMC8	1763.99	0.22507	0.072544	3.10253	0.00191872	0.014346	chr3	138187248	138298389	ENSG00000114098	protein_coding	ARMC8	ENSG00000114098	protein_coding
UBE3A	4100.71	-0.204585	0.065935	-3.10282	0.00191684	0.014346	chr15	25333728	25439056	ENSG00000114062	protein_coding	UBE3A	ENSG00000114062	protein_coding
TTC12	108.809	-0.631425	0.203605	-3.10122	0.00192723	0.0143951	chr11	113314529	113383544	ENSG00000149292	protein_coding	TTC12	ENSG00000149292	protein_coding
TEX30	341.035	0.410026	0.132292	3.09939	0.00193917	0.0144553	chr13	102765990	102773811	ENSG00000151287	protein_coding	TEX30	ENSG00000151287	protein_coding
FAM53C	2586.47	0.206213	0.0665736	3.09751	0.00195152	0.0145328	chr5	138331935	138349729	ENSG00000120709	protein_coding	FAM53C	ENSG00000120709	protein_coding
KAT6A	2284.44	-0.255414	0.0824729	-3.09694	0.00195529	0.0145535	chr8	41929479	42051990	ENSG00000083168	protein_coding	KAT6A	ENSG00000083168	protein_coding
CNOT6	4052.75	0.224597	0.0725323	3.09651	0.00195815	0.0145675	chr5	180494412	180578405	ENSG00000113300	protein_coding	CNOT6	ENSG00000113300	protein_coding
ARHGAP19	1045.83	0.257277	0.0831148	3.09544	0.00196522	0.0145982	chr10	97222173	97292673	ENSG00000213390	protein_coding	ARHGAP19	ENSG00000213390	protein_coding
TRMT61A-DT	251.575	-0.443032	0.143122	-3.09548	0.00196493	0.0145982	chr14	103525010	103529072	ENSG00000260285	lncRNA	RP11-600F24.7	ENSG00000260285	antisense
CPNE1	1813.37	-0.257213	0.0831606	-3.09297	0.00198166	0.0147057	chr20	35626031	35664956	ENSG00000214078	protein_coding	CPNE1	ENSG00000214078	protein_coding
CCDC115	685.883	-0.330999	0.107068	-3.09148	0.00199162	0.0147648	chr2	130338241	130342349	ENSG00000136710	protein_coding	CCDC115	ENSG00000136710	protein_coding
MOB1B	1268.03	-0.330721	0.107031	-3.08995	0.00200191	0.0148171	chr4	70902326	71022449	ENSG00000173542	protein_coding	MOB1B	ENSG00000173542	protein_coding
TAP1	777.158	0.281263	0.0910286	3.08984	0.00200266	0.0148171	chr6	32845209	32853978	ENSG00000168394	protein_coding	TAP1	ENSG00000168394	protein_coding
USP40	1461.91	-0.265004	0.0857584	-3.09012	0.00200077	0.0148171	chr2	233475520	233566782	ENSG00000085982	protein_coding	USP40	ENSG00000085982	protein_coding
NBPF9	3355.47	-0.232514	0.0752872	-3.08836	0.00201264	0.0148835	chr1	149054027	149103561	ENSG00000269713	protein_coding	NBPF9	ENSG00000269713	protein_coding
PCGF5	1433.65	-0.353608	0.114518	-3.08779	0.00201648	0.0149014	chr10	91163012	91284331	ENSG00000180628	protein_coding	PCGF5	ENSG00000180628	protein_coding
RALBP1	2761.74	-0.200827	0.0651823	-3.08101	0.00206299	0.0152115	chr18	9475009	9538116	ENSG00000017797	protein_coding	RALBP1	ENSG00000017797	protein_coding
SLC2A8	844.416	-0.336262	0.109141	-3.08099	0.00206313	0.0152115	chr9	127397138	127408424	ENSG00000136856	protein_coding	SLC2A8	ENSG00000136856	protein_coding
CYP1B1-AS1	267.937	0.450731	0.14632	3.08044	0.00206698	0.0152323	chr2	38073447	38231651	ENSG00000232973	lncRNA	CYP1B1-AS1	ENSG00000232973	antisense
ARFIP2	1702.12	0.239475	0.0777539	3.07992	0.00207059	0.0152363	chr11	6474683	6481479	ENSG00000132254	protein_coding	ARFIP2	ENSG00000132254	protein_coding
SRRT	7401.12	0.20142	0.0653979	3.07992	0.00207056	0.0152363	chr7	100875111	100888664	ENSG00000087087	protein_coding	SRRT	ENSG00000087087	protein_coding
JAG2	2164.21	-0.225943	0.0733709	-3.07946	0.00207378	0.0152522	chr14	105140981	105168824	ENSG00000184916	protein_coding	JAG2	ENSG00000184916	protein_coding
FAM120B	1718.94	-0.221281	0.0719283	-3.07641	0.00209512	0.0153711	chr6	170290703	170407065	ENSG00000112584	protein_coding	FAM120B	ENSG00000112584	protein_coding
PRELID3A	184.328	-0.522568	0.170021	-3.07355	0.00211528	0.0154961	chr18	12407896	12432238	ENSG00000141391	protein_coding	PRELID3A	ENSG00000141391	protein_coding
BEND3	542.134	-0.328247	0.106829	-3.07264	0.00212176	0.0155359	chr6	107065182	107115269	ENSG00000178409	protein_coding	BEND3	ENSG00000178409	protein_coding
INHBB	821.833	-0.271353	0.088368	-3.07071	0.00213548	0.015621	chr2	120346143	120351808	ENSG00000163083	protein_coding	INHBB	ENSG00000163083	protein_coding
ESRRA	1616.93	0.295998	0.0964053	3.07035	0.00213809	0.0156323	chr11	64305572	64316743	ENSG00000173153	protein_coding	ESRRA	ENSG00000173153	protein_coding
HDAC11	811.742	-0.340637	0.110954	-3.07006	0.00214014	0.0156397	chr3	13479724	13506424	ENSG00000163517	protein_coding	HDAC11	ENSG00000163517	protein_coding
RNF208	515.501	-0.494583	0.161138	-3.06932	0.00214549	0.0156633	chr9	137220247	137221581	ENSG00000212864	protein_coding	RNF208	ENSG00000212864	protein_coding
GPBP1	5259.68	0.204098	0.0665502	3.06683	0.00216345	0.0157731	chr5	57173948	57264679	ENSG00000062194	protein_coding	GPBP1	ENSG00000062194	protein_coding
PIP4P1	1722.14	0.251775	0.0821111	3.06627	0.00216745	0.0157926	chr14	20457719	20461612	ENSG00000165782	protein_coding	TMEM55B	ENSG00000165782	protein_coding
CHASERR	3095.64	0.225029	0.0733991	3.06583	0.00217067	0.0158084	chr15	92882707	92899701	ENSG00000272888	lncRNA	LINC01578	ENSG00000272888	processed_transcript
SAYSD1	472.792	-0.325376	0.106147	-3.06534	0.00217421	0.0158167	chr6	39104064	39115189	ENSG00000112167	protein_coding	SAYSD1	ENSG00000112167	protein_coding
URI1	3077.47	-0.206324	0.0673301	-3.06436	0.00218134	0.015855	chr19	29923644	30016608	ENSG00000105176	protein_coding	URI1	ENSG00000105176	protein_coding
THAP1	617.07	0.330036	0.10772	3.06385	0.0021851	0.0158746	chr8	42836674	42843325	ENSG00000131931	protein_coding	THAP1	ENSG00000131931	protein_coding
SGPL1	4197.17	0.191789	0.062664	3.06059	0.00220898	0.0160345	chr10	70815961	70881173	ENSG00000166224	protein_coding	SGPL1	ENSG00000166224	protein_coding
PITPNA	2411.27	-0.224351	0.0733092	-3.06034	0.00221083	0.016038	chr17	1517718	1562816	ENSG00000174238	protein_coding	PITPNA	ENSG00000174238	protein_coding
USP33	1763.8	-0.245634	0.0802946	-3.05916	0.00221956	0.0160935	chr1	77695987	77759852	ENSG00000077254	protein_coding	USP33	ENSG00000077254	protein_coding
CRCP	2201.71	0.223979	0.0732547	3.05753	0.00223167	0.0161468	chr7	66114604	66154568	ENSG00000241258	protein_coding	CRCP	ENSG00000241258	protein_coding
LRP12	320.728	0.400795	0.131133	3.05641	0.00224007	0.0161869	chr8	104489231	104589024	ENSG00000147650	protein_coding	LRP12	ENSG00000147650	protein_coding
NT5C3A	1350.8	-0.24906	0.0815018	-3.05589	0.00224395	0.0162071	chr7	33014114	33062797	ENSG00000122643	protein_coding	NT5C3A	ENSG00000122643	protein_coding
TP53INP1	1687.25	-0.360293	0.117908	-3.05572	0.0022452	0.0162082	chr8	94925972	94949411	ENSG00000164938	protein_coding	TP53INP1	ENSG00000164938	protein_coding
MOSMO	599.28	-0.318767	0.104334	-3.05524	0.00224879	0.0162225	chr16	22007638	22087534	ENSG00000185716	protein_coding	C16orf52	ENSG00000185716	protein_coding
NDUFV3	2225.72	-0.2169	0.0709946	-3.05517	0.00224937	0.0162225	chr21	42879644	42913304	ENSG00000160194	protein_coding	NDUFV3	ENSG00000160194	protein_coding
SLC41A2	807.884	0.331975	0.108723	3.05341	0.00226256	0.0163097	chr12	104802553	104958744	ENSG00000136052	protein_coding	SLC41A2	ENSG00000136052	protein_coding
AKR1A1	1243.49	0.268016	0.0877868	3.05303	0.00226542	0.0163146	chr1	45550543	45570049	ENSG00000117448	protein_coding	AKR1A1	ENSG00000117448	protein_coding
PARP6	2552.61	-0.216145	0.0708609	-3.05026	0.0022864	0.0164179	chr15	72241181	72272999	ENSG00000137817	protein_coding	PARP6	ENSG00000137817	protein_coding
NEDD4	2160.4	0.278538	0.0913898	3.0478	0.00230525	0.0165213	chr15	55826922	55993746	ENSG00000069869	protein_coding	NEDD4	ENSG00000069869	protein_coding
NOC3L	1429	0.245157	0.0805285	3.04435	0.00233188	0.01668	chr10	94333226	94362959	ENSG00000173145	protein_coding	NOC3L	ENSG00000173145	protein_coding
MANEA	404.596	-0.352546	0.115838	-3.04344	0.0023389	0.0167141	chr6	95577543	95609457	ENSG00000172469	protein_coding	MANEA	ENSG00000172469	protein_coding
LRCH4	2109.39	0.255139	0.0838482	3.04286	0.00234339	0.0167382	chr7	100574011	100586153	ENSG00000077454	protein_coding	LRCH4	ENSG00000077454	protein_coding
PPCS	1171.76	-0.271325	0.0892165	-3.0412	0.00235637	0.0168228	chr1	42456117	42473385	ENSG00000127125	protein_coding	PPCS	ENSG00000127125	protein_coding
DROSHA	2753.45	-0.225588	0.0741932	-3.04055	0.00236144	0.0168509	chr5	31400497	31532196	ENSG00000113360	protein_coding	DROSHA	ENSG00000113360	protein_coding
GULP1	707.971	0.403702	0.1328	3.03992	0.00236644	0.0168785	chr2	188291669	188595931	ENSG00000144366	protein_coding	GULP1	ENSG00000144366	protein_coding
CTSD	39598.7	0.234845	0.0772704	3.03926	0.0023716	0.0169072	chr11	1752752	1763992	ENSG00000117984	protein_coding	CTSD	ENSG00000117984	protein_coding
KIF3C	897.41	-0.282102	0.0928452	-3.03841	0.0023783	0.0169468	chr2	25926596	25982749	ENSG00000084731	protein_coding	KIF3C	ENSG00000084731	protein_coding
IDNK	108.109	-0.634733	0.208997	-3.03704	0.0023891	0.0170075	chr9	83623049	83644130	ENSG00000148057	protein_coding	IDNK	ENSG00000148057	protein_coding
CHFR	2309.58	0.210563	0.0693499	3.03624	0.00239551	0.0170449	chr12	132822187	132956304	ENSG00000072609	protein_coding	CHFR	ENSG00000072609	protein_coding
RNASEH2B	518.957	-0.311615	0.102787	-3.03167	0.00243206	0.0172719	chr13	50909678	50973745	ENSG00000136104	protein_coding	RNASEH2B	ENSG00000136104	protein_coding
RNF139-DT	178.449	0.733903	0.242138	3.03093	0.00243804	0.0173061	chr8	124462485	124474576	ENSG00000245149	lncRNA	RNF139-AS1	ENSG00000245149	lincRNA
MYBL1	2353.18	-0.275709	0.0910085	-3.02948	0.00244972	0.017344	chr8	66562175	66614247	ENSG00000185697	protein_coding	MYBL1	ENSG00000185697	protein_coding
SLC7A6OS	1281.68	0.317799	0.104902	3.02949	0.0024497	0.017344	chr16	68284503	68310951	ENSG00000103061	protein_coding	SLC7A6OS	ENSG00000103061	protein_coding
LNX2	2642.05	0.296576	0.0979747	3.02707	0.00246936	0.0174535	chr13	27545911	27620404	ENSG00000139517	protein_coding	LNX2	ENSG00000139517	protein_coding
IQCB1	1107.45	-0.261876	0.0865737	-3.02489	0.00248721	0.0175629	chr3	121769763	121835079	ENSG00000173226	protein_coding	IQCB1	ENSG00000173226	protein_coding
KNDC1	566.852	-0.302056	0.0998751	-3.02434	0.0024918	0.0175834	chr10	133160447	133226412	ENSG00000171798	protein_coding	KNDC1	ENSG00000171798	protein_coding
PKD2	823.743	-0.285749	0.0944857	-3.02425	0.00249248	0.0175834	chr4	88007668	88077777	ENSG00000118762	protein_coding	PKD2	ENSG00000118762	protein_coding
MSX1	421.676	-0.46719	0.154542	-3.02305	0.0025024	0.0176338	chr4	4859666	4863936	ENSG00000163132	protein_coding	MSX1	ENSG00000163132	protein_coding
SLC10A7	429.906	0.370977	0.122778	3.02152	0.00251512	0.0177095	chr4	146253975	146521964	ENSG00000120519	protein_coding	SLC10A7	ENSG00000120519	protein_coding
RNF213	8047.72	-0.19923	0.0660033	-3.01849	0.00254037	0.0178704	chr17	80260866	80398786	ENSG00000173821	protein_coding	RNF213	ENSG00000173821	protein_coding
EFCAB11	417.956	-0.424061	0.140525	-3.01769	0.00254706	0.0179089	chr14	89794669	89954777	ENSG00000140025	protein_coding	EFCAB11	ENSG00000140025	protein_coding
UCK1	1722.28	-0.25883	0.0857806	-3.01735	0.00254992	0.0179206	chr9	131523801	131531268	ENSG00000130717	protein_coding	UCK1	ENSG00000130717	protein_coding
DVL3	5829.25	-0.247316	0.0819857	-3.01658	0.00255646	0.017958	chr3	184155388	184173610	ENSG00000161202	protein_coding	DVL3	ENSG00000161202	protein_coding
KLC1	6287.68	0.182165	0.0604124	3.01536	0.00256678	0.018022	chr14	103561896	103714249	ENSG00000126214	protein_coding	KLC1	ENSG00000126214	protein_coding
SPTBN1	13188.4	0.182825	0.0606914	3.01238	0.00259212	0.0181742	chr2	54456285	54671445	ENSG00000115306	protein_coding	SPTBN1	ENSG00000115306	protein_coding
SLC22A23	812.899	-0.277326	0.092074	-3.01199	0.00259539	0.0181885	chr6	3268962	3457022	ENSG00000137266	protein_coding	SLC22A23	ENSG00000137266	protein_coding
DTWD2	660.215	-0.300309	0.0997312	-3.01119	0.00260227	0.0182282	chr5	118837322	118988545	ENSG00000169570	protein_coding	DTWD2	ENSG00000169570	protein_coding
SDR42E1	1108.27	-0.256893	0.0853327	-3.01049	0.0026083	0.0182446	chr16	81988855	82011488	ENSG00000184860	protein_coding	SDR42E1	ENSG00000184860	protein_coding
JHY	136.818	-0.558423	0.185581	-3.00906	0.0026206	0.018322	chr11	122882528	122959798	ENSG00000109944	protein_coding	C11orf63	ENSG00000109944	protein_coding
UGGT1	6367.23	0.197739	0.0657645	3.00677	0.00264039	0.0184517	chr2	128091200	128195677	ENSG00000136731	protein_coding	UGGT1	ENSG00000136731	protein_coding
CBX1	8496.22	-0.17709	0.0589395	-3.00461	0.00265923	0.0185584	chr17	48070052	48101521	ENSG00000108468	protein_coding	CBX1	ENSG00000108468	protein_coding
SACM1L	1010.21	-0.265612	0.0884299	-3.00365	0.00266764	0.0186072	chr3	45689056	45745424	ENSG00000211456	protein_coding	SACM1L	ENSG00000211456	protein_coding
TLCD5	136.729	-0.569683	0.189691	-3.00322	0.0026714	0.0186246	chr11	120325129	120333682	ENSG00000181264	protein_coding	TMEM136	ENSG00000181264	protein_coding
NMD3	19709.8	0.211433	0.0704569	3.00088	0.00269203	0.0187398	chr3	161104696	161253532	ENSG00000169251	protein_coding	NMD3	ENSG00000169251	protein_coding
PLEK2	195.312	-0.467173	0.155684	-3.00077	0.00269296	0.0187398	chr14	67386983	67412200	ENSG00000100558	protein_coding	PLEK2	ENSG00000100558	protein_coding
DNAJC2	5330.56	0.224224	0.0747336	3.0003	0.0026971	0.0187423	chr7	103312474	103344873	ENSG00000105821	protein_coding	DNAJC2	ENSG00000105821	protein_coding
TIMM44	1158.76	0.261525	0.0871634	3.0004	0.00269628	0.0187423	chr19	7926718	7943920	ENSG00000104980	protein_coding	TIMM44	ENSG00000104980	protein_coding
ZNF329	593.707	0.300022	0.0999952	3.00037	0.00269654	0.0187423	chr19	58126252	58155110	ENSG00000181894	protein_coding	ZNF329	ENSG00000181894	protein_coding
MACROH2A1	6603.84	-0.202987	0.0676929	-2.99865	0.00271179	0.0188091	chr5	135333900	135399914	ENSG00000113648	protein_coding	H2AFY	ENSG00000113648	protein_coding
IGF1R	31488.8	-0.158142	0.0527343	-2.99885	0.00271	0.0188091	chr15	98648971	98964530	ENSG00000140443	protein_coding	IGF1R	ENSG00000140443	protein_coding
MAPK13	535.538	-0.320249	0.106785	-2.99901	0.00270858	0.0188091	chr6	36127809	36144524	ENSG00000156711	protein_coding	MAPK13	ENSG00000156711	protein_coding
P3H4	759.581	-0.282791	0.0943426	-2.99749	0.00272209	0.0188718	chr17	41801947	41812604	ENSG00000141696	protein_coding	P3H4	ENSG00000141696	protein_coding
ZNF250	418.134	-0.332514	0.110998	-2.99569	0.00273827	0.0189663	chr8	144876497	144902168	ENSG00000196150	protein_coding	ZNF250	ENSG00000196150	protein_coding
KDELR2	9915.65	0.187414	0.0625672	2.99541	0.00274077	0.0189748	chr7	6445953	6484242	ENSG00000136240	protein_coding	KDELR2	ENSG00000136240	protein_coding
RMDN3	1262.79	-0.277298	0.0926398	-2.99329	0.00275989	0.0190982	chr15	40735884	40755851	ENSG00000137824	protein_coding	RMDN3	ENSG00000137824	protein_coding
UFM1	3405.53	0.302724	0.101219	2.99079	0.00278253	0.019237	chr13	38349849	38363619	ENSG00000120686	protein_coding	UFM1	ENSG00000120686	protein_coding
C6orf62	9263.98	0.195936	0.0655473	2.98924	0.00279674	0.0193262	chr6	24704861	24720836	ENSG00000112308	protein_coding	C6orf62	ENSG00000112308	protein_coding
CTNNBIP1	1061.7	-0.280935	0.0940333	-2.98762	0.00281162	0.0194201	chr1	9848276	9910336	ENSG00000178585	protein_coding	CTNNBIP1	ENSG00000178585	protein_coding
INTS12	655.473	0.288871	0.096698	2.98735	0.00281404	0.0194277	chr4	105682627	105895986	ENSG00000138785	protein_coding	INTS12	ENSG00000138785	protein_coding
TASOR2	10359.4	0.18484	0.0618958	2.98632	0.00282362	0.0194848	chr10	5684838	5763740	ENSG00000108021	protein_coding	FAM208B	ENSG00000108021	protein_coding
RYBP	3072.44	0.260075	0.0871048	2.98577	0.00282869	0.0195097	chr3	72371825	72446918	ENSG00000163602	protein_coding	RYBP	ENSG00000163602	protein_coding
SPINT2	12476.9	0.204376	0.0684563	2.9855	0.00283116	0.0195097	chr19	38244035	38292614	ENSG00000167642	protein_coding	SPINT2	ENSG00000167642	protein_coding
MFN1	2622.66	0.223883	0.0750209	2.98428	0.00284249	0.0195787	chr3	179347692	179394931	ENSG00000171109	protein_coding	MFN1	ENSG00000171109	protein_coding
PDGFRL	251.026	-0.445192	0.14934	-2.98105	0.00287258	0.0197768	chr8	17576433	17644071	ENSG00000104213	protein_coding	PDGFRL	ENSG00000104213	protein_coding
GNA14	1208.44	-0.236824	0.079491	-2.97925	0.00288952	0.019875	chr9	77423079	77648307	ENSG00000156049	protein_coding	GNA14	ENSG00000156049	protein_coding
PTMA	50556.4	-0.17915	0.0601373	-2.97902	0.00289175	0.0198811	chr2	231706895	231713541	ENSG00000187514	protein_coding	PTMA	ENSG00000187514	protein_coding
PRMT7	640.598	-0.346375	0.116295	-2.97842	0.00289741	0.0199108	chr16	68310974	68358563	ENSG00000132600	protein_coding	PRMT7	ENSG00000132600	protein_coding
TTC27	963.487	0.257902	0.0865948	2.97827	0.00289883	0.0199113	chr2	32628032	32821051	ENSG00000018699	protein_coding	TTC27	ENSG00000018699	protein_coding
RNF10	6427.94	0.174455	0.0585898	2.97756	0.00290553	0.0199482	chr12	120533480	120577594	ENSG00000022840	protein_coding	RNF10	ENSG00000022840	protein_coding
TENT4A	2074.28	-0.251116	0.0843424	-2.97734	0.00290763	0.0199534	chr5	6713007	6757048	ENSG00000112941	protein_coding	PAPD7	ENSG00000112941	protein_coding
SPATA18	214.959	-0.459027	0.154458	-2.97186	0.00295998	0.0202379	chr4	52051331	52097292	ENSG00000163071	protein_coding	SPATA18	ENSG00000163071	protein_coding
PRR15L	1169.98	-0.268029	0.0902147	-2.97101	0.00296822	0.0202663	chr17	47951967	47957878	ENSG00000167183	protein_coding	PRR15L	ENSG00000167183	protein_coding
IFT140	647.613	-0.306993	0.103365	-2.97	0.00297803	0.0203146	chr16	1510427	1612110	ENSG00000187535	protein_coding	IFT140	ENSG00000187535	protein_coding
CENPJ	985.505	-0.264458	0.089116	-2.96757	0.00300167	0.020457	chr13	24882284	24922889	ENSG00000151849	protein_coding	CENPJ	ENSG00000151849	protein_coding
UNC119B	2139.66	-0.201297	0.067832	-2.96759	0.00300148	0.020457	chr12	120710435	120723640	ENSG00000175970	protein_coding	UNC119B	ENSG00000175970	protein_coding
SP100	551.541	-0.333269	0.112365	-2.96595	0.00301748	0.020546	chr2	230415942	230544090	ENSG00000067066	protein_coding	SP100	ENSG00000067066	protein_coding
B4GALT1	6098.11	0.169583	0.057259	2.96168	0.00305965	0.0207803	chr9	33104082	33167356	ENSG00000086062	protein_coding	B4GALT1	ENSG00000086062	protein_coding
RTCA	884.573	0.271853	0.0917922	2.96162	0.00306028	0.0207803	chr1	100266207	100292769	ENSG00000137996	protein_coding	RTCA	ENSG00000137996	protein_coding
IRF2	389.872	-0.355094	0.119913	-2.96125	0.00306392	0.0207897	chr4	184387713	184474580	ENSG00000168310	protein_coding	IRF2	ENSG00000168310	protein_coding
SEC22B	5587.78	0.236264	0.0798254	2.95976	0.00307883	0.0208776	chr1	120150898	120176515	ENSG00000265808	protein_coding	SEC22B	ENSG00000265808	protein_coding
CDC34	1484.04	0.319916	0.108097	2.95953	0.00308108	0.0208834	chr19	531712	542092	ENSG00000099804	protein_coding	CDC34	ENSG00000099804	protein_coding
ANKRD40	2456.32	-0.205471	0.0694585	-2.95818	0.00309463	0.0209561	chr17	50693190	50707924	ENSG00000154945	protein_coding	ANKRD40	ENSG00000154945	protein_coding
ETAA1	657.134	-0.288724	0.0976843	-2.95569	0.0031197	0.0211162	chr2	67397319	67410545	ENSG00000143971	protein_coding	ETAA1	ENSG00000143971	protein_coding
CSNK1D	6393.17	0.198976	0.067327	2.95537	0.00312294	0.0211285	chr17	82239023	82273731	ENSG00000141551	protein_coding	CSNK1D	ENSG00000141551	protein_coding
ARHGEF16	1608.79	0.259189	0.0877541	2.95358	0.00314107	0.0212126	chr1	3454426	3481113	ENSG00000130762	protein_coding	ARHGEF16	ENSG00000130762	protein_coding
POLR1D	2875.01	-0.199266	0.0674639	-2.95367	0.0031402	0.0212126	chr13	27620742	27667415	ENSG00000186184	protein_coding	POLR1D	ENSG00000186184	protein_coding
EEF1AKMT1	206.183	-0.479347	0.162313	-2.95322	0.00314479	0.021228	chr13	20728731	20773958	ENSG00000150456	protein_coding	N6AMT2	ENSG00000150456	protein_coding
ATG10	253.999	-0.456329	0.154533	-2.95296	0.00314745	0.0212364	chr5	81972025	82276857	ENSG00000152348	protein_coding	ATG10	ENSG00000152348	protein_coding
ENGASE	326.735	-0.419571	0.142159	-2.95142	0.00316321	0.0213137	chr17	79074939	79088599	ENSG00000167280	protein_coding	ENGASE	ENSG00000167280	protein_coding
TANGO2	706.644	-0.279187	0.0946059	-2.95105	0.00316693	0.0213291	chr22	20017014	20065926	ENSG00000183597	protein_coding	TANGO2	ENSG00000183597	protein_coding
TCP11L1	308.184	-0.375543	0.127284	-2.95042	0.0031734	0.0213629	chr11	33039417	33105943	ENSG00000176148	protein_coding	TCP11L1	ENSG00000176148	protein_coding
B3GLCT	264.057	-0.397999	0.13493	-2.94966	0.00318123	0.021406	chr13	31199936	31332276	ENSG00000187676	protein_coding	B3GLCT	ENSG00000187676	protein_coding
PPP1R3E	470.596	-0.368407	0.125037	-2.94637	0.00321525	0.0216056	chr14	23295643	23302848	ENSG00000235194	protein_coding	PPP1R3E	ENSG00000235194	protein_coding
GIGYF2	3367.59	-0.211347	0.0717382	-2.94609	0.00321815	0.0216152	chr2	232697299	232860575	ENSG00000204120	protein_coding	GIGYF2	ENSG00000204120	protein_coding
MTR	2048.79	-0.222178	0.0754323	-2.9454	0.00322539	0.0216541	chr1	236795281	236903981	ENSG00000116984	protein_coding	MTR	ENSG00000116984	protein_coding
OSR2	1667.3	0.210018	0.0713581	2.94316	0.00324879	0.0217715	chr8	98944403	98952104	ENSG00000164920	protein_coding	OSR2	ENSG00000164920	protein_coding
POFUT2	2037.03	0.210023	0.0713665	2.94289	0.00325168	0.0217716	chr21	45263928	45287898	ENSG00000186866	protein_coding	POFUT2	ENSG00000186866	protein_coding
RALGDS	1552.29	-0.266153	0.0904507	-2.94252	0.00325556	0.0217878	chr9	133097720	133149334	ENSG00000160271	protein_coding	RALGDS	ENSG00000160271	protein_coding
SSB	5410.33	-0.202219	0.0687333	-2.94208	0.00326011	0.0217986	chr2	169791933	169812064	ENSG00000138385	protein_coding	SSB	ENSG00000138385	protein_coding
TMEM177	209.496	-0.464449	0.158018	-2.93921	0.00329046	0.0219719	chr2	119679167	119686507	ENSG00000144120	protein_coding	TMEM177	ENSG00000144120	protein_coding
ZNF236	689.134	-0.308536	0.104964	-2.93943	0.00328813	0.0219719	chr18	76822607	76970727	ENSG00000130856	protein_coding	ZNF236	ENSG00000130856	protein_coding
METTL9	4181.53	-0.187998	0.0639661	-2.93902	0.00329252	0.0219757	chr16	21597218	21657473	ENSG00000197006	protein_coding	METTL9	ENSG00000197006	protein_coding
FNTA	1039.67	0.251973	0.085767	2.93788	0.00330467	0.0220469	chr8	43034194	43085788	ENSG00000168522	protein_coding	FNTA	ENSG00000168522	protein_coding
ZC3H4	2711.15	-0.199566	0.0679582	-2.93659	0.00331842	0.0221188	chr19	47064187	47113752	ENSG00000130749	protein_coding	ZC3H4	ENSG00000130749	protein_coding
CBFA2T2	1164.41	-0.251971	0.0858108	-2.93636	0.00332094	0.0221257	chr20	33490075	33650036	ENSG00000078699	protein_coding	CBFA2T2	ENSG00000078699	protein_coding
YWHAH	2851.44	0.200361	0.0682481	2.93577	0.00332717	0.0221498	chr22	31944461	31957603	ENSG00000128245	protein_coding	YWHAH	ENSG00000128245	protein_coding
STK17B	973.121	0.311909	0.106311	2.93393	0.00334704	0.0222498	chr2	196133566	196176503	ENSG00000081320	protein_coding	STK17B	ENSG00000081320	protein_coding
ICA1	2333.4	0.233901	0.079757	2.93267	0.00336062	0.0223198	chr7	8113184	8262687	ENSG00000003147	protein_coding	ICA1	ENSG00000003147	protein_coding
MALT1	402.269	-0.340559	0.116131	-2.93253	0.00336208	0.0223198	chr18	58671386	58754477	ENSG00000172175	protein_coding	MALT1	ENSG00000172175	protein_coding
SULF1	1055.7	-0.274076	0.0934723	-2.93216	0.00336614	0.0223257	chr8	69466624	69660915	ENSG00000137573	protein_coding	SULF1	ENSG00000137573	protein_coding
ZNF543	140.375	-0.540511	0.184399	-2.9312	0.00337652	0.0223657	chr19	57320509	57330776	ENSG00000178229	protein_coding	ZNF543	ENSG00000178229	protein_coding
MXD4	1570.58	-0.212916	0.072698	-2.92877	0.00340304	0.0224912	chr4	2247432	2262294	ENSG00000123933	protein_coding	MXD4	ENSG00000123933	protein_coding
SATB2	958.657	-0.255057	0.0871123	-2.92791	0.00341253	0.0225339	chr2	199269500	199471266	ENSG00000119042	protein_coding	SATB2	ENSG00000119042	protein_coding
SIAH2	2999.01	0.203424	0.0695105	2.92652	0.00342775	0.0226043	chr3	150741127	150763477	ENSG00000181788	protein_coding	SIAH2	ENSG00000181788	protein_coding
PCGF6	588.665	-0.309434	0.105763	-2.92572	0.00343657	0.0226524	chr10	103302796	103351134	ENSG00000156374	protein_coding	PCGF6	ENSG00000156374	protein_coding
ZDHHC13	774.264	-0.278603	0.0953078	-2.92319	0.00346465	0.0228039	chr11	19117099	19176422	ENSG00000177054	protein_coding	ZDHHC13	ENSG00000177054	protein_coding
KBTBD7	575.673	-0.347132	0.118803	-2.92192	0.00347879	0.0228648	chr13	41189833	41194566	ENSG00000120696	protein_coding	KBTBD7	ENSG00000120696	protein_coding
PDP1	866.868	0.259056	0.0886614	2.92185	0.00347956	0.0228648	chr8	93857807	93926066	ENSG00000164951	protein_coding	PDP1	ENSG00000164951	protein_coding
IFNAR2	349.691	-0.389178	0.133209	-2.92156	0.0034828	0.022876	chr21	33229901	33265675	ENSG00000159110	protein_coding	IFNAR2	ENSG00000159110	protein_coding
PHKG2	1895.79	0.266275	0.0911489	2.92132	0.00348549	0.0228836	chr16	30748270	30761176	ENSG00000156873	protein_coding	PHKG2	ENSG00000156873	protein_coding
NET1	10211.5	-0.166505	0.0570252	-2.91985	0.00350201	0.0229717	chr10	5412551	5458463	ENSG00000173848	protein_coding	NET1	ENSG00000173848	protein_coding
GPR89B	1262.19	0.224705	0.0769771	2.91912	0.00351022	0.0230053	chr1	147928393	147993521	ENSG00000188092	protein_coding	GPR89B	ENSG00000188092	protein_coding
POLK	694.406	-0.395239	0.135593	-2.91489	0.00355819	0.0232684	chr5	75511756	75601144	ENSG00000122008	protein_coding	POLK	ENSG00000122008	protein_coding
SOX2	691.389	-0.311028	0.10673	-2.91416	0.00356646	0.0233121	chr3	181711924	181714436	ENSG00000181449	protein_coding	SOX2	ENSG00000181449	protein_coding
NDC1	1834.25	-0.210745	0.072357	-2.91258	0.00358459	0.0233895	chr1	53765460	53838860	ENSG00000058804	protein_coding	NDC1	ENSG00000058804	protein_coding
CLK1	2877.35	0.238874	0.0820758	2.91041	0.00360953	0.0235009	chr2	200853009	200864744	ENSG00000013441	protein_coding	CLK1	ENSG00000013441	protein_coding
IPP	369.753	-0.370337	0.127243	-2.91048	0.00360873	0.0235009	chr1	45694324	45750650	ENSG00000197429	protein_coding	IPP	ENSG00000197429	protein_coding
CRACDL	570.394	-0.308587	0.106029	-2.91041	0.00360956	0.0235009	chr2	98793846	98936259	ENSG00000196872	protein_coding	KIAA1211L	ENSG00000196872	protein_coding
SEPHS1	3385.19	-0.19249	0.0661593	-2.90949	0.00362014	0.0235491	chr10	13317424	13348298	ENSG00000086475	protein_coding	SEPHS1	ENSG00000086475	protein_coding
FBF1	544.17	-0.371398	0.127661	-2.90924	0.00362308	0.023558	chr17	75909574	75941140	ENSG00000188878	protein_coding	FBF1	ENSG00000188878	protein_coding
NPC1	2297.71	0.206611	0.0711054	2.9057	0.00366438	0.0237745	chr18	23506184	23586898	ENSG00000141458	protein_coding	NPC1	ENSG00000141458	protein_coding
BCR	2615.48	-0.220848	0.0760597	-2.90361	0.00368888	0.0239126	chr22	23179704	23318037	ENSG00000186716	protein_coding	BCR	ENSG00000186716	protein_coding
TMOD2	270.74	-0.456958	0.157435	-2.90252	0.00370178	0.0239753	chr15	51751561	51816368	ENSG00000128872	protein_coding	TMOD2	ENSG00000128872	protein_coding
FBXO32	518.896	0.349276	0.120372	2.90164	0.00371212	0.0240318	chr8	123497889	123541206	ENSG00000156804	protein_coding	FBXO32	ENSG00000156804	protein_coding
PRELID2	188.89	-0.464012	0.159958	-2.90084	0.00372161	0.0240827	chr5	145471799	145835369	ENSG00000186314	protein_coding	PRELID2	ENSG00000186314	protein_coding
HSPA12A	473.958	-0.327746	0.113011	-2.90012	0.00373017	0.0241276	chr10	116671192	116742574	ENSG00000165868	protein_coding	HSPA12A	ENSG00000165868	protein_coding
TXNDC11	1835.77	0.236846	0.0816848	2.89951	0.00373743	0.024164	chr16	11679080	11742878	ENSG00000153066	protein_coding	TXNDC11	ENSG00000153066	protein_coding
ANKRD36C	469.401	-0.422815	0.14586	-2.89878	0.00374621	0.0242103	chr2	95836919	95991831	ENSG00000174501	protein_coding	ANKRD36C	ENSG00000174501	protein_coding
LMNA	10003.2	0.179353	0.0619559	2.89484	0.00379348	0.0244732	chr1	156082573	156140089	ENSG00000160789	protein_coding	LMNA	ENSG00000160789	protein_coding
DCXR	1386.62	0.317599	0.109793	2.89272	0.00381923	0.0246073	chr17	82035136	82037732	ENSG00000169738	protein_coding	DCXR	ENSG00000169738	protein_coding
DPYSL4	213.654	-0.455379	0.157534	-2.89067	0.00384425	0.024747	chr10	132186900	132205776	ENSG00000151640	protein_coding	DPYSL4	ENSG00000151640	protein_coding
PLEC	21825.7	0.176225	0.060968	2.89044	0.00384697	0.0247538	chr8	143915147	143976734	ENSG00000178209	protein_coding	PLEC	ENSG00000178209	protein_coding
CHD6	6195.82	-0.205424	0.0711108	-2.88878	0.00386736	0.0248635	chr20	41402101	41618494	ENSG00000124177	protein_coding	CHD6	ENSG00000124177	protein_coding
ATP1A1	23576.7	0.201039	0.0697065	2.88409	0.00392553	0.0252157	chr1	116372668	116410261	ENSG00000163399	protein_coding	ATP1A1	ENSG00000163399	protein_coding
ADNP2	1966.94	0.22157	0.0768549	2.88296	0.00393958	0.0252841	chr18	80109031	80147523	ENSG00000101544	protein_coding	ADNP2	ENSG00000101544	protein_coding
PPP2CB	1659.2	0.250983	0.0870621	2.8828	0.00394152	0.0252856	chr8	30774457	30814314	ENSG00000104695	protein_coding	PPP2CB	ENSG00000104695	protein_coding
RPL7L1	7467.46	0.186016	0.0645534	2.88158	0.00395681	0.0253701	chr6	42879618	42889925	ENSG00000146223	protein_coding	RPL7L1	ENSG00000146223	protein_coding
ZC3H7A	4087.92	0.233356	0.0809846	2.88148	0.0039581	0.0253701	chr16	11750586	11797267	ENSG00000122299	protein_coding	ZC3H7A	ENSG00000122299	protein_coding
WEE1	1174.69	0.241254	0.0837379	2.88106	0.00396338	0.025382	chr11	9573681	9593457	ENSG00000166483	protein_coding	WEE1	ENSG00000166483	protein_coding
ITSN1	1356.79	0.266618	0.0926247	2.87847	0.00399609	0.0255585	chr21	33642400	33899861	ENSG00000205726	protein_coding	ITSN1	ENSG00000205726	protein_coding
PSEN2	336.448	-0.367518	0.127806	-2.87559	0.0040327	0.0257594	chr1	226870184	226896105	ENSG00000143801	protein_coding	PSEN2	ENSG00000143801	protein_coding
SRP54	4849.41	0.224204	0.0780433	2.87281	0.00406836	0.0259324	chr14	34981957	35029567	ENSG00000100883	protein_coding	SRP54	ENSG00000100883	protein_coding
CD46	3642.62	-0.19887	0.0692371	-2.87231	0.0040748	0.0259613	chr1	207752057	207795513	ENSG00000117335	protein_coding	CD46	ENSG00000117335	protein_coding
UNC45A	3056.91	-0.215938	0.0752493	-2.86964	0.00410945	0.0261485	chr15	90930180	90954093	ENSG00000140553	protein_coding	UNC45A	ENSG00000140553	protein_coding
ZMAT3	1578.05	-0.224796	0.0783356	-2.86965	0.00410928	0.0261485	chr3	179017223	179072279	ENSG00000172667	protein_coding	ZMAT3	ENSG00000172667	protein_coding
ZBTB48	487.61	0.304507	0.106161	2.86835	0.00412625	0.0262441	chr1	6580001	6589280	ENSG00000204859	protein_coding	ZBTB48	ENSG00000204859	protein_coding
PLK4	1530.66	-0.235115	0.0819764	-2.86808	0.00412975	0.0262552	chr4	127880861	127899195	ENSG00000142731	protein_coding	PLK4	ENSG00000142731	protein_coding
CYP1B1	13984.8	1.13802	0.396857	2.86758	0.00413627	0.0262854	chr2	38066973	38109902	ENSG00000138061	protein_coding	CYP1B1	ENSG00000138061	protein_coding
PRDM4	2707.54	-0.192571	0.0672017	-2.86556	0.00416268	0.0264306	chr12	107732866	107761272	ENSG00000110851	protein_coding	PRDM4	ENSG00000110851	protein_coding
MTSS2	7288.19	-0.196136	0.0684802	-2.86413	0.00418151	0.0265162	chr16	70661204	70686066	ENSG00000132613	protein_coding	MTSS1L	ENSG00000132613	protein_coding
ELL3	460.472	0.306312	0.106975	2.86339	0.00419131	0.026567	chr15	43772600	43777543	ENSG00000128886	protein_coding	ELL3	ENSG00000128886	protein_coding
OSBPL6	234.085	0.440618	0.153904	2.86293	0.00419738	0.0265941	chr2	178194481	178402891	ENSG00000079156	protein_coding	OSBPL6	ENSG00000079156	protein_coding
UBLCP1	699.432	-0.300022	0.104825	-2.86213	0.00420806	0.0266505	chr5	159263081	159286040	ENSG00000164332	protein_coding	UBLCP1	ENSG00000164332	protein_coding
PCMTD1	708.617	-0.340735	0.119107	-2.86075	0.00422639	0.0267437	chr8	51817575	51899186	ENSG00000168300	protein_coding	PCMTD1	ENSG00000168300	protein_coding
PHF11	394.886	-0.331787	0.116	-2.86023	0.00423339	0.0267767	chr13	49495610	49528987	ENSG00000136147	protein_coding	PHF11	ENSG00000136147	protein_coding
NAXE	1046.3	-0.341115	0.1194	-2.85692	0.00427779	0.0270001	chr1	156591762	156594299	ENSG00000163382	protein_coding	APOA1BP	ENSG00000163382	protein_coding
KDM3A	3168.74	0.223011	0.0781305	2.85434	0.00431269	0.0272088	chr2	86440647	86492716	ENSG00000115548	protein_coding	KDM3A	ENSG00000115548	protein_coding
CARM1	4981	-0.217324	0.0761476	-2.85398	0.00431752	0.0272277	chr19	10871513	10923070	ENSG00000142453	protein_coding	CARM1	ENSG00000142453	protein_coding
BAZ2A	8329.93	0.186995	0.0655389	2.85319	0.00432823	0.0272721	chr12	56595596	56636816	ENSG00000076108	protein_coding	BAZ2A	ENSG00000076108	protein_coding
TOR1AIP1	3060.85	0.195876	0.0687549	2.8489	0.00438706	0.0275843	chr1	179882042	179925000	ENSG00000143337	protein_coding	TOR1AIP1	ENSG00000143337	protein_coding
LRPPRC	9024.67	-0.159713	0.0560744	-2.84823	0.00439631	0.0276308	chr2	43886508	43996005	ENSG00000138095	protein_coding	LRPPRC	ENSG00000138095	protein_coding
HMGXB4	1066	-0.239387	0.0841235	-2.84567	0.00443187	0.0277955	chr22	35257452	35295807	ENSG00000100281	protein_coding	HMGXB4	ENSG00000100281	protein_coding
IBTK	4849.25	0.224315	0.0788765	2.84387	0.00445686	0.0279051	chr6	82169983	82247754	ENSG00000005700	protein_coding	IBTK	ENSG00000005700	protein_coding
RPAP1	783.907	0.275679	0.0969375	2.84388	0.00445678	0.0279051	chr15	41517176	41544269	ENSG00000103932	protein_coding	RPAP1	ENSG00000103932	protein_coding
ORMDL3	641.039	0.291679	0.102592	2.84309	0.00446782	0.0279384	chr17	39921041	39927601	ENSG00000172057	protein_coding	ORMDL3	ENSG00000172057	protein_coding
ZBTB34	1203.97	0.262876	0.0924588	2.84317	0.00446669	0.0279384	chr9	126860665	126885878	ENSG00000177125	protein_coding	ZBTB34	ENSG00000177125	protein_coding
JADE2	3599.14	-0.214377	0.0754128	-2.84272	0.00447304	0.0279593	chr5	134524312	134583230	ENSG00000043143	protein_coding	JADE2	ENSG00000043143	protein_coding
PLOD2	3578.83	-0.236066	0.0830867	-2.8412	0.00449436	0.0280454	chr3	146069440	146163653	ENSG00000152952	protein_coding	PLOD2	ENSG00000152952	protein_coding
ARL5A	2306.66	-0.210554	0.0742951	-2.83402	0.00459663	0.0285279	chr2	151788984	151828492	ENSG00000162980	protein_coding	ARL5A	ENSG00000162980	protein_coding
BET1	707.873	0.380905	0.134412	2.83386	0.00459896	0.0285305	chr7	93962762	94004382	ENSG00000105829	protein_coding	BET1	ENSG00000105829	protein_coding
HIPK3	2577.98	-0.205638	0.0725748	-2.83346	0.00460474	0.0285425	chr11	33256672	33357023	ENSG00000110422	protein_coding	HIPK3	ENSG00000110422	protein_coding
HPF1	275.454	-0.39709	0.140183	-2.83265	0.00461643	0.0285911	chr4	169729465	169757953	ENSG00000056050	protein_coding	C4orf27	ENSG00000056050	protein_coding
FGFRL1	1667.61	-0.213417	0.0754258	-2.8295	0.00466209	0.0288499	chr4	1009936	1026897	ENSG00000127418	protein_coding	FGFRL1	ENSG00000127418	protein_coding
GRPEL2	1306.41	0.23038	0.0814349	2.82901	0.0046692	0.0288698	chr5	149345430	149354583	ENSG00000164284	protein_coding	GRPEL2	ENSG00000164284	protein_coding
UBFD1	4433.73	0.180343	0.0637463	2.82907	0.00466838	0.0288698	chr16	23557362	23574389	ENSG00000103353	protein_coding	UBFD1	ENSG00000103353	protein_coding
NAA60	2169.19	-0.238866	0.0845605	-2.8248	0.00473108	0.0292402	chr16	3443611	3486963	ENSG00000122390	protein_coding	NAA60	ENSG00000122390	protein_coding
ECD	1912.49	0.223607	0.0791872	2.82377	0.00474618	0.0293214	chr10	73130155	73169055	ENSG00000122882	protein_coding	ECD	ENSG00000122882	protein_coding
WDR5	3570.55	-0.217162	0.0769205	-2.8232	0.00475463	0.0293492	chr9	134135365	134159968	ENSG00000196363	protein_coding	WDR5	ENSG00000196363	protein_coding
SH3BP2	3501.43	0.284396	0.100751	2.82275	0.00476134	0.029354	chr4	2793023	2841098	ENSG00000087266	protein_coding	SH3BP2	ENSG00000087266	protein_coding
PPIB	10397.3	0.17187	0.0608919	2.82254	0.0047645	0.0293613	chr15	64155812	64163205	ENSG00000166794	protein_coding	PPIB	ENSG00000166794	protein_coding
PDZD8	1840.93	-0.212301	0.0752318	-2.82196	0.00477308	0.0293764	chr10	117277274	117375467	ENSG00000165650	protein_coding	PDZD8	ENSG00000165650	protein_coding
PELI1	365.005	0.338859	0.120084	2.82184	0.00477485	0.0293764	chr2	64092652	64144454	ENSG00000197329	protein_coding	PELI1	ENSG00000197329	protein_coding
MRPL48	811.026	0.253623	0.0899258	2.82036	0.00479703	0.0294884	chr11	73787316	73865133	ENSG00000175581	protein_coding	MRPL48	ENSG00000175581	protein_coding
DLGAP4	2149.14	0.229041	0.0812333	2.81954	0.0048092	0.0295279	chr20	36306336	36528637	ENSG00000080845	protein_coding	DLGAP4	ENSG00000080845	protein_coding
RRM2	7555.41	0.201004	0.07129	2.81953	0.0048094	0.0295279	chr2	10122328	10131419	ENSG00000171848	protein_coding	RRM2	ENSG00000171848	protein_coding
BRD2	17139.5	0.17915	0.0635744	2.81796	0.00483299	0.0296482	chr6	32968660	32981505	ENSG00000204256	protein_coding	BRD2	ENSG00000204256	protein_coding
FSTL3	1536.69	0.2166	0.0769593	2.81447	0.00488572	0.029947	chr19	676365	683399	ENSG00000070404	protein_coding	FSTL3	ENSG00000070404	protein_coding
ZBTB14	539.612	-0.283765	0.100823	-2.81449	0.00488547	0.029947	chr18	5289019	5297053	ENSG00000198081	protein_coding	ZBTB14	ENSG00000198081	protein_coding
TMEM150C	2690.53	-0.253452	0.0900816	-2.81358	0.00489936	0.0300182	chr4	82483170	82562357	ENSG00000249242	protein_coding	TMEM150C	ENSG00000249242	protein_coding
GRSF1	4033.48	-0.189853	0.0674871	-2.81317	0.00490557	0.0300438	chr4	70815782	70839945	ENSG00000132463	protein_coding	GRSF1	ENSG00000132463	protein_coding
SLC16A3	394.754	0.38303	0.136193	2.8124	0.00491733	0.0301035	chr17	82228397	82261129	ENSG00000141526	protein_coding	SLC16A3	ENSG00000141526	protein_coding
DNAJC6	406.142	-0.341996	0.121685	-2.81051	0.00494631	0.0301976	chr1	65248219	65415869	ENSG00000116675	protein_coding	DNAJC6	ENSG00000116675	protein_coding
LRRC57	578.384	0.302051	0.107474	2.81047	0.00494693	0.0301976	chr15	42537820	42548802	ENSG00000180979	protein_coding	LRRC57	ENSG00000180979	protein_coding
MIER3	1742.06	-0.24601	0.0875192	-2.81092	0.00493996	0.0301976	chr5	56919602	56971675	ENSG00000155545	protein_coding	MIER3	ENSG00000155545	protein_coding
RABL2A	119.45	-0.546426	0.194403	-2.81079	0.00494203	0.0301976	chr2	113627229	113643396	ENSG00000144134	protein_coding	RABL2A	ENSG00000144134	protein_coding
ZNRF3	790.475	0.281158	0.100076	2.80945	0.00496256	0.0302806	chr22	28883592	29057487	ENSG00000183579	protein_coding	ZNRF3	ENSG00000183579	protein_coding
ZNF605	415.682	-0.333615	0.118777	-2.80874	0.00497352	0.030335	chr12	132918308	132956306	ENSG00000196458	protein_coding	ZNF605	ENSG00000196458	protein_coding
BSPRY	1296.32	0.240528	0.0856606	2.80791	0.00498636	0.0303783	chr9	113349541	113371233	ENSG00000119411	protein_coding	BSPRY	ENSG00000119411	protein_coding
KSR1	1309.91	0.284481	0.101315	2.80789	0.00498675	0.0303783	chr17	27456714	27626438	ENSG00000141068	protein_coding	KSR1	ENSG00000141068	protein_coding
SCAMP3	2136.37	0.277606	0.0988817	2.80745	0.00499355	0.030403	chr1	155255979	155262430	ENSG00000116521	protein_coding	SCAMP3	ENSG00000116521	protein_coding
TOB2	3449.74	0.178373	0.0635387	2.80731	0.00499571	0.030403	chr22	41433492	41447023	ENSG00000183864	protein_coding	TOB2	ENSG00000183864	protein_coding
ILDR1	322.398	-0.361361	0.128996	-2.80132	0.00508933	0.0308785	chr3	121987323	122022204	ENSG00000145103	protein_coding	ILDR1	ENSG00000145103	protein_coding
SNX21	400.87	-0.327253	0.11681	-2.80157	0.00508538	0.0308785	chr20	45833810	45843275	ENSG00000124104	protein_coding	SNX21	ENSG00000124104	protein_coding
CHCHD2	6254.33	0.228297	0.0815255	2.80031	0.00510528	0.0309356	chr7	56101569	56106576	ENSG00000106153	protein_coding	CHCHD2	ENSG00000106153	protein_coding
CSRP1	6792.68	0.163718	0.0584731	2.79988	0.00511217	0.0309646	chr1	201483530	201509456	ENSG00000159176	protein_coding	CSRP1	ENSG00000159176	protein_coding
ZFP90	1735.93	-0.214417	0.0765889	-2.79959	0.00511681	0.0309802	chr16	68530090	68576072	ENSG00000184939	protein_coding	ZFP90	ENSG00000184939	protein_coding
FHOD1	1461.53	0.27176	0.0972389	2.79477	0.00519369	0.0313817	chr16	67229387	67247658	ENSG00000135723	protein_coding	FHOD1	ENSG00000135723	protein_coding
ENTR1	2352.77	0.233429	0.0835489	2.79391	0.00520742	0.0314265	chr9	136401922	136410609	ENSG00000165689	protein_coding	SDCCAG3	ENSG00000165689	protein_coding
CCDC113	194.213	-0.573575	0.205335	-2.79336	0.00521632	0.0314673	chr16	58231157	58283836	ENSG00000103021	protein_coding	CCDC113	ENSG00000103021	protein_coding
BRPF1	2521.26	0.216581	0.0776691	2.78851	0.00529515	0.0318742	chr3	9731729	9748018	ENSG00000156983	protein_coding	BRPF1	ENSG00000156983	protein_coding
PHC3	4619.4	-0.24542	0.0880142	-2.78842	0.00529664	0.0318742	chr3	170086732	170181749	ENSG00000173889	protein_coding	PHC3	ENSG00000173889	protein_coding
PDLIM7	3825.39	0.245119	0.0879558	2.78685	0.00532234	0.0319512	chr5	177483394	177497606	ENSG00000196923	protein_coding	PDLIM7	ENSG00000196923	protein_coding
IRX5	892.174	0.263224	0.0944797	2.78604	0.00533562	0.0320181	chr16	54930862	54934485	ENSG00000176842	protein_coding	IRX5	ENSG00000176842	protein_coding
EAF1	3981.92	0.174512	0.0626846	2.78397	0.00536981	0.0321972	chr3	15427355	15450635	ENSG00000144597	protein_coding	EAF1	ENSG00000144597	protein_coding
UBE2A	2588.1	-0.211173	0.0758729	-2.78324	0.00538191	0.0322567	chrX	119574467	119591083	ENSG00000077721	protein_coding	UBE2A	ENSG00000077721	protein_coding
C17orf97	117.201	-0.565545	0.20337	-2.78087	0.0054213	0.0324667	chr17	410327	431062	ENSG00000187624	protein_coding	C17orf97	ENSG00000187624	protein_coding
CDCA7	270.109	-0.381631	0.137297	-2.7796	0.0054426	0.0325811	chr2	173354820	173368997	ENSG00000144354	protein_coding	CDCA7	ENSG00000144354	protein_coding
IDH3A	1892.44	-0.29371	0.105675	-2.77937	0.00544637	0.0325829	chr15	78131498	78171949	ENSG00000166411	protein_coding	IDH3A	ENSG00000166411	protein_coding
TAF1D	3168.62	0.256694	0.0923585	2.77932	0.0054473	0.0325829	chr11	93729948	93784391	ENSG00000166012	protein_coding	TAF1D	ENSG00000166012	protein_coding
RUSF1	2289.67	0.199017	0.0716888	2.77613	0.005501	0.0328645	chr16	31489471	31509309	ENSG00000140688	protein_coding	C16orf58	ENSG00000140688	protein_coding
AP3D1	7490.64	0.18539	0.0668379	2.77373	0.00554179	0.0330949	chr19	2100988	2164465	ENSG00000065000	protein_coding	AP3D1	ENSG00000065000	protein_coding
CHMP4B	3677.81	0.174776	0.0631406	2.76804	0.00563943	0.033597	chr20	33811304	33854366	ENSG00000101421	protein_coding	CHMP4B	ENSG00000101421	protein_coding
SMC1A	6436.86	-0.184036	0.0665013	-2.76741	0.00565038	0.0336488	chrX	53374149	53422728	ENSG00000072501	protein_coding	SMC1A	ENSG00000072501	protein_coding
AGBL5	1133.08	-0.227689	0.0823149	-2.76608	0.00567352	0.033773	chr2	27042364	27070622	ENSG00000084693	protein_coding	AGBL5	ENSG00000084693	protein_coding
RBM15B	2710.28	-0.19702	0.071246	-2.76535	0.00568616	0.0338347	chr3	51391268	51397908	ENSG00000259956	protein_coding	RBM15B	ENSG00000259956	protein_coding
ZNF367	1965.55	-0.205385	0.0742876	-2.76473	0.005697	0.0338856	chr9	96385941	96418329	ENSG00000165244	protein_coding	ZNF367	ENSG00000165244	protein_coding
SH3GLB2	4723.57	-0.188178	0.0681053	-2.76305	0.00572637	0.0340467	chr9	129007036	129028303	ENSG00000148341	protein_coding	SH3GLB2	ENSG00000148341	protein_coding
PYROXD1	804.412	0.303648	0.109947	2.76177	0.00574892	0.0341671	chr12	21437615	21471252	ENSG00000121350	protein_coding	PYROXD1	ENSG00000121350	protein_coding
ATPAF1	1367.24	-0.217387	0.0788044	-2.75856	0.00580559	0.0344641	chr1	46632737	46673867	ENSG00000123472	protein_coding	ATPAF1	ENSG00000123472	protein_coding
KIF13A	1900.76	-0.204252	0.0740466	-2.75842	0.00580816	0.0344641	chr6	17759183	17987623	ENSG00000137177	protein_coding	KIF13A	ENSG00000137177	protein_coding
HSPD1	24537.5	-0.158546	0.0574823	-2.75817	0.00581263	0.0344768	chr2	197486581	197516737	ENSG00000144381	protein_coding	HSPD1	ENSG00000144381	protein_coding
COA6	570.143	0.295932	0.10736	2.75645	0.00584319	0.0346167	chr1	234373456	234384049	ENSG00000168275	protein_coding	COA6	ENSG00000168275	protein_coding
ABHD3	519.913	0.292015	0.105964	2.7558	0.00585495	0.0346725	chr18	21650897	21704805	ENSG00000158201	protein_coding	ABHD3	ENSG00000158201	protein_coding
RNF167	1796.07	-0.251259	0.0911902	-2.75533	0.00586323	0.0347077	chr17	4940008	4945222	ENSG00000108523	protein_coding	RNF167	ENSG00000108523	protein_coding
ARID2	3783.57	-0.195186	0.0708528	-2.75481	0.00587254	0.034749	chr12	45729665	45908040	ENSG00000189079	protein_coding	ARID2	ENSG00000189079	protein_coding
NICN1	122.079	-0.5808	0.210901	-2.75389	0.00588908	0.0348191	chr3	49422946	49429326	ENSG00000145029	protein_coding	NICN1	ENSG00000145029	protein_coding
TMED7-TICAM2	254.613	0.448918	0.163059	2.7531	0.00590344	0.0348624	chr5	115578642	115626161	ENSG00000251201	protein_coding	TMED7-TICAM2	ENSG00000251201	protein_coding
MAP2K3	1660.51	0.24876	0.0904471	2.75034	0.00595334	0.0351292	chr17	21284672	21315240	ENSG00000034152	protein_coding	MAP2K3	ENSG00000034152	protein_coding
NBPF14	9810.47	-0.185766	0.0675473	-2.75016	0.00595659	0.0351344	chr1	148531385	148679751	ENSG00000270629	protein_coding	NBPF14	ENSG00000270629	protein_coding
CEP350	5345.02	-0.211459	0.07691	-2.74943	0.00596994	0.0351992	chr1	179954738	180114880	ENSG00000135837	protein_coding	CEP350	ENSG00000135837	protein_coding
TRIM11	1582.74	0.225153	0.0819316	2.74805	0.005995	0.035333	chr1	228393673	228406840	ENSG00000154370	protein_coding	TRIM11	ENSG00000154370	protein_coding
DUT	1307.19	-0.241306	0.087878	-2.74592	0.00603408	0.0355492	chr15	48331011	48343373	ENSG00000128951	protein_coding	DUT	ENSG00000128951	protein_coding
HPS3	1783.43	-0.193446	0.0704944	-2.74413	0.0060672	0.035716	chr3	149129584	149173732	ENSG00000163755	protein_coding	HPS3	ENSG00000163755	protein_coding
DLL1	532.622	-0.333672	0.121673	-2.74236	0.00609998	0.0358344	chr6	170282206	170306565	ENSG00000198719	protein_coding	DLL1	ENSG00000198719	protein_coding
PACS1	8646.9	-0.200054	0.0729472	-2.74245	0.00609834	0.0358344	chr11	66070363	66244747	ENSG00000175115	protein_coding	PACS1	ENSG00000175115	protein_coding
VAPA	3996.36	0.183264	0.0668293	2.74226	0.00610178	0.0358344	chr18	9914002	9960021	ENSG00000101558	protein_coding	VAPA	ENSG00000101558	protein_coding
SLC4A2	7285.16	0.181923	0.0663681	2.74111	0.00612312	0.0359313	chr7	151057210	151076527	ENSG00000164889	protein_coding	SLC4A2	ENSG00000164889	protein_coding
DYNC2LI1	303.577	-0.357731	0.130522	-2.74077	0.00612955	0.0359341	chr2	43774039	43810010	ENSG00000138036	protein_coding	DYNC2LI1	ENSG00000138036	protein_coding
PPP1R26-AS1	205.166	-0.464255	0.169387	-2.74079	0.00612918	0.0359341	chr9	135462727	135480777	ENSG00000225361	lncRNA	PPP1R26-AS1	ENSG00000225361	antisense
ZNF213-AS1	303.132	-0.361225	0.131883	-2.73897	0.00616322	0.0361096	chr16	3110460	3134882	ENSG00000263072	lncRNA	ZNF213-AS1	ENSG00000263072	antisense
EIF3D	4244.37	0.212018	0.0774365	2.73795	0.00618226	0.0361926	chr22	36510850	36529436	ENSG00000100353	protein_coding	EIF3D	ENSG00000100353	protein_coding
HSD17B4	3569.5	0.183316	0.066951	2.73806	0.00618035	0.0361926	chr5	119452443	119637199	ENSG00000133835	protein_coding	HSD17B4	ENSG00000133835	protein_coding
MROH1	4058.64	0.234815	0.085788	2.73716	0.00619729	0.0362378	chr8	144148016	144261940	ENSG00000179832	protein_coding	MROH1	ENSG00000179832	protein_coding
OVOL1	1609.75	0.220643	0.0806691	2.73517	0.00623489	0.0364147	chr11	65787022	65797219	ENSG00000172818	protein_coding	OVOL1	ENSG00000172818	protein_coding
ITPRID2	23159.3	-0.203961	0.0746048	-2.73389	0.00625915	0.036542	chr2	181891833	181930738	ENSG00000138434	protein_coding	SSFA2	ENSG00000138434	protein_coding
NUDT3	3221.54	-0.175364	0.0641505	-2.73364	0.0062639	0.0365554	chr6	34279679	34392674	ENSG00000272325	protein_coding	NUDT3	ENSG00000272325	protein_coding
HIP1R	4582.64	0.186322	0.0681816	2.73273	0.00628126	0.0366414	chr12	122834453	122862960	ENSG00000130787	protein_coding	HIP1R	ENSG00000130787	protein_coding
SLC35E1	5347.25	0.178891	0.0654712	2.73237	0.00628811	0.0366535	chr19	16549831	16572382	ENSG00000127526	protein_coding	SLC35E1	ENSG00000127526	protein_coding
UBXN4	7829.6	-0.195158	0.0715117	-2.72904	0.00635185	0.036967	chr2	135741619	135785055	ENSG00000144224	protein_coding	UBXN4	ENSG00000144224	protein_coding
THAP5	1872.93	-0.273106	0.100084	-2.72878	0.00635696	0.0369824	chr7	108554543	108569750	ENSG00000177683	protein_coding	THAP5	ENSG00000177683	protein_coding
ZNF93	754.024	0.263397	0.096575	2.72738	0.00638395	0.0371103	chr19	19900913	19935575	ENSG00000184635	protein_coding	ZNF93	ENSG00000184635	protein_coding
WASL-DT	175.19	-0.467753	0.171526	-2.72701	0.00639119	0.0371378	chr7	123749068	123751166	ENSG00000272686	lncRNA	RP11-390E23.6	ENSG00000272686	antisense
PEF1	1436.41	0.264804	0.097134	2.72617	0.00640739	0.0372174	chr1	31629862	31644896	ENSG00000162517	protein_coding	PEF1	ENSG00000162517	protein_coding
CEP89	1146.86	-0.225437	0.0827111	-2.7256	0.00641857	0.0372533	chr19	32875925	32971991	ENSG00000121289	protein_coding	CEP89	ENSG00000121289	protein_coding
MYLIP	1680.36	0.257555	0.0945303	2.72458	0.00643831	0.0373532	chr6	16129125	16148248	ENSG00000007944	protein_coding	MYLIP	ENSG00000007944	protein_coding
THAP7	500.268	-0.402208	0.147642	-2.72421	0.00644548	0.0373803	chr22	20999104	21002196	ENSG00000184436	protein_coding	THAP7	ENSG00000184436	protein_coding
EIF2B2	2035.52	0.216197	0.0793738	2.72378	0.00645385	0.037414	chr14	75002911	75012366	ENSG00000119718	protein_coding	EIF2B2	ENSG00000119718	protein_coding
PLEKHH1	1489.93	-0.207894	0.0763396	-2.72328	0.00646365	0.0374418	chr14	67533301	67589612	ENSG00000054690	protein_coding	PLEKHH1	ENSG00000054690	protein_coding
RBM12B	2017.96	-0.219262	0.080527	-2.72284	0.00647226	0.0374625	chr8	93729356	93741017	ENSG00000183808	protein_coding	RBM12B	ENSG00000183808	protein_coding
MEGF9	935.96	-0.246284	0.0904749	-2.72212	0.00648642	0.0375152	chr9	120600813	120714470	ENSG00000106780	protein_coding	MEGF9	ENSG00000106780	protein_coding
TMBIM6	26143.3	0.203025	0.0747367	2.71654	0.00659684	0.038065	chr12	49707725	49764934	ENSG00000139644	protein_coding	TMBIM6	ENSG00000139644	protein_coding
CA8	194.817	0.511001	0.188356	2.71295	0.00666865	0.0384288	chr8	60187347	60281412	ENSG00000178538	protein_coding	CA8	ENSG00000178538	protein_coding
KIFAP3	543.596	-0.290164	0.106966	-2.71266	0.00667446	0.0384332	chr1	169921326	170085208	ENSG00000075945	protein_coding	KIFAP3	ENSG00000075945	protein_coding
PDXDC2P-NPIPB14P	2155.43	0.287466	0.105975	2.71258	0.00667617	0.0384332	chr16	69976297	70065948	ENSG00000196696	lncRNA	PDXDC2P	ENSG00000196696	processed_transcript
C16orf87	587.639	-0.299315	0.11036	-2.71216	0.00668473	0.0384676	chr16	46796607	46831411	ENSG00000155330	protein_coding	C16orf87	ENSG00000155330	protein_coding
SBNO2	3570.29	0.222981	0.0822294	2.71169	0.00669411	0.0384918	chr19	1107636	1174283	ENSG00000064932	protein_coding	SBNO2	ENSG00000064932	protein_coding
SLC39A10	635.853	-0.274478	0.101256	-2.71073	0.00671354	0.0385886	chr2	195575977	195737702	ENSG00000196950	protein_coding	SLC39A10	ENSG00000196950	protein_coding
FOXRED2	1271.48	-0.239502	0.0883835	-2.70981	0.00673221	0.038666	chr22	36487190	36507101	ENSG00000100350	protein_coding	FOXRED2	ENSG00000100350	protein_coding
B2M	4106.19	0.172039	0.0635149	2.70864	0.00675604	0.0387347	chr15	44711477	44718877	ENSG00000166710	protein_coding	B2M	ENSG00000166710	protein_coding
FASTKD2	1690.01	0.204534	0.0755126	2.7086	0.00675668	0.0387347	chr2	206765357	206792509	ENSG00000118246	protein_coding	FASTKD2	ENSG00000118246	protein_coding
SCCPDH	4277.87	0.19031	0.0702556	2.70882	0.00675221	0.0387347	chr1	246724047	246768137	ENSG00000143653	protein_coding	SCCPDH	ENSG00000143653	protein_coding
TUG1	11940.5	-0.184521	0.068117	-2.70889	0.0067509	0.0387347	chr22	30970677	30979395	ENSG00000253352	protein_coding	TUG1	ENSG00000253352	antisense
FHDC1	753.56	0.249275	0.0920676	2.70752	0.00677878	0.0388284	chr4	152936352	152979696	ENSG00000137460	protein_coding	FHDC1	ENSG00000137460	protein_coding
MIR23AHG	597.912	0.287341	0.106419	2.70009	0.006932	0.039645	chr19	13834516	13836289	ENSG00000267519	lncRNA	CTD-3252C9.4	ENSG00000267519	lincRNA
DSP	42192.6	-0.163227	0.0604766	-2.69901	0.00695465	0.0397439	chr6	7541575	7586717	ENSG00000096696	protein_coding	DSP	ENSG00000096696	protein_coding
VARS1	5010.24	0.233873	0.0866728	2.69835	0.00696846	0.0397856	chr6	31777518	31795953	ENSG00000204394	protein_coding	VARS	ENSG00000204394	protein_coding
TDG	4664.86	0.203436	0.0754202	2.69736	0.0069891	0.0398488	chr12	103965804	103988874	ENSG00000139372	protein_coding	TDG	ENSG00000139372	protein_coding
PRKCD	2481.83	-0.228181	0.084613	-2.69676	0.00700179	0.0399059	chr3	53156009	53192717	ENSG00000163932	protein_coding	PRKCD	ENSG00000163932	protein_coding
KALRN	376.66	-0.317081	0.117652	-2.69506	0.00703756	0.0400483	chr3	124080023	124726325	ENSG00000160145	protein_coding	KALRN	ENSG00000160145	protein_coding
LRRC37A3	812.949	-0.24507	0.090927	-2.69524	0.0070339	0.0400483	chr17	64854312	64919480	ENSG00000176809	protein_coding	LRRC37A3	ENSG00000176809	protein_coding
METTL2B	1428.19	0.210443	0.0781377	2.69324	0.00707615	0.0402371	chr7	128476729	128506602	ENSG00000165055	protein_coding	METTL2B	ENSG00000165055	protein_coding
EZH2	3820.41	0.18039	0.066983	2.69307	0.00707969	0.0402419	chr7	148807383	148884321	ENSG00000106462	protein_coding	EZH2	ENSG00000106462	protein_coding
ZNF562	1645.77	0.22565	0.0839111	2.68916	0.0071632	0.0406854	chr19	9641808	9675086	ENSG00000171466	protein_coding	ZNF562	ENSG00000171466	protein_coding
NUP35	787.126	0.247382	0.0920392	2.68779	0.00719261	0.0408213	chr2	183117513	183161680	ENSG00000163002	protein_coding	NUP35	ENSG00000163002	protein_coding
FGD5-AS1	5466.83	-0.188986	0.0703434	-2.68662	0.00721782	0.0409487	chr3	14920347	14948424	ENSG00000225733	lncRNA	FGD5-AS1	ENSG00000225733	antisense
HNRNPM	8787.29	-0.1534	0.0571135	-2.68587	0.00723403	0.041003	chr19	8444767	8489114	ENSG00000099783	protein_coding	HNRNPM	ENSG00000099783	protein_coding
RAB11FIP1	4250.85	0.203461	0.0757558	2.68575	0.00723679	0.041003	chr8	37858618	37899467	ENSG00000156675	protein_coding	RAB11FIP1	ENSG00000156675	protein_coding
SLC25A15	807.944	-0.251536	0.0936476	-2.68599	0.00723162	0.041003	chr13	40789412	40810111	ENSG00000102743	protein_coding	SLC25A15	ENSG00000102743	protein_coding
CETN2	1412.24	-0.212717	0.0792522	-2.68406	0.00727345	0.0411858	chrX	152826973	152830777	ENSG00000147400	protein_coding	CETN2	ENSG00000147400	protein_coding
ULBP1	338.119	0.340148	0.126748	2.68366	0.00728213	0.0412046	chr6	149964007	149973710	ENSG00000111981	protein_coding	ULBP1	ENSG00000111981	protein_coding
ACYP2	308.23	0.354368	0.132127	2.68203	0.00731772	0.0413734	chr2	53970838	54305300	ENSG00000170634	protein_coding	ACYP2	ENSG00000170634	protein_coding
PPIF	5229.93	0.219114	0.0816956	2.68208	0.00731664	0.0413734	chr10	79347469	79355337	ENSG00000108179	protein_coding	PPIF	ENSG00000108179	protein_coding
THBS3	584.983	-0.289428	0.107925	-2.68175	0.0073238	0.041392	chr1	155195588	155209051	ENSG00000169231	protein_coding	THBS3	ENSG00000169231	protein_coding
OPLAH	224.665	-0.389284	0.145217	-2.68071	0.00734652	0.0415046	chr8	144051266	144063832	ENSG00000178814	protein_coding	OPLAH	ENSG00000178814	protein_coding
ZNF180	597.845	-0.288199	0.107588	-2.67873	0.00739011	0.041735	chr19	44474428	44500524	ENSG00000167384	protein_coding	ZNF180	ENSG00000167384	protein_coding
HMGCS1	5447.74	0.197581	0.073765	2.67852	0.00739486	0.041746	chr5	43289395	43313512	ENSG00000112972	protein_coding	HMGCS1	ENSG00000112972	protein_coding
RBL2	2465.58	-0.242959	0.0908453	-2.67442	0.00748582	0.0421794	chr16	53433977	53491649	ENSG00000103479	protein_coding	RBL2	ENSG00000103479	protein_coding
EPHA10	249.571	-0.492632	0.184306	-2.6729	0.00751994	0.0423075	chr1	37713880	37765133	ENSG00000183317	protein_coding	EPHA10	ENSG00000183317	protein_coding
CHRNB1	199.846	0.415578	0.155537	2.6719	0.00754242	0.0423698	chr17	7445061	7457707	ENSG00000170175	protein_coding	CHRNB1	ENSG00000170175	protein_coding
ZHX2	1498.35	0.20882	0.0781524	2.67196	0.00754097	0.0423698	chr8	122781394	122974512	ENSG00000178764	protein_coding	ZHX2	ENSG00000178764	protein_coding
MICALL1	1401.58	0.251621	0.094213	2.67077	0.00756784	0.0424805	chr22	37905657	37942822	ENSG00000100139	protein_coding	MICALL1	ENSG00000100139	protein_coding
PSIP1	2005.53	-0.234384	0.0878012	-2.66949	0.00759663	0.042626	chr9	15464066	15511019	ENSG00000164985	protein_coding	PSIP1	ENSG00000164985	protein_coding
MBP	267.613	-0.361037	0.135263	-2.66914	0.0076045	0.0426541	chr18	76978827	77133683	ENSG00000197971	protein_coding	MBP	ENSG00000197971	protein_coding
CDC42EP1	968.857	0.300256	0.112512	2.66867	0.00761522	0.0426981	chr22	37560447	37569405	ENSG00000128283	protein_coding	CDC42EP1	ENSG00000128283	protein_coding
MYG1	1484.93	0.228131	0.085577	2.6658	0.00768058	0.0430483	chr12	53299686	53307177	ENSG00000139637	protein_coding	C12orf10	ENSG00000139637	protein_coding
KDM6A	1761.65	0.200359	0.0751944	2.66454	0.00770931	0.0431768	chrX	44873177	45112602	ENSG00000147050	protein_coding	KDM6A	ENSG00000147050	protein_coding
ANKRD42	469.882	-0.304729	0.114453	-2.66249	0.0077566	0.0433926	chr11	83193739	83260694	ENSG00000137494	protein_coding	ANKRD42	ENSG00000137494	protein_coding
BRD4	7586.42	0.188263	0.0707277	2.66181	0.00777222	0.0434447	chr19	15235519	15332545	ENSG00000141867	protein_coding	BRD4	ENSG00000141867	protein_coding
PLXDC2	1338.24	-0.231412	0.0869724	-2.66075	0.00779658	0.0435259	chr10	19816239	20289856	ENSG00000120594	protein_coding	PLXDC2	ENSG00000120594	protein_coding
NQO2	1525.35	0.273771	0.102926	2.65987	0.00781705	0.0436158	chr6	2987987	3028869	ENSG00000124588	protein_coding	NQO2	ENSG00000124588	protein_coding
PTPRJ	1853.63	-0.205862	0.0774161	-2.65917	0.0078334	0.0436907	chr11	47980558	48170841	ENSG00000149177	protein_coding	PTPRJ	ENSG00000149177	protein_coding
RNF103-CHMP3	97.6343	0.604607	0.227396	2.65883	0.00784123	0.0437179	chr2	86505668	86721122	ENSG00000249884	protein_coding	RNF103-CHMP3	ENSG00000249884	protein_coding
FOXJ3	2887.36	0.193177	0.0726689	2.65832	0.00785307	0.0437347	chr1	42176539	42335877	ENSG00000198815	protein_coding	FOXJ3	ENSG00000198815	protein_coding
RORA	194.963	-0.51528	0.193824	-2.65849	0.00784906	0.0437347	chr15	60488284	61229319	ENSG00000069667	protein_coding	RORA	ENSG00000069667	protein_coding
SLCO3A1	747.497	-0.254269	0.0956464	-2.65843	0.00785058	0.0437347	chr15	91853695	92172435	ENSG00000176463	protein_coding	SLCO3A1	ENSG00000176463	protein_coding
HGSNAT	718.284	-0.261794	0.0985092	-2.65756	0.00787093	0.0438014	chr8	43140455	43202855	ENSG00000165102	protein_coding	HGSNAT	ENSG00000165102	protein_coding
ZNF33B	1087.78	-0.283325	0.106685	-2.65572	0.00791384	0.0440237	chr10	42574185	42638568	ENSG00000196693	protein_coding	ZNF33B	ENSG00000196693	protein_coding
IL10RB	645.056	-0.266631	0.100491	-2.65329	0.00797122	0.0442766	chr21	33266358	33297234	ENSG00000243646	protein_coding	IL10RB	ENSG00000243646	protein_coding
STIMATE	322.537	-0.326808	0.123199	-2.65268	0.00798557	0.0443397	chr3	52836219	52897596	ENSG00000213533	protein_coding	TMEM110	ENSG00000213533	protein_coding
VAMP3	2223.49	-0.206347	0.0778056	-2.65208	0.0079997	0.0444016	chr1	7771269	7781432	ENSG00000049245	protein_coding	VAMP3	ENSG00000049245	protein_coding
RPS6KA2	446.706	0.291328	0.110018	2.648	0.0080969	0.0449195	chr6	166409364	166906451	ENSG00000071242	protein_coding	RPS6KA2	ENSG00000071242	protein_coding
SIRT3	190.41	-0.491459	0.18567	-2.64695	0.00812209	0.0450172	chr11	215458	236931	ENSG00000142082	protein_coding	SIRT3	ENSG00000142082	protein_coding
FLOT1	2948.27	0.200599	0.0758086	2.64613	0.00814194	0.0450901	chr6	30727709	30742733	ENSG00000137312	protein_coding	FLOT1	ENSG00000137312	protein_coding
ZG16B	469.352	0.341631	0.129166	2.6449	0.00817145	0.0452198	chr16	2830169	2839585	ENSG00000162078	protein_coding	ZG16B	ENSG00000162078	protein_coding
MECP2	3977.51	0.207652	0.0785625	2.64314	0.00821406	0.0454387	chrX	154021573	154137103	ENSG00000169057	protein_coding	MECP2	ENSG00000169057	protein_coding
GMPS	5297.66	-0.158375	0.0599254	-2.64286	0.00822079	0.0454448	chr3	155870536	155944026	ENSG00000163655	protein_coding	GMPS	ENSG00000163655	protein_coding
LONP1	2588.7	0.198164	0.0749829	2.64279	0.00822267	0.0454448	chr19	5691834	5720572	ENSG00000196365	protein_coding	LONP1	ENSG00000196365	protein_coding
PAXBP1	1818.05	-0.192599	0.072879	-2.64272	0.00822433	0.0454448	chr21	32733899	32771858	ENSG00000159086	protein_coding	PAXBP1	ENSG00000159086	protein_coding
TM9SF1	3122.14	0.200342	0.0758818	2.64019	0.00828606	0.0457245	chr14	24189143	24195687	ENSG00000100926	protein_coding	TM9SF1	ENSG00000100926	protein_coding
UQCR11	1003.71	0.253664	0.096087	2.63995	0.00829193	0.0457333	chr19	1597172	1605490	ENSG00000127540	protein_coding	UQCR11	ENSG00000127540	protein_coding
HNRNPF	12045.7	-0.148907	0.0564136	-2.63957	0.00830124	0.0457677	chr10	43385617	43409166	ENSG00000169813	protein_coding	HNRNPF	ENSG00000169813	protein_coding
SNX12	1485.9	0.218679	0.0828878	2.63826	0.00833331	0.0459104	chrX	71056332	71073426	ENSG00000147164	protein_coding	SNX12	ENSG00000147164	protein_coding
NENF	342.241	-0.3492	0.132369	-2.63809	0.00833751	0.0459166	chr1	212432887	212446379	ENSG00000117691	protein_coding	NENF	ENSG00000117691	protein_coding
CEP85	1296.46	0.212069	0.0803918	2.63794	0.00834104	0.045919	chr1	26234153	26279038	ENSG00000130695	protein_coding	CEP85	ENSG00000130695	protein_coding
USP4	1830.24	0.182824	0.0693539	2.6361	0.00838644	0.0461518	chr3	49277831	49340712	ENSG00000114316	protein_coding	USP4	ENSG00000114316	protein_coding
FGF12-AS2	58.657	0.767965	0.291405	2.63538	0.0084042	0.0462324	chr3	192515022	192516573	ENSG00000230126	lncRNA	FGF12-AS2	ENSG00000230126	antisense
DCAF7	12636.1	-0.159952	0.060708	-2.63477	0.0084194	0.0462818	chr17	63550461	63594266	ENSG00000136485	protein_coding	DCAF7	ENSG00000136485	protein_coding
MAP3K8	309.239	0.386834	0.146827	2.63463	0.00842298	0.0462844	chr10	30433937	30461833	ENSG00000107968	protein_coding	MAP3K8	ENSG00000107968	protein_coding
USP45	595.913	-0.3569	0.135492	-2.63411	0.00843589	0.0463039	chr6	99432379	99521728	ENSG00000123552	protein_coding	USP45	ENSG00000123552	protein_coding
C11orf58	3609.09	-0.196427	0.0745968	-2.63319	0.00845873	0.0463951	chr11	16613132	16756881	ENSG00000110696	protein_coding	C11orf58	ENSG00000110696	protein_coding
RGS12	1090.3	-0.225099	0.0854911	-2.63301	0.00846328	0.0464029	chr4	3293028	3439913	ENSG00000159788	protein_coding	RGS12	ENSG00000159788	protein_coding
CRK	4193.28	0.163545	0.0621427	2.63176	0.00849432	0.0465287	chr17	1420689	1463162	ENSG00000167193	protein_coding	CRK	ENSG00000167193	protein_coding
RGMB	885.865	0.24578	0.0933916	2.63171	0.00849562	0.0465287	chr5	98768650	98798643	ENSG00000174136	protein_coding	RGMB	ENSG00000174136	protein_coding
ECPAS	7222.83	-0.160648	0.0610557	-2.63118	0.00850895	0.0465845	chr9	111360692	111484745	ENSG00000136813	protein_coding	KIAA0368	ENSG00000136813	protein_coding
PSMA6	6175.24	0.157001	0.0596865	2.63043	0.0085276	0.0466523	chr14	35278633	35317493	ENSG00000100902	protein_coding	PSMA6	ENSG00000100902	protein_coding
LMAN2	5729.18	0.188096	0.071523	2.62987	0.00854165	0.0466776	chr5	177331562	177351852	ENSG00000169223	protein_coding	LMAN2	ENSG00000169223	protein_coding
SPESP1	152.499	-0.51567	0.196075	-2.62996	0.00853942	0.0466776	chr15	68818221	68946811	ENSG00000258484	protein_coding	SPESP1	ENSG00000258484	protein_coding
SCD5	775.218	-0.240752	0.0917164	-2.62497	0.00866576	0.0472863	chr4	82629539	82798857	ENSG00000145284	protein_coding	SCD5	ENSG00000145284	protein_coding
USP47	1885.44	-0.205235	0.0781963	-2.62461	0.00867486	0.0473012	chr11	11841423	11959323	ENSG00000170242	protein_coding	USP47	ENSG00000170242	protein_coding
ZBTB10	2649.87	0.23618	0.0900553	2.62261	0.00872588	0.0474898	chr8	80485619	80526265	ENSG00000205189	protein_coding	ZBTB10	ENSG00000205189	protein_coding
ZNF506	721.788	0.279902	0.106788	2.6211	0.0087647	0.0476338	chr19	19785839	19821751	ENSG00000081665	protein_coding	ZNF506	ENSG00000081665	protein_coding
TEX264	504.522	-0.337843	0.128927	-2.62042	0.00878203	0.0477087	chr3	51662693	51704323	ENSG00000164081	protein_coding	TEX264	ENSG00000164081	protein_coding
PFKFB3	3321.93	-0.203124	0.0775604	-2.61891	0.0088211	0.0478354	chr10	6144934	6235545	ENSG00000170525	protein_coding	PFKFB3	ENSG00000170525	protein_coding
GTF2IRD2B	1121.36	0.276088	0.105447	2.61827	0.0088376	0.0479074	chr7	75092573	75149817	ENSG00000174428	protein_coding	GTF2IRD2B	ENSG00000174428	protein_coding
CD63	12498.5	0.152295	0.0581768	2.61779	0.00885004	0.0479224	chr12	55725323	55729707	ENSG00000135404	protein_coding	CD63	ENSG00000135404	protein_coding
MIS18BP1	2793.77	-0.203064	0.0775696	-2.61783	0.00884899	0.0479224	chr14	45203190	45253540	ENSG00000129534	protein_coding	MIS18BP1	ENSG00000129534	protein_coding
ULK1	15782.9	0.178587	0.0682242	2.61765	0.00885385	0.0479256	chr12	131894651	131923167	ENSG00000177169	protein_coding	ULK1	ENSG00000177169	protein_coding
AKTIP	1090.95	0.228525	0.0873798	2.6153	0.00891489	0.0481858	chr16	53491040	53504411	ENSG00000166971	protein_coding	AKTIP	ENSG00000166971	protein_coding
CGREF1	529.951	-0.356182	0.136287	-2.61347	0.00896284	0.0484004	chr2	27098889	27119115	ENSG00000138028	protein_coding	CGREF1	ENSG00000138028	protein_coding
KLF13	993.819	0.221402	0.0847154	2.61348	0.00896241	0.0484004	chr15	31326855	31435665	ENSG00000169926	protein_coding	KLF13	ENSG00000169926	protein_coding
ASB13	796.375	-0.268943	0.102919	-2.61314	0.00897145	0.0484035	chr10	5638867	5666595	ENSG00000196372	protein_coding	ASB13	ENSG00000196372	protein_coding
RAB15	3435	-0.206316	0.0789503	-2.61324	0.0089689	0.0484035	chr14	64945814	64972776	ENSG00000139998	protein_coding	RAB15	ENSG00000139998	protein_coding
HDAC7	1741.88	-0.229649	0.0878986	-2.61265	0.00898426	0.048455	chr12	47782722	47833132	ENSG00000061273	protein_coding	HDAC7	ENSG00000061273	protein_coding
SAR1A	3167.66	0.225335	0.0862611	2.61224	0.00899503	0.0484955	chr10	70147289	70170523	ENSG00000079332	protein_coding	SAR1A	ENSG00000079332	protein_coding
KRT80	55181.3	0.179602	0.0687769	2.61137	0.00901801	0.0485807	chr12	52168996	52192000	ENSG00000167767	protein_coding	KRT80	ENSG00000167767	protein_coding
MRPS5	2184.69	0.182258	0.0697966	2.61127	0.00902063	0.0485807	chr2	95087207	95149434	ENSG00000144029	protein_coding	MRPS5	ENSG00000144029	protein_coding
ARRDC2	1329.79	0.229804	0.0880216	2.61076	0.009034	0.0486174	chr19	18001132	18014102	ENSG00000105643	protein_coding	ARRDC2	ENSG00000105643	protein_coding
ZZZ3	2574.9	0.203094	0.0777883	2.61086	0.00903155	0.0486174	chr1	77562416	77683419	ENSG00000036549	protein_coding	ZZZ3	ENSG00000036549	protein_coding
PHKA2	900.631	-0.224448	0.0859813	-2.61042	0.00904307	0.0486487	chrX	18892300	18984598	ENSG00000044446	protein_coding	PHKA2	ENSG00000044446	protein_coding
LDHA	14854.3	-0.146006	0.0559507	-2.60954	0.00906631	0.0487384	chr11	18394388	18408425	ENSG00000134333	protein_coding	LDHA	ENSG00000134333	protein_coding
BRD1	1400.7	-0.203249	0.0778959	-2.60924	0.00907425	0.0487634	chr22	49773283	49827512	ENSG00000100425	protein_coding	BRD1	ENSG00000100425	protein_coding
MAGEH1	206.639	-0.41178	0.157835	-2.60893	0.00908251	0.0487902	chrX	55452105	55453566	ENSG00000187601	protein_coding	MAGEH1	ENSG00000187601	protein_coding
POLR3G	398.083	0.29277	0.112232	2.60861	0.00909117	0.048819	chr5	90471748	90514553	ENSG00000113356	protein_coding	POLR3G	ENSG00000113356	protein_coding
EPS15	2597.26	-0.192991	0.0740009	-2.60796	0.00910838	0.0488938	chr1	51354263	51519328	ENSG00000085832	protein_coding	EPS15	ENSG00000085832	protein_coding
CRTC2	2222.75	0.205801	0.0789532	2.60662	0.0091441	0.0490325	chr1	153947669	153958625	ENSG00000160741	protein_coding	CRTC2	ENSG00000160741	protein_coding
GLT8D1	600.439	-0.261318	0.100283	-2.60582	0.00916547	0.0491116	chr3	52694485	52706083	ENSG00000016864	protein_coding	GLT8D1	ENSG00000016864	protein_coding
SLAIN1	123.856	-0.496875	0.190777	-2.60448	0.00920129	0.0492325	chr13	77697854	77764242	ENSG00000139737	protein_coding	SLAIN1	ENSG00000139737	protein_coding
RESF1	1115.13	-0.245934	0.0944479	-2.60391	0.00921667	0.0492616	chr12	31959370	31993107	ENSG00000174718	protein_coding	KIAA1551	ENSG00000174718	protein_coding
STAT6	1043.27	0.224096	0.0860808	2.60332	0.00923264	0.0493292	chr12	57095408	57132139	ENSG00000166888	protein_coding	STAT6	ENSG00000166888	protein_coding
DNMBP	5808.83	0.189534	0.0728096	2.60315	0.00923722	0.049336	chr10	99875577	100009919	ENSG00000107554	protein_coding	DNMBP	ENSG00000107554	protein_coding
NRDE2	1429.96	-0.207012	0.0795565	-2.60207	0.00926628	0.0494556	chr14	90267856	90332137	ENSG00000119720	protein_coding	NRDE2	ENSG00000119720	protein_coding
ZNF224	494.231	-0.291229	0.111936	-2.60175	0.00927502	0.0494668	chr19	44094339	44109886	ENSG00000267680	protein_coding	ZNF224	ENSG00000267680	protein_coding
SLC25A51	432.029	0.298115	0.11469	2.59932	0.00934096	0.0498006	chr9	37879400	37904353	ENSG00000122696	protein_coding	SLC25A51	ENSG00000122696	protein_coding
WASF3	654.725	-0.254349	0.0978985	-2.59809	0.00937448	0.0499435	chr13	26557703	26688948	ENSG00000132970	protein_coding	WASF3	ENSG00000132970	protein_coding
NR1D2	2691.7	0.292961	0.112767	2.59793	0.00937881	0.0499486	chr3	23945260	23980618	ENSG00000174738	protein_coding	NR1D2	ENSG00000174738	protein_coding
CTNNA1	16049.3	0.141599	0.0545143	2.59747	0.00939127	0.0499971	chr5	138610967	138935034	ENSG00000044115	protein_coding	CTNNA1	ENSG00000044115	protein_coding

## Sheet: S10B
Table S10. Reanalysis of publicly available data to identify ZFX direct target genes, related to Figure 6
Table S10B. ZFX direct targets in C4-2B cells, renalyzed from Rhie et al 2018
Gene	baseMean	log2FoldChange	lfcSE	stat	pvalue	padj	chr	start	stop	gene_id.107	gene_type.107	gene_name.84	gene_id.84	gene_type.84
FTH1	100938	1.32443	0.0287264	46.1052	0	0	chr11	61959718	61967660	ENSG00000167996	protein_coding	FTH1	ENSG00000167996	protein_coding
SOGA1	6003.4	-1.34077	0.0358071	-37.4442	7.45096e-307	7.00613e-303	chr20	36777442	36863686	ENSG00000149639	protein_coding	SOGA1	ENSG00000149639	protein_coding
CTSZ	1588.53	-2.252	0.0605646	-37.1835	1.26043e-302	7.90118e-299	chr20	58995185	59007247	ENSG00000101160	protein_coding	CTSZ	ENSG00000101160	protein_coding
ANKRD52	2604.12	-1.77954	0.0484859	-36.7022	6.74577e-295	2.53722e-291	chr12	56237807	56258391	ENSG00000139645	protein_coding	ANKRD52	ENSG00000139645	protein_coding
PTGR1	4370.01	1.57563	0.0453297	34.7593	1.00227e-264	3.14144e-261	chr9	111549722	111599855	ENSG00000106853	protein_coding	PTGR1	ENSG00000106853	protein_coding
ZDHHC20	8792.03	-1.20314	0.0351501	-34.2287	9.05356e-257	2.4323e-253	chr13	21372573	21459370	ENSG00000180776	protein_coding	ZDHHC20	ENSG00000180776	protein_coding
SLC45A3	6303.43	-1.19073	0.0354663	-33.5736	4.06983e-247	9.56716e-244	chr1	205657851	205680459	ENSG00000158715	protein_coding	SLC45A3	ENSG00000158715	protein_coding
POMGNT1	2262.16	-1.68307	0.0526419	-31.9721	2.66189e-224	5.00594e-221	chr1	46188682	46220305	ENSG00000085998	protein_coding	POMGNT1	ENSG00000085998	protein_coding
DLAT	5465.93	-1.19917	0.0379269	-31.6179	2.09677e-219	3.58472e-216	chr11	112024814	112064390	ENSG00000150768	protein_coding	DLAT	ENSG00000150768	protein_coding
LPCAT1	2666.37	-1.40963	0.0475339	-29.6554	2.89088e-193	4.53049e-190	chr5	1456480	1523977	ENSG00000153395	protein_coding	LPCAT1	ENSG00000153395	protein_coding
TP53INP1	4748.93	1.26449	0.0431017	29.3373	3.47336e-189	5.02462e-186	chr8	94925972	94949411	ENSG00000164938	protein_coding	TP53INP1	ENSG00000164938	protein_coding
FGFRL1	5982.07	-1.02943	0.0355031	-28.9955	7.50428e-185	1.00804e-181	chr4	1009936	1026897	ENSG00000127418	protein_coding	FGFRL1	ENSG00000127418	protein_coding
ZFX	1519.2	-1.6568	0.0585559	-28.2944	4.05145e-176	5.07944e-173	chrX	24149173	24216255	ENSG00000005889	protein_coding	ZFX	ENSG00000005889	protein_coding
SIGMAR1	5162.51	-1.06856	0.0393238	-27.1734	1.33895e-162	1.3989e-159	chr9	34634722	34637809	ENSG00000147955	protein_coding	SIGMAR1	ENSG00000147955	protein_coding
MKI67	10149.4	-0.930316	0.0347489	-26.7726	6.74234e-158	6.67349e-155	chr10	128096659	128126385	ENSG00000148773	protein_coding	MKI67	ENSG00000148773	protein_coding
MYBL2	7101.83	-0.8587	0.0326859	-26.2712	4.0908e-152	3.84658e-149	chr20	43667019	43716496	ENSG00000101057	protein_coding	MYBL2	ENSG00000101057	protein_coding
SHCBP1	3211	-1.12206	0.0428984	-26.1562	8.37101e-151	7.49644e-148	chr16	46580554	46621626	ENSG00000171241	protein_coding	SHCBP1	ENSG00000171241	protein_coding
MYH10	5563	-0.954084	0.0367758	-25.9433	2.16506e-148	1.85074e-145	chr17	8474205	8630761	ENSG00000133026	protein_coding	MYH10	ENSG00000133026	protein_coding
TWSG1	871.808	-1.95922	0.0759744	-25.7879	1.21294e-146	9.91766e-144	chr18	9334767	9402420	ENSG00000128791	protein_coding	TWSG1	ENSG00000128791	protein_coding
LPGAT1	1792.19	-1.41488	0.0549262	-25.7596	2.51606e-146	1.97154e-143	chr1	211743457	211830772	ENSG00000123684	protein_coding	LPGAT1	ENSG00000123684	protein_coding
LRRC41	2344.98	-1.35264	0.0532558	-25.3989	2.59168e-142	1.94956e-139	chr1	46261196	46303608	ENSG00000132128	protein_coding	LRRC41	ENSG00000132128	protein_coding
ZMYND11	3174.88	-1.27993	0.0516285	-24.7911	1.11855e-135	7.79089e-133	chr10	134465	254637	ENSG00000015171	protein_coding	ZMYND11	ENSG00000015171	protein_coding
UBE2S	7532.84	-1.05668	0.0427253	-24.732	4.84187e-135	3.252e-132	chr19	55399745	55407777	ENSG00000108106	protein_coding	UBE2S	ENSG00000108106	protein_coding
NES	1790.65	-1.32053	0.0549524	-24.0304	1.33719e-127	8.11199e-125	chr1	156668763	156677397	ENSG00000132688	protein_coding	NES	ENSG00000132688	protein_coding
CD276	3732.83	-0.965466	0.0404864	-23.8467	1.09672e-125	6.44531e-123	chr15	73683966	73714518	ENSG00000103855	protein_coding	CD276	ENSG00000103855	protein_coding
RIPOR1	1570.5	-1.34257	0.0568108	-23.6322	1.79741e-123	1.02431e-120	chr16	67518418	67546788	ENSG00000039523	protein_coding	FAM65A	ENSG00000039523	protein_coding
PDIA4	21371.7	-0.66548	0.02819	-23.607	3.26762e-123	1.80738e-120	chr7	149003062	149028641	ENSG00000155660	protein_coding	PDIA4	ENSG00000155660	protein_coding
LONRF1	1531.73	-1.45006	0.0617562	-23.4805	6.45991e-122	3.471e-119	chr8	12721894	12756073	ENSG00000154359	protein_coding	LONRF1	ENSG00000154359	protein_coding
MTDH	15176.8	-0.776053	0.0333255	-23.2871	5.99553e-120	3.132e-117	chr8	97644179	97728770	ENSG00000147649	protein_coding	MTDH	ENSG00000147649	protein_coding
AKT1	7180.03	-0.756646	0.0325392	-23.2534	1.31488e-119	6.68316e-117	chr14	104769349	104795751	ENSG00000142208	protein_coding	AKT1	ENSG00000142208	protein_coding
CCND1	21937.8	0.584821	0.025548	22.8911	5.69906e-116	2.82043e-113	chr11	69641087	69654474	ENSG00000110092	protein_coding	CCND1	ENSG00000110092	protein_coding
CPNE3	6122.2	-0.819383	0.0360862	-22.7063	3.88487e-114	1.8733e-111	chr8	86484830	86561498	ENSG00000085719	protein_coding	CPNE3	ENSG00000085719	protein_coding
NSD2	5130.99	-0.955949	0.0421449	-22.6824	6.68117e-114	3.14115e-111	chr4	1871424	1982207	ENSG00000109685	protein_coding	WHSC1	ENSG00000109685	protein_coding
DIS3L	1358.82	-1.40598	0.0621945	-22.6062	3.76308e-113	1.72606e-110	chr15	66293217	66333898	ENSG00000166938	protein_coding	DIS3L	ENSG00000166938	protein_coding
EIF2AK4	3470.79	-0.954748	0.0424533	-22.4894	5.27541e-112	2.36213e-109	chr15	39934146	40035591	ENSG00000128829	protein_coding	EIF2AK4	ENSG00000128829	protein_coding
EIF4H	18628.1	-0.592358	0.0265848	-22.2818	5.54751e-110	2.37106e-107	chr7	74174245	74197101	ENSG00000106682	protein_coding	EIF4H	ENSG00000106682	protein_coding
CELSR2	1070.87	-1.4684	0.0667672	-21.9928	3.37781e-107	1.38094e-104	chr1	109250019	109275750	ENSG00000143126	protein_coding	CELSR2	ENSG00000143126	protein_coding
SKP2	2066.72	-1.18366	0.0540586	-21.8959	2.84155e-106	1.13698e-103	chr5	36151989	36184319	ENSG00000145604	protein_coding	SKP2	ENSG00000145604	protein_coding
MYH9	27410.5	-0.647445	0.0295711	-21.8946	2.92716e-106	1.14684e-103	chr22	36281281	36388018	ENSG00000100345	protein_coding	MYH9	ENSG00000100345	protein_coding
TESK1	761.239	-1.74786	0.08031	-21.7639	5.10185e-105	1.95807e-102	chr9	35605305	35610041	ENSG00000107140	protein_coding	TESK1	ENSG00000107140	protein_coding
TUB	1907.89	-1.21876	0.05603	-21.7519	6.62626e-105	2.49227e-102	chr11	8019244	8106112	ENSG00000166402	protein_coding	TUB	ENSG00000166402	protein_coding
ST3GAL1	22480.6	0.609052	0.02804	21.7208	1.3038e-104	4.8077e-102	chr8	133454848	133571940	ENSG00000008513	protein_coding	ST3GAL1	ENSG00000008513	protein_coding
TXNRD1	21522.9	0.580852	0.0267799	21.6899	2.55705e-104	9.24768e-102	chr12	104215779	104350305	ENSG00000198431	protein_coding	TXNRD1	ENSG00000198431	protein_coding
CDC27	3691.62	-1.07252	0.0500312	-21.4371	6.0294e-102	2.0998e-99	chr17	47117703	47189422	ENSG00000004897	protein_coding	CDC27	ENSG00000004897	protein_coding
FOXM1	6766.12	-0.712032	0.0337252	-21.1127	6.07379e-99	2.03971e-96	chr12	2857681	2877155	ENSG00000111206	protein_coding	FOXM1	ENSG00000111206	protein_coding
OGFRL1	2204.36	-1.15396	0.0548431	-21.0412	2.75219e-98	8.92374e-96	chr6	71288803	71308950	ENSG00000119900	protein_coding	OGFRL1	ENSG00000119900	protein_coding
SAPCD2	5642.84	-0.747726	0.035535	-21.042	2.70846e-98	8.92374e-96	chr9	137062124	137070588	ENSG00000186193	protein_coding	SAPCD2	ENSG00000186193	protein_coding
DGKE	1483.15	-1.2364	0.059547	-20.7634	9.28206e-96	2.86161e-93	chr17	56834099	56869567	ENSG00000153933	protein_coding	DGKE	ENSG00000153933	protein_coding
FZD6	1778.64	-1.09687	0.0529398	-20.7192	2.32488e-95	7.05188e-93	chr8	103298433	103332866	ENSG00000164930	protein_coding	FZD6	ENSG00000164930	protein_coding
CEP78	2179.08	-1.06106	0.0512908	-20.6872	4.51351e-95	1.34732e-92	chr9	78236062	78279690	ENSG00000148019	protein_coding	CEP78	ENSG00000148019	protein_coding
FDFT1	15051	0.570172	0.0276099	20.651	9.56786e-95	2.81145e-92	chr8	11795573	11839309	ENSG00000079459	protein_coding	FDFT1	ENSG00000079459	protein_coding
MOB1A	1910.45	-1.17202	0.0568394	-20.6198	1.82318e-94	5.27489e-92	chr2	74152528	74178898	ENSG00000114978	protein_coding	MOB1A	ENSG00000114978	protein_coding
CAPN15	2984.23	-0.90687	0.0445175	-20.3711	3.019e-92	8.47392e-90	chr16	527717	554636	ENSG00000103326	protein_coding	CAPN15	ENSG00000103326	protein_coding
EIF2AK2	1645.42	-1.46205	0.0723639	-20.2041	9.0015e-91	2.48944e-88	chr2	37099210	37157065	ENSG00000055332	protein_coding	EIF2AK2	ENSG00000055332	protein_coding
CKAP5	9749.55	-0.649858	0.0322792	-20.1324	3.83776e-90	1.03104e-87	chr11	46743048	46846308	ENSG00000175216	protein_coding	CKAP5	ENSG00000175216	protein_coding
KDM3B	3774.2	-0.821372	0.0409613	-20.0524	1.92436e-89	5.02632e-87	chr5	138352596	138437028	ENSG00000120733	protein_coding	KDM3B	ENSG00000120733	protein_coding
PCGF5	881.805	-1.45871	0.0728965	-20.0107	4.44305e-89	1.1446e-86	chr10	91163012	91284331	ENSG00000180628	protein_coding	PCGF5	ENSG00000180628	protein_coding
SLC30A1	4043.18	0.75658	0.0381446	19.8346	1.49843e-87	3.80804e-85	chr1	211571568	211578742	ENSG00000170385	protein_coding	SLC30A1	ENSG00000170385	protein_coding
LRP5	3362.57	-0.81929	0.0413354	-19.8205	1.98075e-87	4.96666e-85	chr11	68312609	68449275	ENSG00000162337	protein_coding	LRP5	ENSG00000162337	protein_coding
RAPGEF1	1391.32	-1.19809	0.060505	-19.8015	2.88918e-87	7.14921e-85	chr9	131576770	131740074	ENSG00000107263	protein_coding	RAPGEF1	ENSG00000107263	protein_coding
ADCK2	1358.43	-1.20491	0.0610007	-19.7524	7.64452e-87	1.86705e-84	chr7	140673153	140696261	ENSG00000133597	protein_coding	ADCK2	ENSG00000133597	protein_coding
SSH1	1320.31	-1.24594	0.0630846	-19.7503	7.97262e-87	1.92222e-84	chr12	108778192	108857590	ENSG00000084112	protein_coding	SSH1	ENSG00000084112	protein_coding
DDR1	4752.47	-0.768145	0.0389323	-19.7303	1.1854e-86	2.82186e-84	chr6	30876421	30900156	ENSG00000204580	protein_coding	DDR1	ENSG00000204580	protein_coding
GTSE1	1977.67	-1.03425	0.0525111	-19.6958	2.34463e-86	5.51165e-84	chr22	46296741	46330810	ENSG00000075218	protein_coding	GTSE1	ENSG00000075218	protein_coding
HMGCS1	5948.87	0.656628	0.03351	19.595	1.70649e-85	3.96201e-83	chr5	43289395	43313512	ENSG00000112972	protein_coding	HMGCS1	ENSG00000112972	protein_coding
NIPSNAP2	2217.32	-0.955585	0.0488717	-19.553	3.89271e-85	8.92759e-83	chr7	55951793	56000181	ENSG00000146729	protein_coding	GBAS	ENSG00000146729	protein_coding
TOP2B	7039.35	-0.730865	0.0376362	-19.4192	5.31097e-84	1.20335e-81	chr3	25597905	25664907	ENSG00000077097	protein_coding	TOP2B	ENSG00000077097	protein_coding
FAM83D	4123.04	-0.732323	0.0378656	-19.34	2.47365e-83	5.53804e-81	chr20	38926312	38953106	ENSG00000101447	protein_coding	FAM83D	ENSG00000101447	protein_coding
CIZ1	2193.57	-0.93978	0.0487175	-19.2904	6.46758e-83	1.43093e-80	chr9	128166064	128204383	ENSG00000148337	protein_coding	CIZ1	ENSG00000148337	protein_coding
LMNB1	8649.1	-0.711222	0.0371453	-19.147	1.02494e-81	2.19034e-79	chr5	126776623	126837020	ENSG00000113368	protein_coding	LMNB1	ENSG00000113368	protein_coding
TACC3	4525.96	-0.731151	0.0383123	-19.084	3.43084e-81	7.24948e-79	chr4	1721490	1745176	ENSG00000013810	protein_coding	TACC3	ENSG00000013810	protein_coding
SELENON	1627.97	-1.05975	0.0556066	-19.0579	5.64542e-81	1.17964e-78	chr1	25800176	25818224	ENSG00000162430	protein_coding	SEPN1	ENSG00000162430	protein_coding
CUL1	3534.86	-0.839058	0.0441142	-19.0201	1.1618e-80	2.37488e-78	chr7	148697914	148801036	ENSG00000055130	protein_coding	CUL1	ENSG00000055130	protein_coding
NAE1	2630.69	-1.03187	0.0542833	-19.009	1.43678e-80	2.90538e-78	chr16	66802875	66873256	ENSG00000159593	protein_coding	NAE1	ENSG00000159593	protein_coding
FBXW4	806.403	-1.52317	0.0803194	-18.9639	3.3873e-80	6.77676e-78	chr10	101610664	101695295	ENSG00000107829	protein_coding	FBXW4	ENSG00000107829	protein_coding
TUBB4B	15348.3	-0.520968	0.0274778	-18.9596	3.68015e-80	7.28515e-78	chr9	137241213	137243707	ENSG00000188229	protein_coding	TUBB4B	ENSG00000188229	protein_coding
ZYG11B	1761.12	-1.03759	0.0554344	-18.7175	3.56751e-78	6.98861e-76	chr1	52726467	52827342	ENSG00000162378	protein_coding	ZYG11B	ENSG00000162378	protein_coding
AK3	1713.42	-1.04798	0.0560436	-18.6993	5.01559e-78	9.72405e-76	chr9	4709559	4742043	ENSG00000147853	protein_coding	AK3	ENSG00000147853	protein_coding
MAPK9	2615.82	-0.958495	0.0513176	-18.6777	7.5177e-78	1.44263e-75	chr5	180233143	180292099	ENSG00000050748	protein_coding	MAPK9	ENSG00000050748	protein_coding
TICRR	1563.41	-1.09927	0.0590983	-18.6007	3.17075e-77	6.02315e-75	chr15	89575482	89631056	ENSG00000140534	protein_coding	TICRR	ENSG00000140534	protein_coding
ATP11B	4716.58	-0.740216	0.0400195	-18.4964	2.20676e-76	4.15004e-74	chr3	182793500	182921635	ENSG00000058063	protein_coding	ATP11B	ENSG00000058063	protein_coding
DOCK7	3428.35	-0.849436	0.0460503	-18.4459	5.63008e-76	1.04831e-73	chr1	62454726	62688368	ENSG00000116641	protein_coding	DOCK7	ENSG00000116641	protein_coding
CTSL	2185.42	-0.90476	0.049055	-18.4438	5.8485e-76	1.0783e-73	chr9	87725519	87731393	ENSG00000135047	protein_coding	CTSL	ENSG00000135047	protein_coding
ADAMTS1	23295	0.492261	0.0267191	18.4236	8.49594e-76	1.55121e-73	chr21	26835747	26845409	ENSG00000154734	protein_coding	ADAMTS1	ENSG00000154734	protein_coding
TOP2A	8924.12	-0.74762	0.0406245	-18.4032	1.23919e-75	2.24078e-73	chr17	40388516	40417950	ENSG00000131747	protein_coding	TOP2A	ENSG00000131747	protein_coding
PCNX1	1462.03	-1.11708	0.0607109	-18.4001	1.31196e-75	2.34978e-73	chr14	70907405	71115382	ENSG00000100731	protein_coding	PCNX	ENSG00000100731	protein_coding
BPNT2	5578.23	-0.683118	0.0371633	-18.3815	1.8467e-75	3.27632e-73	chr8	56957933	56993844	ENSG00000104331	protein_coding	IMPAD1	ENSG00000104331	protein_coding
CENPE	3754.1	-0.997089	0.0544817	-18.3013	8.07257e-75	1.41881e-72	chr4	103105806	103198409	ENSG00000138778	protein_coding	CENPE	ENSG00000138778	protein_coding
MCM3	5051.14	-0.781	0.042712	-18.2853	1.08402e-74	1.8876e-72	chr6	52264009	52284881	ENSG00000112118	protein_coding	MCM3	ENSG00000112118	protein_coding
EXOC5	6374.44	-0.747757	0.0409101	-18.2781	1.2376e-74	2.13525e-72	chr14	57200507	57269008	ENSG00000070367	protein_coding	EXOC5	ENSG00000070367	protein_coding
HIRIP3	1606.18	-1.03736	0.0567614	-18.2758	1.28898e-74	2.20368e-72	chr16	29992321	29996436	ENSG00000149929	protein_coding	HIRIP3	ENSG00000149929	protein_coding
DEGS1	20452.2	-0.512544	0.0280528	-18.2706	1.41759e-74	2.40172e-72	chr1	224175756	224193441	ENSG00000143753	protein_coding	DEGS1	ENSG00000143753	protein_coding
TENT4A	1542.69	-1.18958	0.0652692	-18.2258	3.22201e-74	5.36222e-72	chr5	6713007	6757048	ENSG00000112941	protein_coding	PAPD7	ENSG00000112941	protein_coding
RAD54L	1217.58	-1.13308	0.0624539	-18.1426	1.46849e-73	2.42249e-71	chr1	46247688	46278473	ENSG00000085999	protein_coding	RAD54L	ENSG00000085999	protein_coding
BAMBI	3714.42	0.717262	0.0396883	18.0724	5.25795e-73	8.59835e-71	chr10	28677342	28682939	ENSG00000095739	protein_coding	BAMBI	ENSG00000095739	protein_coding
ARHGAP21	1567.78	-1.18863	0.0659372	-18.0267	1.20335e-72	1.93421e-70	chr10	24583609	24723668	ENSG00000107863	protein_coding	ARHGAP21	ENSG00000107863	protein_coding
STRADB	866.811	-1.31696	0.0730929	-18.0176	1.41708e-72	2.25844e-70	chr2	201387858	201480846	ENSG00000082146	protein_coding	STRADB	ENSG00000082146	protein_coding
BRI3BP	3324.86	-0.830989	0.0461543	-18.0046	1.79328e-72	2.83399e-70	chr12	124993700	125031231	ENSG00000184992	protein_coding	BRI3BP	ENSG00000184992	protein_coding
CRTAP	2577.86	-0.945543	0.0525886	-17.98	2.79554e-72	4.34487e-70	chr3	33113979	33147773	ENSG00000170275	protein_coding	CRTAP	ENSG00000170275	protein_coding
MAD2L1	2598.8	-0.900817	0.0502122	-17.9402	5.72637e-72	8.82705e-70	chr4	120055608	120067074	ENSG00000164109	protein_coding	MAD2L1	ENSG00000164109	protein_coding
EXT2	1524.31	-1.05378	0.0588062	-17.9195	8.31104e-72	1.27071e-69	chr11	44095549	44245429	ENSG00000151348	protein_coding	EXT2	ENSG00000151348	protein_coding
DEK	11197.5	-0.638923	0.0357004	-17.8968	1.24867e-71	1.89375e-69	chr6	18223868	18264823	ENSG00000124795	protein_coding	DEK	ENSG00000124795	protein_coding
SLC16A14	1096.34	-1.18249	0.0664778	-17.7878	8.78445e-71	1.29063e-68	chr2	230034974	230068999	ENSG00000163053	protein_coding	SLC16A14	ENSG00000163053	protein_coding
LMNB2	6502.73	-0.581094	0.0326864	-17.7779	1.04895e-70	1.52919e-68	chr19	2427638	2456996	ENSG00000176619	protein_coding	LMNB2	ENSG00000176619	protein_coding
ARL2BP	1028.07	-1.25619	0.0707636	-17.752	1.66427e-70	2.38918e-68	chr16	57245098	57253635	ENSG00000102931	protein_coding	ARL2BP	ENSG00000102931	protein_coding
GABARAP	7758.61	0.642577	0.0362278	17.7371	2.16685e-70	3.0871e-68	chr17	7240014	7242770	ENSG00000170296	protein_coding	GABARAP	ENSG00000170296	protein_coding
POLQ	3000.73	-0.829193	0.0468819	-17.6868	5.2984e-70	7.49185e-68	chr3	121431427	121546641	ENSG00000051341	protein_coding	POLQ	ENSG00000051341	protein_coding
PTBP3	3358.68	-0.800501	0.0453029	-17.67	7.1434e-70	1.00253e-67	chr9	112217716	112333667	ENSG00000119314	protein_coding	PTBP3	ENSG00000119314	protein_coding
SNRPA1	2892.33	-0.773605	0.043903	-17.6208	1.70698e-69	2.37788e-67	chr15	101281510	101295282	ENSG00000131876	protein_coding	SNRPA1	ENSG00000131876	protein_coding
TP53INP2	2235.42	0.857678	0.0487271	17.6017	2.39234e-69	3.30811e-67	chr20	34704290	34713439	ENSG00000078804	protein_coding	TP53INP2	ENSG00000078804	protein_coding
SMO	362.607	-2.0357	0.115799	-17.5795	3.53659e-69	4.8195e-67	chr7	129188872	129213545	ENSG00000128602	protein_coding	SMO	ENSG00000128602	protein_coding
EEA1	1892.94	-1.0814	0.0615626	-17.5659	4.49243e-69	6.07804e-67	chr12	92770637	92929331	ENSG00000102189	protein_coding	EEA1	ENSG00000102189	protein_coding
MORC4	1923.36	-0.961476	0.0549334	-17.5026	1.36915e-68	1.83916e-66	chrX	106813871	107000244	ENSG00000133131	protein_coding	MORC4	ENSG00000133131	protein_coding
LRP3	2728.07	-0.864584	0.0495151	-17.461	2.83851e-68	3.78589e-66	chr19	33177603	33208867	ENSG00000130881	protein_coding	LRP3	ENSG00000130881	protein_coding
EPN3	4002.04	-0.761886	0.0436594	-17.4507	3.40152e-68	4.50486e-66	chr17	50532543	50543750	ENSG00000049283	protein_coding	EPN3	ENSG00000049283	protein_coding
PARP1	12499.5	-0.501481	0.0289005	-17.352	1.90644e-67	2.47259e-65	chr1	226360691	226408079	ENSG00000143799	protein_coding	PARP1	ENSG00000143799	protein_coding
ZC3H7B	3213.14	-0.706228	0.0407121	-17.3469	2.08277e-67	2.68278e-65	chr22	41301522	41360147	ENSG00000100403	protein_coding	ZC3H7B	ENSG00000100403	protein_coding
PYGO1	1571.86	-1.05007	0.0607786	-17.277	7.0041e-67	8.96048e-65	chr15	55538890	55588947	ENSG00000171016	protein_coding	PYGO1	ENSG00000171016	protein_coding
ESPL1	2029.82	-0.908319	0.0526427	-17.2544	1.03657e-66	1.31715e-64	chr12	53268299	53293643	ENSG00000135476	protein_coding	ESPL1	ENSG00000135476	protein_coding
AHCYL1	5836.43	-0.608572	0.0352845	-17.2475	1.16747e-66	1.47352e-64	chr1	109984686	110023741	ENSG00000168710	protein_coding	AHCYL1	ENSG00000168710	protein_coding
MCMBP	3901.62	-0.670011	0.0388949	-17.2262	1.689e-66	2.11756e-64	chr10	119829404	119892556	ENSG00000197771	protein_coding	MCMBP	ENSG00000197771	protein_coding
TCAF1	5824.11	-0.652685	0.0379335	-17.206	2.39385e-66	2.98138e-64	chr7	143851375	143902198	ENSG00000198420	protein_coding	TCAF1	ENSG00000198420	protein_coding
KLHL42	2244.77	-0.835191	0.0486195	-17.1781	3.87269e-66	4.76012e-64	chr12	27780020	27803040	ENSG00000087448	protein_coding	KLHL42	ENSG00000087448	protein_coding
MAGEF1	3204.09	-0.749686	0.0440009	-17.038	4.29376e-65	5.20958e-63	chr3	184710367	184712002	ENSG00000177383	protein_coding	MAGEF1	ENSG00000177383	protein_coding
DVL3	4197.43	-0.686472	0.0403152	-17.0276	5.12494e-65	6.17819e-63	chr3	184155388	184173610	ENSG00000161202	protein_coding	DVL3	ENSG00000161202	protein_coding
CPD	5373.08	-0.726489	0.0427264	-17.0033	7.76522e-65	9.30144e-63	chr17	30378905	30469989	ENSG00000108582	protein_coding	CPD	ENSG00000108582	protein_coding
EGFR	10621.4	-0.575403	0.0338488	-16.9992	8.31973e-65	9.90258e-63	chr7	55019021	55256620	ENSG00000146648	protein_coding	EGFR	ENSG00000146648	protein_coding
ATAD2	12588.3	-0.667353	0.0392947	-16.9833	1.09236e-64	1.29201e-62	chr8	123319850	123416350	ENSG00000156802	protein_coding	ATAD2	ENSG00000156802	protein_coding
ICMT	5473.14	-0.628686	0.0370406	-16.9729	1.30308e-64	1.53161e-62	chr1	6221193	6235972	ENSG00000116237	protein_coding	ICMT	ENSG00000116237	protein_coding
OSBPL5	2965.26	-0.768181	0.0452865	-16.9627	1.5505e-64	1.8111e-62	chr11	3087116	3166739	ENSG00000021762	protein_coding	OSBPL5	ENSG00000021762	protein_coding
PLOD1	5456.49	-0.591814	0.0349127	-16.9513	1.8836e-64	2.18661e-62	chr1	11934205	11975538	ENSG00000083444	protein_coding	PLOD1	ENSG00000083444	protein_coding
NUP210	7079.46	-0.579968	0.0342504	-16.9331	2.56291e-64	2.95694e-62	chr3	13316235	13420309	ENSG00000132182	protein_coding	NUP210	ENSG00000132182	protein_coding
QSER1	4013.97	-0.766728	0.0453656	-16.9011	4.4177e-64	5.06581e-62	chr11	32893178	32993316	ENSG00000060749	protein_coding	QSER1	ENSG00000060749	protein_coding
TMEM106C	6397.29	-0.558748	0.0330968	-16.8823	6.07679e-64	6.92607e-62	chr12	47963569	47968878	ENSG00000134291	protein_coding	TMEM106C	ENSG00000134291	protein_coding
KIAA1549	1699.16	-0.931488	0.0554277	-16.8055	2.2255e-63	2.52125e-61	chr7	138831381	138981318	ENSG00000122778	protein_coding	KIAA1549	ENSG00000122778	protein_coding
TPX2	6395.25	-0.662209	0.0395005	-16.7646	4.43033e-63	4.98903e-61	chr20	31739271	31801805	ENSG00000088325	protein_coding	TPX2	ENSG00000088325	protein_coding
FADS1	5683.36	-0.637401	0.0380809	-16.7381	6.91808e-63	7.74413e-61	chr11	61799625	61829318	ENSG00000149485	protein_coding	FADS1	ENSG00000149485	protein_coding
SLC38A2	16995.8	0.55425	0.0332811	16.6536	2.84939e-62	3.17075e-60	chr12	46358189	46372867	ENSG00000134294	protein_coding	SLC38A2	ENSG00000134294	protein_coding
BAHCC1	893.853	-1.22848	0.07379	-16.6484	3.10891e-62	3.43919e-60	chr17	81395475	81466332	ENSG00000266074	protein_coding	BAHCC1	ENSG00000266074	protein_coding
TMPRSS2	13518.6	0.520907	0.0313148	16.6346	3.91549e-62	4.30612e-60	chr21	41464551	41531116	ENSG00000184012	protein_coding	TMPRSS2	ENSG00000184012	protein_coding
MAP4K4	3513.29	-0.695762	0.0418341	-16.6315	4.12327e-62	4.50827e-60	chr2	101696850	101894689	ENSG00000071054	protein_coding	MAP4K4	ENSG00000071054	protein_coding
PLEKHB2	7420.86	0.552283	0.0332192	16.6254	4.56152e-62	4.95861e-60	chr2	131104847	131353709	ENSG00000115762	protein_coding	PLEKHB2	ENSG00000115762	protein_coding
IRAK1	8022	-0.521086	0.0313664	-16.6129	5.62028e-62	6.07443e-60	chrX	154010500	154019980	ENSG00000184216	protein_coding	IRAK1	ENSG00000184216	protein_coding
TCF19	2040.12	-0.887559	0.0534593	-16.6025	6.68282e-62	7.18155e-60	chr6	31158542	31167159	ENSG00000137310	protein_coding	TCF19	ENSG00000137310	protein_coding
EML1	855.71	-1.21649	0.0733654	-16.5813	9.51607e-62	1.01681e-59	chr14	99737693	99942060	ENSG00000066629	protein_coding	EML1	ENSG00000066629	protein_coding
APPL1	2828.63	-0.728561	0.0439485	-16.5776	1.01176e-61	1.07498e-59	chr3	57227737	57273468	ENSG00000157500	protein_coding	APPL1	ENSG00000157500	protein_coding
CMTM4	1829.52	-0.952342	0.0574828	-16.5674	1.19831e-61	1.26603e-59	chr16	66614750	66696707	ENSG00000183723	protein_coding	CMTM4	ENSG00000183723	protein_coding
ANKRD13B	885.385	-1.25314	0.0759809	-16.4929	4.12704e-61	4.33593e-59	chr17	29589769	29614761	ENSG00000198720	protein_coding	ANKRD13B	ENSG00000198720	protein_coding
FADS2	31518.6	-0.42703	0.025913	-16.4794	5.161e-61	5.3921e-59	chr11	61792980	61867354	ENSG00000134824	protein_coding	FADS2	ENSG00000134824	protein_coding
GOLM2	4187.46	-0.698334	0.0424068	-16.4675	6.28063e-61	6.52561e-59	chr15	44288729	44415758	ENSG00000166734	protein_coding	CASC4	ENSG00000166734	protein_coding
ARPP19	7774.25	-0.53573	0.0325847	-16.4411	9.70763e-61	1.00309e-58	chr15	52547045	52569883	ENSG00000128989	protein_coding	ARPP19	ENSG00000128989	protein_coding
C2CD2	1083.1	-1.15099	0.0700204	-16.4379	1.02366e-60	1.05196e-58	chr21	41885112	41953890	ENSG00000157617	protein_coding	C2CD2	ENSG00000157617	protein_coding
NSMAF	1935.68	-0.819184	0.0499908	-16.3867	2.38025e-60	2.43277e-58	chr8	58583504	58659844	ENSG00000035681	protein_coding	NSMAF	ENSG00000035681	protein_coding
TCOF1	4976.16	-0.606592	0.0370779	-16.3599	3.69509e-60	3.75621e-58	chr5	150357639	150400308	ENSG00000070814	protein_coding	TCOF1	ENSG00000070814	protein_coding
ZNF511	2528.57	-0.766954	0.0469313	-16.3421	4.95342e-60	5.00828e-58	chr10	133308475	133313162	ENSG00000198546	protein_coding	ZNF511	ENSG00000198546	protein_coding
GAS2L1	2443.46	-0.767834	0.0470098	-16.3335	5.70231e-60	5.73464e-58	chr22	29306582	29312785	ENSG00000185340	protein_coding	GAS2L1	ENSG00000185340	protein_coding
TNS2	1689.95	-0.902156	0.0552996	-16.314	7.85111e-60	7.85361e-58	chr12	53046969	53064372	ENSG00000111077	protein_coding	TNS2	ENSG00000111077	protein_coding
BRCA1	2877.53	-0.823178	0.0505206	-16.2939	1.09032e-59	1.0849e-57	chr17	43044295	43170245	ENSG00000012048	protein_coding	BRCA1	ENSG00000012048	protein_coding
NUSAP1	5742.9	-0.681921	0.0418603	-16.2904	1.15441e-59	1.13072e-57	chr15	41332694	41381050	ENSG00000137804	protein_coding	NUSAP1	ENSG00000137804	protein_coding
SURF4	12522.3	-0.463764	0.0284682	-16.2906	1.15085e-59	1.13072e-57	chr9	133361449	133376166	ENSG00000148248	protein_coding	SURF4	ENSG00000148248	protein_coding
PLK4	1169.79	-1.06605	0.0655733	-16.2574	1.98083e-59	1.93013e-57	chr4	127880861	127899195	ENSG00000142731	protein_coding	PLK4	ENSG00000142731	protein_coding
BAG3	3806.78	-0.621435	0.0382599	-16.2425	2.52529e-59	2.44797e-57	chr10	119651370	119677819	ENSG00000151929	protein_coding	BAG3	ENSG00000151929	protein_coding
B4GALT5	1463.85	-0.914321	0.0564807	-16.1882	6.10783e-59	5.87547e-57	chr20	49632945	49713878	ENSG00000158470	protein_coding	B4GALT5	ENSG00000158470	protein_coding
CKAP2	4892.74	-0.685698	0.0423583	-16.1881	6.12354e-59	5.87547e-57	chr13	52455429	52476628	ENSG00000136108	protein_coding	CKAP2	ENSG00000136108	protein_coding
MVB12B	263.831	-2.26829	0.140257	-16.1723	7.90609e-59	7.54731e-57	chr9	126326849	126507041	ENSG00000196814	protein_coding	MVB12B	ENSG00000196814	protein_coding
DHFR	10203.1	-0.637683	0.0394412	-16.1679	8.4894e-59	8.06321e-57	chr5	80626228	80654983	ENSG00000228716	protein_coding	DHFR	ENSG00000228716	protein_coding
ZFP30	573.607	-1.74081	0.107789	-16.1502	1.1326e-58	1.06499e-56	chr19	37613749	37692337	ENSG00000120784	protein_coding	ZFP30	ENSG00000120784	protein_coding
JOSD1	1956.03	-0.817859	0.0507558	-16.1136	2.04705e-58	1.91526e-56	chr22	38685543	38701556	ENSG00000100221	protein_coding	JOSD1	ENSG00000100221	protein_coding
KIF23	2249.14	-0.80718	0.0501576	-16.0929	2.86284e-58	2.65399e-56	chr15	69414246	69448427	ENSG00000137807	protein_coding	KIF23	ENSG00000137807	protein_coding
NCAPG	2719.37	-0.763129	0.0474205	-16.0928	2.86483e-58	2.65399e-56	chr4	17810902	17844862	ENSG00000109805	protein_coding	NCAPG	ENSG00000109805	protein_coding
LEMD2	1171.58	-1.02168	0.0637462	-16.0273	8.23834e-58	7.48455e-56	chr6	33771202	33789136	ENSG00000161904	protein_coding	LEMD2	ENSG00000161904	protein_coding
TMEM214	2459.52	-0.779543	0.0486741	-16.0156	9.95064e-58	8.99672e-56	chr2	27032910	27041695	ENSG00000119777	protein_coding	TMEM214	ENSG00000119777	protein_coding
BDH1	2379.39	-0.738666	0.0461914	-15.9914	1.46662e-57	1.31339e-55	chr3	197509783	197573323	ENSG00000161267	protein_coding	BDH1	ENSG00000161267	protein_coding
MLH3	1296.87	-0.960307	0.0600844	-15.9826	1.68874e-57	1.50514e-55	chr14	75013764	75051532	ENSG00000119684	protein_coding	MLH3	ENSG00000119684	protein_coding
LBR	4615.99	-0.588603	0.0368709	-15.9639	2.28147e-57	2.01433e-55	chr1	225401502	225428925	ENSG00000143815	protein_coding	LBR	ENSG00000143815	protein_coding
S1PR3	4370.55	-0.643788	0.0403587	-15.9516	2.7747e-57	2.42702e-55	chr9	88991447	89005010	ENSG00000213694	protein_coding	S1PR3	ENSG00000213694	protein_coding
FOXRED2	12128.9	-0.460302	0.028883	-15.9368	3.52073e-57	3.06532e-55	chr22	36487190	36507101	ENSG00000100350	protein_coding	FOXRED2	ENSG00000100350	protein_coding
TSC22D1	4169.71	0.665381	0.0417875	15.923	4.39e-57	3.80453e-55	chr13	44432143	44577147	ENSG00000102804	protein_coding	TSC22D1	ENSG00000102804	protein_coding
SLC16A3	2818.83	-0.793948	0.0499434	-15.897	6.65224e-57	5.73863e-55	chr17	82228397	82261129	ENSG00000141526	protein_coding	SLC16A3	ENSG00000141526	protein_coding
BUB1	2640.39	-0.74931	0.0471797	-15.882	8.43859e-57	7.2464e-55	chr2	110637698	110678114	ENSG00000169679	protein_coding	BUB1	ENSG00000169679	protein_coding
IL6R	8475.03	0.474038	0.0298978	15.8553	1.29271e-56	1.10503e-54	chr1	154405193	154469450	ENSG00000160712	protein_coding	IL6R	ENSG00000160712	protein_coding
NPC1	4184.18	0.633827	0.0399924	15.8487	1.43573e-56	1.22173e-54	chr18	23506184	23586898	ENSG00000141458	protein_coding	NPC1	ENSG00000141458	protein_coding
EVC	642.961	-1.45316	0.0916949	-15.8478	1.4564e-56	1.23374e-54	chr4	5711197	5814305	ENSG00000072840	protein_coding	EVC	ENSG00000072840	protein_coding
KCNAB2	743.373	-1.39326	0.0879955	-15.8332	1.83503e-56	1.54752e-54	chr1	5991466	6101193	ENSG00000069424	protein_coding	KCNAB2	ENSG00000069424	protein_coding
BLVRA	644.219	-1.36996	0.0868006	-15.7828	4.08639e-56	3.43074e-54	chr7	43758680	43807342	ENSG00000106605	protein_coding	BLVRA	ENSG00000106605	protein_coding
KLHL22	535.962	-1.44298	0.0914644	-15.7764	4.52394e-56	3.78121e-54	chr22	20441519	20495883	ENSG00000099910	protein_coding	KLHL22	ENSG00000099910	protein_coding
H1-10	5551.08	-0.56231	0.0357337	-15.7361	8.5528e-56	7.11699e-54	chr3	129314771	129316277	ENSG00000184897	protein_coding	H1FX	ENSG00000184897	protein_coding
ZNF275	1426.03	-0.985841	0.0627614	-15.7078	1.33816e-55	1.10375e-53	chrX	153334155	153360110	ENSG00000063587	protein_coding	ZNF275	ENSG00000063587	protein_coding
ME1	6092.51	0.548355	0.0350375	15.6505	3.29525e-55	2.69437e-53	chr6	83210389	83431071	ENSG00000065833	protein_coding	ME1	ENSG00000065833	protein_coding
NUCB2	9246.69	-0.546362	0.0349402	-15.637	4.07184e-55	3.31494e-53	chr11	17208153	17349974	ENSG00000070081	protein_coding	NUCB2	ENSG00000070081	protein_coding
MCM4	8918.21	-0.536432	0.0343242	-15.6284	4.66564e-55	3.78198e-53	chr8	47960185	47978160	ENSG00000104738	protein_coding	MCM4	ENSG00000104738	protein_coding
SLC49A4	512.467	-1.48155	0.0949034	-15.6112	6.11159e-55	4.93281e-53	chr3	122794795	122881139	ENSG00000138463	protein_coding	DIRC2	ENSG00000138463	protein_coding
KATNBL1	853.454	-1.22329	0.0784427	-15.5947	7.90784e-55	6.35534e-53	chr15	34140674	34210096	ENSG00000134152	protein_coding	KATNBL1	ENSG00000134152	protein_coding
KNL1	3099.44	-0.927544	0.0596079	-15.5608	1.34502e-54	1.0718e-52	chr15	40594020	40664342	ENSG00000137812	protein_coding	CASC5	ENSG00000137812	protein_coding
CBFB	2539.93	-0.741821	0.0477464	-15.5367	1.95885e-54	1.55435e-52	chr16	67029116	67101058	ENSG00000067955	protein_coding	CBFB	ENSG00000067955	protein_coding
ZC3H18	2328.5	-0.727064	0.0468158	-15.5303	2.16284e-54	1.70901e-52	chr16	88570381	88631966	ENSG00000158545	protein_coding	ZC3H18	ENSG00000158545	protein_coding
CCNA2	3508.44	-0.66797	0.0430269	-15.5245	2.36941e-54	1.85663e-52	chr4	121816444	121823933	ENSG00000145386	protein_coding	CCNA2	ENSG00000145386	protein_coding
KIF14	1928.67	-0.903578	0.0583777	-15.4781	4.87347e-54	3.80293e-52	chr1	200551497	200620734	ENSG00000118193	protein_coding	KIF14	ENSG00000118193	protein_coding
LAMA3	10838.9	0.469645	0.0303602	15.4691	5.60982e-54	4.35943e-52	chr18	23689443	23955066	ENSG00000053747	protein_coding	LAMA3	ENSG00000053747	protein_coding
SLC16A1	4991.88	-0.57049	0.0369495	-15.4397	8.84741e-54	6.84709e-52	chr1	112911847	112957013	ENSG00000155380	protein_coding	SLC16A1	ENSG00000155380	protein_coding
STK24	1611.3	-0.890803	0.057752	-15.4246	1.11807e-53	8.61739e-52	chr13	98445185	98577940	ENSG00000102572	protein_coding	STK24	ENSG00000102572	protein_coding
MAN2A2	1278.04	-0.944247	0.0613219	-15.3982	1.68291e-53	1.28654e-51	chr15	90902218	90922584	ENSG00000196547	protein_coding	MAN2A2	ENSG00000196547	protein_coding
ULK2	705.333	-1.28456	0.0835563	-15.3736	2.46152e-53	1.87415e-51	chr17	19770829	19867936	ENSG00000083290	protein_coding	ULK2	ENSG00000083290	protein_coding
MSH6	2411.19	-0.753089	0.0491701	-15.316	5.97935e-53	4.51597e-51	chr2	47695530	47810101	ENSG00000116062	protein_coding	MSH6	ENSG00000116062	protein_coding
GPD2	3804.11	-0.72271	0.0472828	-15.2848	9.65272e-53	7.26116e-51	chr2	156435290	156613735	ENSG00000115159	protein_coding	GPD2	ENSG00000115159	protein_coding
CORO2A	1835.08	-0.823	0.0538577	-15.281	1.02346e-52	7.6682e-51	chr9	98120975	98192640	ENSG00000106789	protein_coding	CORO2A	ENSG00000106789	protein_coding
BAZ1B	11979.9	-0.454675	0.0297603	-15.2779	1.07298e-52	8.00736e-51	chr7	73440398	73522278	ENSG00000009954	protein_coding	BAZ1B	ENSG00000009954	protein_coding
NCS1	2691.9	-0.719639	0.0471829	-15.2521	1.59366e-52	1.1846e-50	chr9	130172578	130237304	ENSG00000107130	protein_coding	NCS1	ENSG00000107130	protein_coding
TEAD1	1443.41	-0.907964	0.059601	-15.234	2.10187e-52	1.55621e-50	chr11	12674591	12944483	ENSG00000187079	protein_coding	TEAD1	ENSG00000187079	protein_coding
IDH3A	3105.32	-0.806743	0.0529904	-15.2243	2.43927e-52	1.79191e-50	chr15	78131498	78171949	ENSG00000166411	protein_coding	IDH3A	ENSG00000166411	protein_coding
ABCB10	771.732	-1.29611	0.0851753	-15.2169	2.73104e-52	1.99844e-50	chr1	229516582	229558695	ENSG00000135776	protein_coding	ABCB10	ENSG00000135776	protein_coding
FAM189B	1812.65	-0.787269	0.0517803	-15.204	3.32436e-52	2.39532e-50	chr1	155247205	155255483	ENSG00000160767	protein_coding	FAM189B	ENSG00000160767	protein_coding
HSP90B1	45059.6	-0.419915	0.0276373	-15.1938	3.88932e-52	2.7917e-50	chr12	103930107	103953645	ENSG00000166598	protein_coding	HSP90B1	ENSG00000166598	protein_coding
PTGFRN	3531.28	-0.615206	0.0405024	-15.1894	4.16015e-52	2.97474e-50	chr1	116910057	116990358	ENSG00000134247	protein_coding	PTGFRN	ENSG00000134247	protein_coding
TMED2	11857.8	-0.558669	0.0368048	-15.1792	4.8544e-52	3.45803e-50	chr12	123584531	123598577	ENSG00000086598	protein_coding	TMED2	ENSG00000086598	protein_coding
CHTF18	2347.82	-0.703555	0.0464132	-15.1585	6.65867e-52	4.68999e-50	chr16	788046	800737	ENSG00000127586	protein_coding	CHTF18	ENSG00000127586	protein_coding
KIFC1	2377.61	-0.752223	0.0497327	-15.1253	1.10231e-51	7.70636e-50	chr6	33391536	33409924	ENSG00000237649	protein_coding	KIFC1	ENSG00000237649	protein_coding
APP	18402.3	0.379748	0.0251934	15.0734	2.42488e-51	1.68898e-49	chr21	25880550	26171128	ENSG00000142192	protein_coding	APP	ENSG00000142192	protein_coding
LIG3	2584.07	-0.753108	0.0500647	-15.0427	3.8556e-51	2.66575e-49	chr17	34980494	35009743	ENSG00000005156	protein_coding	LIG3	ENSG00000005156	protein_coding
SF3B3	12487.6	0.421101	0.0280018	15.0383	4.11752e-51	2.83641e-49	chr16	70523788	70577670	ENSG00000189091	protein_coding	SF3B3	ENSG00000189091	protein_coding
SH3GLB2	1734.12	-0.816419	0.0544824	-14.985	9.20015e-51	6.29157e-49	chr9	129007036	129028303	ENSG00000148341	protein_coding	SH3GLB2	ENSG00000148341	protein_coding
CD59	1112.57	-0.969484	0.064698	-14.9848	9.23617e-51	6.29332e-49	chr11	33698261	33736445	ENSG00000085063	protein_coding	CD59	ENSG00000085063	protein_coding
FKBP9	798.473	-1.13609	0.0758506	-14.978	1.02176e-50	6.9369e-49	chr7	32957404	33006931	ENSG00000122642	protein_coding	FKBP9	ENSG00000122642	protein_coding
CBX5	11654.9	-0.525124	0.0350607	-14.9776	1.02914e-50	6.96188e-49	chr12	54230940	54280133	ENSG00000094916	protein_coding	CBX5	ENSG00000094916	protein_coding
SLC25A16	2301.16	0.713039	0.0476478	14.9648	1.24717e-50	8.37651e-49	chr10	68477999	68527474	ENSG00000122912	protein_coding	SLC25A16	ENSG00000122912	protein_coding
CDK1	11326.5	-0.484185	0.0324284	-14.9309	2.07441e-50	1.3785e-48	chr10	60778331	60794852	ENSG00000170312	protein_coding	CDK1	ENSG00000170312	protein_coding
VWA1	2350.44	-0.722063	0.0486054	-14.8556	6.40036e-50	4.23821e-48	chr1	1434861	1442882	ENSG00000179403	protein_coding	VWA1	ENSG00000179403	protein_coding
ZNF37A	3817.34	-0.608	0.0409419	-14.8503	6.92725e-50	4.57101e-48	chr10	38094336	38125544	ENSG00000075407	protein_coding	ZNF37A	ENSG00000075407	protein_coding
HJURP	3992.88	-0.618824	0.0416795	-14.8472	7.25344e-50	4.76952e-48	chr2	233833416	233854566	ENSG00000123485	protein_coding	HJURP	ENSG00000123485	protein_coding
MCM7	11357.3	-0.470732	0.0317398	-14.831	9.24036e-50	6.05485e-48	chr7	100092728	100101940	ENSG00000166508	protein_coding	MCM7	ENSG00000166508	protein_coding
SAR1B	7378.55	0.477839	0.0322623	14.811	1.24297e-49	8.11641e-48	chr5	134601144	134649271	ENSG00000152700	protein_coding	SAR1B	ENSG00000152700	protein_coding
BUB1B	3875.22	-0.641403	0.0433274	-14.8036	1.38783e-49	9.03099e-48	chr15	40161023	40221136	ENSG00000156970	protein_coding	BUB1B	ENSG00000156970	protein_coding
CCNB1	7195.8	-0.55673	0.0376148	-14.8008	1.44761e-49	9.38749e-48	chr5	69167010	69178245	ENSG00000134057	protein_coding	CCNB1	ENSG00000134057	protein_coding
TNFRSF10D	2418.4	0.700569	0.0473887	14.7835	1.87297e-49	1.21042e-47	chr8	23135588	23164030	ENSG00000173530	protein_coding	TNFRSF10D	ENSG00000173530	protein_coding
AMFR	1893.65	-0.765449	0.0518212	-14.771	2.25484e-49	1.45221e-47	chr16	56361452	56425538	ENSG00000159461	protein_coding	AMFR	ENSG00000159461	protein_coding
FANCI	4978.59	-0.636737	0.0432283	-14.7296	4.16051e-49	2.67039e-47	chr15	89243949	89317261	ENSG00000140525	protein_coding	FANCI	ENSG00000140525	protein_coding
R3HDM2	1555.86	-0.820811	0.0557313	-14.728	4.2608e-49	2.72546e-47	chr12	57253762	57431005	ENSG00000179912	protein_coding	R3HDM2	ENSG00000179912	protein_coding
PDE12	2445.19	-0.705497	0.0480747	-14.675	9.32186e-49	5.9426e-47	chr3	57556276	57566844	ENSG00000174840	protein_coding	PDE12	ENSG00000174840	protein_coding
STIP1	14804.8	-0.403371	0.027505	-14.6654	1.07424e-48	6.82502e-47	chr11	64185272	64204543	ENSG00000168439	protein_coding	STIP1	ENSG00000168439	protein_coding
CENPJ	1588.81	-0.83009	0.0566675	-14.6484	1.37853e-48	8.72886e-47	chr13	24882284	24922889	ENSG00000151849	protein_coding	CENPJ	ENSG00000151849	protein_coding
MAVS	5199.64	-0.532094	0.0363914	-14.6214	2.05032e-48	1.28958e-46	chr20	3846799	3876123	ENSG00000088888	protein_coding	MAVS	ENSG00000088888	protein_coding
TMEM179	221.324	-2.33209	0.159696	-14.6033	2.67548e-48	1.67717e-46	chr14	104474678	104605647	ENSG00000258986	protein_coding	TMEM179	ENSG00000258986	protein_coding
ATMIN	4364.59	-0.55389	0.0379664	-14.5889	3.30358e-48	2.06403e-46	chr16	81035847	81047358	ENSG00000166454	protein_coding	ATMIN	ENSG00000166454	protein_coding
HMGB1	30370	-0.427911	0.0294046	-14.5525	5.62959e-48	3.48257e-46	chr13	30456704	30617597	ENSG00000189403	protein_coding	HMGB1	ENSG00000189403	protein_coding
LRRC58	23497.5	-0.485708	0.0333795	-14.5511	5.74831e-48	3.54435e-46	chr3	120324509	120349339	ENSG00000163428	protein_coding	LRRC58	ENSG00000163428	protein_coding
CEP112	157.188	-2.76865	0.19052	-14.5321	7.58857e-48	4.66374e-46	chr17	65635538	66192084	ENSG00000154240	protein_coding	CEP112	ENSG00000154240	protein_coding
H6PD	2159.17	-0.722513	0.0497777	-14.5148	9.76717e-48	5.98311e-46	chr1	9234775	9271337	ENSG00000049239	protein_coding	H6PD	ENSG00000049239	protein_coding
PBK	3954.98	-0.63435	0.0437555	-14.4976	1.25449e-47	7.63494e-46	chr8	27809620	27838095	ENSG00000168078	protein_coding	PBK	ENSG00000168078	protein_coding
RAI14	1937.29	-0.759428	0.0523885	-14.4961	1.28282e-47	7.78217e-46	chr5	34656237	34832627	ENSG00000039560	protein_coding	RAI14	ENSG00000039560	protein_coding
CRTC3	496.103	-1.45253	0.100239	-14.4908	1.38617e-47	8.38208e-46	chr15	90529925	90645345	ENSG00000140577	protein_coding	CRTC3	ENSG00000140577	protein_coding
PRRG4	2274.77	-0.683374	0.0471808	-14.4842	1.52575e-47	9.19657e-46	chr11	32829943	32858123	ENSG00000135378	protein_coding	PRRG4	ENSG00000135378	protein_coding
NAGA	1782.63	-0.797652	0.0551189	-14.4715	1.83512e-47	1.09908e-45	chr22	42058354	42070842	ENSG00000198951	protein_coding	NAGA	ENSG00000198951	protein_coding
MCM2	7545.42	-0.493603	0.0341097	-14.471	1.84657e-47	1.10243e-45	chr3	127598223	127622436	ENSG00000073111	protein_coding	MCM2	ENSG00000073111	protein_coding
SAMD11	592.022	-1.25096	0.086532	-14.4566	2.27877e-47	1.35616e-45	chr1	924880	944581	ENSG00000187634	protein_coding	SAMD11	ENSG00000187634	protein_coding
GPR180	2085.49	-0.715014	0.0496025	-14.4149	4.17143e-47	2.4747e-45	chr13	94601903	94634645	ENSG00000152749	protein_coding	GPR180	ENSG00000152749	protein_coding
MELK	2893.04	-0.652559	0.0453318	-14.3952	5.54765e-47	3.28079e-45	chr9	36572862	36677683	ENSG00000165304	protein_coding	MELK	ENSG00000165304	protein_coding
FAM214A	6789.52	0.464964	0.0323023	14.3942	5.62907e-47	3.3185e-45	chr15	52581317	52709817	ENSG00000047346	protein_coding	FAM214A	ENSG00000047346	protein_coding
FAM83F	3318.13	-0.690525	0.0480772	-14.3628	8.85331e-47	5.18677e-45	chr22	39994949	40043529	ENSG00000133477	protein_coding	FAM83F	ENSG00000133477	protein_coding
MAML1	1984.94	-0.735141	0.051196	-14.3594	9.30813e-47	5.4363e-45	chr5	179732850	179796511	ENSG00000161021	protein_coding	MAML1	ENSG00000161021	protein_coding
MAP3K20	1275.29	-0.970523	0.0676222	-14.3521	1.03317e-46	6.01543e-45	chr2	173075435	173268010	ENSG00000091436	protein_coding	AC013461.1	ENSG00000091436	protein_coding
PELI3	442.125	-1.46092	0.101837	-14.3457	1.13411e-46	6.5625e-45	chr11	66466327	66477337	ENSG00000174516	protein_coding	PELI3	ENSG00000174516	protein_coding
KDM1A	3507.98	-0.610572	0.0425647	-14.3446	1.15191e-46	6.64503e-45	chr1	23019448	23083689	ENSG00000004487	protein_coding	KDM1A	ENSG00000004487	protein_coding
DAG1	4717.72	-0.5079	0.0354798	-14.3152	1.7593e-46	1.0087e-44	chr3	49468703	49535618	ENSG00000173402	protein_coding	DAG1	ENSG00000173402	protein_coding
SFT2D2	3850.34	-0.638983	0.0447839	-14.2681	3.45707e-46	1.97011e-44	chr1	168225938	168253025	ENSG00000213064	protein_coding	SFT2D2	ENSG00000213064	protein_coding
HGSNAT	995.839	-0.980306	0.068746	-14.2598	3.89447e-46	2.21267e-44	chr8	43140455	43202855	ENSG00000165102	protein_coding	HGSNAT	ENSG00000165102	protein_coding
DENND1B	1121.39	-0.95232	0.0669967	-14.2144	7.45506e-46	4.21021e-44	chr1	197504748	197775696	ENSG00000213047	protein_coding	DENND1B	ENSG00000213047	protein_coding
ADD3	3612.67	0.564457	0.0397504	14.2	9.15772e-46	5.15629e-44	chr10	109996368	110135565	ENSG00000148700	protein_coding	ADD3	ENSG00000148700	protein_coding
CELF1	7133	-0.457794	0.0323152	-14.1665	1.47648e-45	8.28858e-44	chr11	47465944	47565569	ENSG00000149187	protein_coding	CELF1	ENSG00000149187	protein_coding
NSD3	3140.26	-0.612032	0.0432626	-14.1469	1.9513e-45	1.09215e-43	chr8	38269697	38382272	ENSG00000147548	protein_coding	WHSC1L1	ENSG00000147548	protein_coding
SLK	3388.8	-0.654131	0.0463192	-14.1222	2.7706e-45	1.54611e-43	chr10	103967201	104029233	ENSG00000065613	protein_coding	SLK	ENSG00000065613	protein_coding
CCSAP	1415.56	-0.864477	0.0613831	-14.0833	4.81101e-45	2.6768e-43	chr1	229321005	229343294	ENSG00000154429	protein_coding	CCSAP	ENSG00000154429	protein_coding
ECHDC3	542.789	-1.30643	0.0929499	-14.0552	7.15813e-45	3.97097e-43	chr10	11742366	11764070	ENSG00000134463	protein_coding	ECHDC3	ENSG00000134463	protein_coding
SDC4	1447.2	0.954908	0.0679776	14.0474	7.99212e-45	4.42058e-43	chr20	45325288	45348424	ENSG00000124145	protein_coding	SDC4	ENSG00000124145	protein_coding
CSE1L	13416.5	-0.412399	0.029365	-14.0439	8.39697e-45	4.61735e-43	chr20	49046246	49096960	ENSG00000124207	protein_coding	CSE1L	ENSG00000124207	protein_coding
CNOT6L	850.907	-1.06985	0.0762945	-14.0226	1.13328e-44	6.21356e-43	chr4	77713387	77819615	ENSG00000138767	protein_coding	CNOT6L	ENSG00000138767	protein_coding
ZFYVE9	1342.57	-0.8578	0.0611936	-14.0178	1.21299e-44	6.63126e-43	chr1	52142094	52346686	ENSG00000157077	protein_coding	ZFYVE9	ENSG00000157077	protein_coding
SOCS6	349.016	-1.74757	0.124722	-14.0118	1.32101e-44	7.20086e-43	chr18	70288901	70330200	ENSG00000170677	protein_coding	SOCS6	ENSG00000170677	protein_coding
TXNRD3	500.736	-1.42771	0.101951	-14.0039	1.47612e-44	8.02309e-43	chr3	126571779	126655155	ENSG00000197763	protein_coding	TXNRD3	ENSG00000197763	protein_coding
NT5C3B	1978.87	-0.715202	0.0511389	-13.9855	1.91132e-44	1.03288e-42	chr17	41825181	41836263	ENSG00000141698	protein_coding	NT5C3B	ENSG00000141698	protein_coding
ACOT7	1174.39	-0.864864	0.0618631	-13.9803	2.05659e-44	1.1082e-42	chr1	6264269	6394391	ENSG00000097021	protein_coding	ACOT7	ENSG00000097021	protein_coding
ROCK2	2029.18	-0.789385	0.0565363	-13.9624	2.64216e-44	1.41967e-42	chr2	11179761	11348330	ENSG00000134318	protein_coding	ROCK2	ENSG00000134318	protein_coding
PRNP	1848.11	-0.718466	0.0514622	-13.961	2.6945e-44	1.44367e-42	chr20	4686236	4701590	ENSG00000171867	protein_coding	PRNP	ENSG00000171867	protein_coding
SFPQ	16077.4	-0.437409	0.0313947	-13.9326	4.01661e-44	2.14592e-42	chr1	35176378	35193148	ENSG00000116560	protein_coding	SFPQ	ENSG00000116560	protein_coding
HMGN2	5641.49	-0.553375	0.0397856	-13.9089	5.59005e-44	2.97071e-42	chr1	26472450	26475972	ENSG00000198830	protein_coding	HMGN2	ENSG00000198830	protein_coding
LIMS1	2072.28	-0.735632	0.0528925	-13.9081	5.65857e-44	2.99761e-42	chr2	108534355	108687246	ENSG00000169756	protein_coding	LIMS1	ENSG00000169756	protein_coding
E2F7	1396.4	-0.818729	0.0589001	-13.9003	6.30819e-44	3.32302e-42	chr12	77021247	77065580	ENSG00000165891	protein_coding	E2F7	ENSG00000165891	protein_coding
RCN2	6221.46	-0.530446	0.0381709	-13.8966	6.64063e-44	3.48837e-42	chr15	76931619	76954392	ENSG00000117906	protein_coding	RCN2	ENSG00000117906	protein_coding
CABLES2	489.67	-1.36003	0.0979498	-13.885	7.81298e-44	4.09278e-42	chr20	62388632	62407285	ENSG00000149679	protein_coding	CABLES2	ENSG00000149679	protein_coding
TPM4	4610.01	-0.544644	0.0392304	-13.8832	8.00814e-44	4.18336e-42	chr19	16067021	16103005	ENSG00000167460	protein_coding	TPM4	ENSG00000167460	protein_coding
ACADSB	2524.89	-0.739162	0.0532565	-13.8793	8.45748e-44	4.40586e-42	chr10	123008979	123058311	ENSG00000196177	protein_coding	ACADSB	ENSG00000196177	protein_coding
ANLN	6870.68	-0.566175	0.0408229	-13.869	9.75881e-44	5.06973e-42	chr7	36389806	36453791	ENSG00000011426	protein_coding	ANLN	ENSG00000011426	protein_coding
NDUFB4	15560.1	0.404385	0.0292439	13.828	1.72787e-43	8.92703e-42	chr3	120596309	120602500	ENSG00000065518	protein_coding	NDUFB4	ENSG00000065518	protein_coding
PRC1	4731.11	-0.632694	0.0457561	-13.8276	1.73838e-43	8.9567e-42	chr15	90966038	90995629	ENSG00000198901	protein_coding	PRC1	ENSG00000198901	protein_coding
PHLPP2	738.487	-1.09566	0.0792759	-13.8209	1.90731e-43	9.80023e-42	chr16	71637835	71724701	ENSG00000040199	protein_coding	PHLPP2	ENSG00000040199	protein_coding
CEP170B	4920.55	-0.500622	0.0363262	-13.7813	3.30301e-43	1.68795e-41	chr14	104865280	104896770	ENSG00000099814	protein_coding	CEP170B	ENSG00000099814	protein_coding
GRK6	2218.57	-0.716709	0.0520155	-13.7787	3.42153e-43	1.74377e-41	chr5	177403204	177442901	ENSG00000198055	protein_coding	GRK6	ENSG00000198055	protein_coding
TXNDC12	2228.28	-0.785168	0.0570051	-13.7736	3.67191e-43	1.86632e-41	chr1	52020131	52056171	ENSG00000117862	protein_coding	TXNDC12	ENSG00000117862	protein_coding
NEMP1	2946.67	-0.638898	0.0464142	-13.7651	4.13089e-43	2.09395e-41	chr12	57055643	57088063	ENSG00000166881	protein_coding	NEMP1	ENSG00000166881	protein_coding
XRCC2	1407.57	-0.871747	0.0634731	-13.7341	6.3425e-43	3.20637e-41	chr7	152644779	152676165	ENSG00000196584	protein_coding	XRCC2	ENSG00000196584	protein_coding
SLC30A5	3842.6	-0.585199	0.0426199	-13.7306	6.65371e-43	3.35468e-41	chr5	69093646	69131069	ENSG00000145740	protein_coding	SLC30A5	ENSG00000145740	protein_coding
CDCA2	2364.91	-0.663475	0.0483841	-13.7127	8.52537e-43	4.27541e-41	chr8	25458997	25507920	ENSG00000184661	protein_coding	CDCA2	ENSG00000184661	protein_coding
PARN	1518.86	-0.849831	0.0619804	-13.7113	8.69084e-43	4.3468e-41	chr16	14435701	14632728	ENSG00000140694	protein_coding	PARN	ENSG00000140694	protein_coding
ZNF639	1950.96	-0.752428	0.0549384	-13.6959	1.07472e-42	5.36106e-41	chr3	179322991	179338583	ENSG00000121864	protein_coding	ZNF639	ENSG00000121864	protein_coding
ANO6	1656.81	-0.731312	0.0534311	-13.687	1.21413e-42	6.04047e-41	chr12	45215987	45440404	ENSG00000177119	protein_coding	ANO6	ENSG00000177119	protein_coding
KDM5B	2709.98	0.64373	0.0470747	13.6746	1.43898e-42	7.14023e-41	chr1	202724491	202809470	ENSG00000117139	protein_coding	KDM5B	ENSG00000117139	protein_coding
TBX1	1075.77	-0.899486	0.0657924	-13.6716	1.50094e-42	7.42808e-41	chr22	19756703	19783593	ENSG00000184058	protein_coding	TBX1	ENSG00000184058	protein_coding
MCM10	2524.84	-0.665572	0.0487354	-13.6569	1.83754e-42	9.07001e-41	chr10	13161554	13211104	ENSG00000065328	protein_coding	MCM10	ENSG00000065328	protein_coding
KIF11	2999.72	-0.757831	0.0556201	-13.6251	2.83961e-42	1.3943e-40	chr10	92593286	92655395	ENSG00000138160	protein_coding	KIF11	ENSG00000138160	protein_coding
FURIN	528.5	-1.33712	0.09822	-13.6135	3.32803e-42	1.62987e-40	chr15	90868592	90883458	ENSG00000140564	protein_coding	FURIN	ENSG00000140564	protein_coding
ELK4	7548.32	-0.552182	0.0405692	-13.6109	3.45138e-42	1.68589e-40	chr1	205597556	205631962	ENSG00000158711	protein_coding	ELK4	ENSG00000158711	protein_coding
TYSND1	1381.31	-0.841568	0.06185	-13.6066	3.65856e-42	1.78246e-40	chr10	70137981	70146676	ENSG00000156521	protein_coding	TYSND1	ENSG00000156521	protein_coding
RPS18	51899.5	0.469215	0.0345122	13.5956	4.25196e-42	2.06089e-40	chr6	33272010	33276510	ENSG00000231500	protein_coding	RPS18	ENSG00000231500	protein_coding
AGPAT3	3614.38	-0.533533	0.0392597	-13.5899	4.59925e-42	2.22348e-40	chr21	43865186	43986536	ENSG00000160216	protein_coding	AGPAT3	ENSG00000160216	protein_coding
NCKAP1	6479.23	-0.473803	0.0348857	-13.5816	5.15061e-42	2.48365e-40	chr2	182909115	183038858	ENSG00000061676	protein_coding	NCKAP1	ENSG00000061676	protein_coding
GNAZ	448.613	-1.35063	0.0994817	-13.5767	5.50809e-42	2.64924e-40	chr22	23070361	23125037	ENSG00000128266	protein_coding	GNAZ	ENSG00000128266	protein_coding
FANCA	1442.45	-0.824085	0.0609636	-13.5177	1.23043e-41	5.88788e-40	chr16	89737549	89816657	ENSG00000187741	protein_coding	FANCA	ENSG00000187741	protein_coding
RBM17	3016.36	-0.597986	0.0444756	-13.4453	3.28235e-41	1.5667e-39	chr10	6088987	6117457	ENSG00000134453	protein_coding	RBM17	ENSG00000134453	protein_coding
GLE1	3001.06	-0.558824	0.0415837	-13.4385	3.59514e-41	1.71165e-39	chr9	128504700	128542288	ENSG00000119392	protein_coding	GLE1	ENSG00000119392	protein_coding
TMED8	2735.99	-0.5981	0.0445165	-13.4355	3.74747e-41	1.77967e-39	chr14	77335021	77377109	ENSG00000100580	protein_coding	TMED8	ENSG00000100580	protein_coding
KIF18B	1786.25	-0.720575	0.0536404	-13.4334	3.85078e-41	1.82412e-39	chr17	44924709	44947711	ENSG00000186185	protein_coding	KIF18B	ENSG00000186185	protein_coding
KIF24	737.765	-1.07098	0.0798861	-13.4063	5.55302e-41	2.62387e-39	chr9	34252381	34329200	ENSG00000186638	protein_coding	KIF24	ENSG00000186638	protein_coding
BIRC5	4381.41	-0.633229	0.0472539	-13.4006	5.99915e-41	2.8205e-39	chr17	78214186	78225636	ENSG00000089685	protein_coding	BIRC5	ENSG00000089685	protein_coding
RBPMS2	584.918	-1.17126	0.0874034	-13.4006	5.99786e-41	2.8205e-39	chr15	64739892	64775587	ENSG00000166831	protein_coding	RBPMS2	ENSG00000166831	protein_coding
SUN1	3723.71	-0.521498	0.0389285	-13.3963	6.35448e-41	2.98011e-39	chr7	816615	896435	ENSG00000164828	protein_coding	SUN1	ENSG00000164828	protein_coding
E2F1	2244.25	-0.703127	0.0524986	-13.3933	6.62185e-41	3.09777e-39	chr20	33675683	33686404	ENSG00000101412	protein_coding	E2F1	ENSG00000101412	protein_coding
TNPO2	6366.63	-0.4435	0.0331157	-13.3924	6.69642e-41	3.12489e-39	chr19	12699194	12724011	ENSG00000105576	protein_coding	TNPO2	ENSG00000105576	protein_coding
SESTD1	531.499	-1.23355	0.0921951	-13.3798	7.93758e-41	3.6949e-39	chr2	179101692	179264790	ENSG00000187231	protein_coding	SESTD1	ENSG00000187231	protein_coding
FOXJ2	1179.02	-0.891289	0.0666573	-13.3712	8.9083e-41	4.12634e-39	chr12	8032703	8055503	ENSG00000065970	protein_coding	FOXJ2	ENSG00000065970	protein_coding
CCDC136	870.139	-0.9849	0.0737402	-13.3564	1.0876e-40	5.02542e-39	chr7	128790757	128822132	ENSG00000128596	protein_coding	CCDC136	ENSG00000128596	protein_coding
RNF167	2931.13	-0.620098	0.0464408	-13.3525	1.14616e-40	5.28301e-39	chr17	4940008	4945222	ENSG00000108523	protein_coding	RNF167	ENSG00000108523	protein_coding
BTBD2	3476.68	-0.540728	0.0405144	-13.3466	1.24035e-40	5.7032e-39	chr19	1985438	2034881	ENSG00000133243	protein_coding	BTBD2	ENSG00000133243	protein_coding
PPP4R1	1588.75	-0.726843	0.0544616	-13.346	1.25035e-40	5.73516e-39	chr18	9546791	9615240	ENSG00000154845	protein_coding	PPP4R1	ENSG00000154845	protein_coding
JAG2	3409.35	-0.555815	0.0416498	-13.345	1.26722e-40	5.79837e-39	chr14	105140981	105168824	ENSG00000184916	protein_coding	JAG2	ENSG00000184916	protein_coding
RFC3	4941.26	-0.60715	0.0455118	-13.3405	1.34561e-40	6.14214e-39	chr13	33818049	33966558	ENSG00000133119	protein_coding	RFC3	ENSG00000133119	protein_coding
PHF2	1946.82	-0.715403	0.0536454	-13.3358	1.43343e-40	6.52712e-39	chr9	93576407	93679587	ENSG00000197724	protein_coding	PHF2	ENSG00000197724	protein_coding
MANF	5572.31	-0.54289	0.0407662	-13.3171	1.84028e-40	8.35951e-39	chr3	51385047	51389397	ENSG00000145050	protein_coding	MANF	ENSG00000145050	protein_coding
LRP11	1012.59	-0.950166	0.0714725	-13.2942	2.50296e-40	1.13423e-38	chr6	149818798	149864026	ENSG00000120256	protein_coding	LRP11	ENSG00000120256	protein_coding
TTC8	1193.05	-0.890382	0.0669855	-13.2922	2.57024e-40	1.16192e-38	chr14	88824153	88881078	ENSG00000165533	protein_coding	TTC8	ENSG00000165533	protein_coding
CDCA5	2662.15	-0.590516	0.044526	-13.2623	3.83055e-40	1.71927e-38	chr11	65066300	65084164	ENSG00000146670	protein_coding	CDCA5	ENSG00000146670	protein_coding
GNG5	11055.1	0.437843	0.033026	13.2575	4.08178e-40	1.82767e-38	chr1	84498325	84506565	ENSG00000174021	protein_coding	GNG5	ENSG00000174021	protein_coding
C21orf58	815.059	-0.97792	0.0737892	-13.2529	4.34156e-40	1.93937e-38	chr21	46300181	46323875	ENSG00000160298	protein_coding	C21orf58	ENSG00000160298	protein_coding
CKS2	6297.71	-0.550121	0.041641	-13.211	7.57696e-40	3.36861e-38	chr9	89311198	89316703	ENSG00000123975	protein_coding	CKS2	ENSG00000123975	protein_coding
RACGAP1	3955.91	-0.545605	0.0413325	-13.2004	8.72999e-40	3.86297e-38	chr12	49976923	50033136	ENSG00000161800	protein_coding	RACGAP1	ENSG00000161800	protein_coding
THAP5	2803.62	-0.63516	0.0481394	-13.1942	9.47769e-40	4.18398e-38	chr7	108554543	108569750	ENSG00000177683	protein_coding	THAP5	ENSG00000177683	protein_coding
USP28	1825.67	-0.68687	0.052106	-13.1822	1.1114e-39	4.89484e-38	chr11	113797874	113875570	ENSG00000048028	protein_coding	USP28	ENSG00000048028	protein_coding
POLK	1305.07	-0.797711	0.060607	-13.162	1.45112e-39	6.37612e-38	chr5	75511756	75601144	ENSG00000122008	protein_coding	POLK	ENSG00000122008	protein_coding
WNK2	2207.95	-0.65279	0.0496844	-13.1387	1.9747e-39	8.65647e-38	chr9	93184916	93320572	ENSG00000165238	protein_coding	WNK2	ENSG00000165238	protein_coding
AXIN1	1120.68	-0.875849	0.0667879	-13.1139	2.74159e-39	1.19625e-37	chr16	287440	352673	ENSG00000103126	protein_coding	AXIN1	ENSG00000103126	protein_coding
YPEL2	752.032	1.02243	0.0779972	13.1086	2.94045e-39	1.28005e-37	chr17	59331689	59401729	ENSG00000175155	protein_coding	YPEL2	ENSG00000175155	protein_coding
EPOP	1388.13	-0.764606	0.0583588	-13.1018	3.215e-39	1.39634e-37	chr17	38671703	38675421	ENSG00000273604	protein_coding	C17orf96	ENSG00000273604	protein_coding
LIMK1	2777.69	-0.609337	0.046517	-13.0992	3.32662e-39	1.44148e-37	chr7	74082933	74122525	ENSG00000106683	protein_coding	LIMK1	ENSG00000106683	protein_coding
STAG1	3246.25	-0.574877	0.0439105	-13.092	3.65681e-39	1.57729e-37	chr3	136336233	136752403	ENSG00000118007	protein_coding	STAG1	ENSG00000118007	protein_coding
UNG	1728.38	-0.7445	0.0569607	-13.0704	4.86005e-39	2.09149e-37	chr12	109097574	109110992	ENSG00000076248	protein_coding	UNG	ENSG00000076248	protein_coding
BRD3	2491.48	-0.597453	0.0457406	-13.0618	5.44479e-39	2.33778e-37	chr9	134030305	134068535	ENSG00000169925	protein_coding	BRD3	ENSG00000169925	protein_coding
SPDL1	1935.3	-0.781736	0.0599075	-13.0491	6.43351e-39	2.74351e-37	chr5	169583634	169604778	ENSG00000040275	protein_coding	SPDL1	ENSG00000040275	protein_coding
RRM1	6092.16	-0.491649	0.0378181	-13.0004	1.21754e-38	5.15701e-37	chr11	4094707	4138876	ENSG00000167325	protein_coding	RRM1	ENSG00000167325	protein_coding
DIAPH3	1533.71	-0.788276	0.0606474	-12.9977	1.26084e-38	5.32837e-37	chr13	59665583	60163987	ENSG00000139734	protein_coding	DIAPH3	ENSG00000139734	protein_coding
KAT6A	2682.1	-0.694187	0.0535858	-12.9547	2.21041e-38	9.29955e-37	chr8	41929479	42051990	ENSG00000083168	protein_coding	KAT6A	ENSG00000083168	protein_coding
ME2	1320.83	-0.800191	0.0617734	-12.9536	2.24063e-38	9.40565e-37	chr18	50879049	50954257	ENSG00000082212	protein_coding	ME2	ENSG00000082212	protein_coding
KLHL24	1065.41	0.95414	0.0736945	12.9472	2.43596e-38	1.02028e-36	chr3	183635568	183684477	ENSG00000114796	protein_coding	KLHL24	ENSG00000114796	protein_coding
SLC9A2	2387.91	-0.609696	0.0471466	-12.9319	2.97282e-38	1.24238e-36	chr2	102619707	102711318	ENSG00000115616	protein_coding	SLC9A2	ENSG00000115616	protein_coding
RAB11FIP3	1004.45	-0.877332	0.0678735	-12.926	3.21121e-38	1.33681e-36	chr16	425619	523011	ENSG00000090565	protein_coding	RAB11FIP3	ENSG00000090565	protein_coding
SGCB	753.105	-1.00887	0.0780498	-12.926	3.213e-38	1.33681e-36	chr4	52020706	52038482	ENSG00000163069	protein_coding	SGCB	ENSG00000163069	protein_coding
DENND10	1496.06	-0.760043	0.058844	-12.9162	3.64585e-38	1.51355e-36	chr10	119104086	119137984	ENSG00000119979	protein_coding	FAM45A	ENSG00000119979	protein_coding
EIF3D	11047.2	0.366631	0.0284209	12.9	4.49888e-38	1.85947e-36	chr22	36510850	36529436	ENSG00000100353	protein_coding	EIF3D	ENSG00000100353	protein_coding
WNT7B	1536.36	-0.746293	0.0579542	-12.8773	6.0432e-38	2.48684e-36	chr22	45920362	45977129	ENSG00000188064	protein_coding	WNT7B	ENSG00000188064	protein_coding
FKBP4	23584.1	-0.345783	0.0268538	-12.8765	6.10611e-38	2.50724e-36	chr12	2794953	2805423	ENSG00000004478	protein_coding	FKBP4	ENSG00000004478	protein_coding
POLE	2233.1	-0.654644	0.0510123	-12.8331	1.07054e-37	4.37664e-36	chr12	132623753	132687365	ENSG00000177084	protein_coding	POLE	ENSG00000177084	protein_coding
DNMT1	8583.21	-0.446125	0.0347773	-12.8281	1.14179e-37	4.65783e-36	chr19	10133345	10231286	ENSG00000130816	protein_coding	DNMT1	ENSG00000130816	protein_coding
NUP50	6071.66	-0.48179	0.0375674	-12.8247	1.19282e-37	4.85545e-36	chr22	45163841	45188015	ENSG00000093000	protein_coding	NUP50	ENSG00000093000	protein_coding
INPP5F	527.241	-1.26433	0.0988241	-12.7938	1.77672e-37	7.21661e-36	chr10	119726097	119829278	ENSG00000198825	protein_coding	INPP5F	ENSG00000198825	protein_coding
TOPBP1	4360.77	-0.526212	0.0411805	-12.7782	2.1708e-37	8.79828e-36	chr3	133598175	133661893	ENSG00000163781	protein_coding	TOPBP1	ENSG00000163781	protein_coding
SMCHD1	7579.11	-0.465059	0.0364289	-12.7662	2.53123e-37	1.02371e-35	chr18	2655738	2805017	ENSG00000101596	protein_coding	SMCHD1	ENSG00000101596	protein_coding
XPO7	5714.48	-0.449479	0.0352586	-12.7481	3.19541e-37	1.28955e-35	chr8	21919671	22006585	ENSG00000130227	protein_coding	XPO7	ENSG00000130227	protein_coding
HAGH	1289.5	-0.807631	0.063371	-12.7445	3.346e-37	1.34743e-35	chr16	1795620	1827194	ENSG00000063854	protein_coding	HAGH	ENSG00000063854	protein_coding
UBAC1	1560.4	-0.69317	0.0544043	-12.7411	3.49547e-37	1.40461e-35	chr9	135932969	135961380	ENSG00000130560	protein_coding	UBAC1	ENSG00000130560	protein_coding
ZNF319	299.969	-1.61521	0.126844	-12.7339	3.83236e-37	1.5367e-35	chr16	57994668	58000453	ENSG00000166188	protein_coding	ZNF319	ENSG00000166188	protein_coding
TLN1	6039.56	-0.470884	0.0370028	-12.7256	4.25998e-37	1.70453e-35	chr9	35696948	35732395	ENSG00000137076	protein_coding	TLN1	ENSG00000137076	protein_coding
CCNB2	2591.54	-0.625134	0.0491599	-12.7163	4.79799e-37	1.91573e-35	chr15	59105078	59125045	ENSG00000157456	protein_coding	CCNB2	ENSG00000157456	protein_coding
UBE2H	6805.59	0.484331	0.0382069	12.6765	7.97867e-37	3.17224e-35	chr7	129830732	129952949	ENSG00000186591	protein_coding	UBE2H	ENSG00000186591	protein_coding
AGO1	3479.6	-0.59744	0.0471903	-12.6602	9.82142e-37	3.89666e-35	chr1	35869808	35930528	ENSG00000092847	protein_coding	AGO1	ENSG00000092847	protein_coding
RIF1	4516	-0.566567	0.0447801	-12.6522	1.08781e-36	4.30682e-35	chr2	151409883	151508013	ENSG00000080345	protein_coding	RIF1	ENSG00000080345	protein_coding
HYOU1	18423.6	-0.326764	0.0258424	-12.6445	1.20016e-36	4.7317e-35	chr11	119044189	119057202	ENSG00000149428	protein_coding	HYOU1	ENSG00000149428	protein_coding
TFDP1	3350.71	-0.525361	0.0415595	-12.6412	1.2518e-36	4.92497e-35	chr13	113584721	113641470	ENSG00000198176	protein_coding	TFDP1	ENSG00000198176	protein_coding
KLHL23	1818.84	-0.712922	0.0564062	-12.6391	1.28547e-36	5.04689e-35	chr2	169694488	169776989	ENSG00000213160	protein_coding	KLHL23	ENSG00000213160	protein_coding
LRRC45	1946.04	-0.662363	0.0524423	-12.6303	1.43707e-36	5.63031e-35	chr17	82023302	82031151	ENSG00000169683	protein_coding	LRRC45	ENSG00000169683	protein_coding
CDCA4	1290.54	-0.786001	0.0622919	-12.618	1.67955e-36	6.56667e-35	chr14	105009573	105021148	ENSG00000170779	protein_coding	CDCA4	ENSG00000170779	protein_coding
SMC2	4236.58	-0.597465	0.0474121	-12.6015	2.07084e-36	8.063e-35	chr9	104094260	104141417	ENSG00000136824	protein_coding	SMC2	ENSG00000136824	protein_coding
LIMD1	3023.31	-0.527511	0.0418894	-12.5929	2.30908e-36	8.97201e-35	chr3	45555394	45686338	ENSG00000144791	protein_coding	LIMD1	ENSG00000144791	protein_coding
RPL36	21174.9	0.347845	0.0276382	12.5857	2.53248e-36	9.81976e-35	chr19	5674947	5691876	ENSG00000130255	protein_coding	RPL36	ENSG00000130255	protein_coding
WNK1	10768	-0.423948	0.0337588	-12.5582	3.58576e-36	1.38468e-34	chr12	752593	911452	ENSG00000060237	protein_coding	WNK1	ENSG00000060237	protein_coding
NDFIP1	3098.8	-0.555272	0.0442314	-12.5538	3.7896e-36	1.4604e-34	chr5	142108505	142154443	ENSG00000131507	protein_coding	NDFIP1	ENSG00000131507	protein_coding
VKORC1L1	3666.89	-0.587667	0.0468433	-12.5454	4.21423e-36	1.62071e-34	chr7	65873267	65959563	ENSG00000196715	protein_coding	VKORC1L1	ENSG00000196715	protein_coding
TYMS	4994.15	-0.572756	0.045674	-12.5401	4.50422e-36	1.72518e-34	chr18	657604	673578	ENSG00000176890	protein_coding	TYMS	ENSG00000176890	protein_coding
TACC1	4398.17	-0.502119	0.0401314	-12.5119	6.42826e-36	2.45213e-34	chr8	38728186	38853028	ENSG00000147526	protein_coding	TACC1	ENSG00000147526	protein_coding
INCENP	2668.42	-0.557151	0.0445328	-12.511	6.49822e-36	2.4738e-34	chr11	62123973	62153163	ENSG00000149503	protein_coding	INCENP	ENSG00000149503	protein_coding
SCCPDH	735.416	-0.994048	0.0796917	-12.4737	1.03925e-35	3.94832e-34	chr1	246724047	246768137	ENSG00000143653	protein_coding	SCCPDH	ENSG00000143653	protein_coding
PRDX1	21847.6	0.400187	0.0320833	12.4734	1.04291e-35	3.95422e-34	chr1	45511036	45523047	ENSG00000117450	protein_coding	PRDX1	ENSG00000117450	protein_coding
TAF13	3081.11	0.521354	0.0418106	12.4694	1.09623e-35	4.13968e-34	chr1	109062486	109076002	ENSG00000197780	protein_coding	TAF13	ENSG00000197780	protein_coding
CTNNAL1	1520.19	-0.767181	0.061554	-12.4635	1.18002e-35	4.4472e-34	chr9	108942569	109013529	ENSG00000119326	protein_coding	CTNNAL1	ENSG00000119326	protein_coding
CHST3	201.52	-1.93008	0.154872	-12.4624	1.19714e-35	4.50266e-34	chr10	71964365	72013564	ENSG00000122863	protein_coding	CHST3	ENSG00000122863	protein_coding
NAA60	1193.77	-0.815877	0.0654707	-12.4617	1.20751e-35	4.53262e-34	chr16	3443611	3486963	ENSG00000122390	protein_coding	NAA60	ENSG00000122390	protein_coding
ZNRF2	337.58	-1.51218	0.121398	-12.4564	1.29128e-35	4.83741e-34	chr7	30284307	30367692	ENSG00000180233	protein_coding	ZNRF2	ENSG00000180233	protein_coding
AMZ2	2173.46	-0.660094	0.0529963	-12.4555	1.30573e-35	4.88182e-34	chr17	68247574	68257164	ENSG00000196704	protein_coding	AMZ2	ENSG00000196704	protein_coding
CHST14	805.967	-0.964454	0.0775997	-12.4286	1.82878e-35	6.82382e-34	chr15	40470998	40474571	ENSG00000169105	protein_coding	CHST14	ENSG00000169105	protein_coding
ACSL1	9401.63	0.425164	0.0342364	12.4185	2.07518e-35	7.72789e-34	chr4	184755595	184826818	ENSG00000151726	protein_coding	ACSL1	ENSG00000151726	protein_coding
AURKB	1445.52	-0.743831	0.0599969	-12.3978	2.68553e-35	9.96137e-34	chr17	8204733	8210600	ENSG00000178999	protein_coding	AURKB	ENSG00000178999	protein_coding
CERS2	6300.3	-0.405032	0.0327309	-12.3746	3.58665e-35	1.32777e-33	chr1	150960583	150975004	ENSG00000143418	protein_coding	CERS2	ENSG00000143418	protein_coding
SPATA13	9352.72	0.384405	0.0310662	12.3737	3.62522e-35	1.33941e-33	chr13	23979805	24307074	ENSG00000182957	protein_coding	SPATA13	ENSG00000182957	protein_coding
HIF1A	4867.22	-0.496042	0.0401043	-12.3688	3.85554e-35	1.42171e-33	chr14	61695513	61748259	ENSG00000100644	protein_coding	HIF1A	ENSG00000100644	protein_coding
GNB4	5846.79	-0.479952	0.0388269	-12.3613	4.23177e-35	1.55739e-33	chr3	179396089	179451590	ENSG00000114450	protein_coding	GNB4	ENSG00000114450	protein_coding
NCAPH	1874.24	-0.685256	0.055438	-12.3608	4.26084e-35	1.56503e-33	chr2	96335787	96373845	ENSG00000121152	protein_coding	NCAPH	ENSG00000121152	protein_coding
RNF141	1200.57	-0.795595	0.0643677	-12.3602	4.29264e-35	1.57363e-33	chr11	10511678	10541230	ENSG00000110315	protein_coding	RNF141	ENSG00000110315	protein_coding
CARS2	1156.32	-0.828837	0.0671083	-12.3507	4.82666e-35	1.76596e-33	chr13	110641412	110713603	ENSG00000134905	protein_coding	CARS2	ENSG00000134905	protein_coding
OIP5-AS1	7370.77	-0.426005	0.0345017	-12.3474	5.03213e-35	1.83756e-33	chr15	41283990	41309737	ENSG00000247556	lncRNA	OIP5-AS1	ENSG00000247556	processed_transcript
SUGP2	5057	-0.447495	0.0363025	-12.3268	6.49516e-35	2.36721e-33	chr19	18990888	19034023	ENSG00000064607	protein_coding	SUGP2	ENSG00000064607	protein_coding
RRM2	8126.74	-0.442479	0.0359309	-12.3147	7.54643e-35	2.73973e-33	chr2	10122328	10131419	ENSG00000171848	protein_coding	RRM2	ENSG00000171848	protein_coding
TIMELESS	4499.01	-0.447222	0.0364251	-12.2779	1.19102e-34	4.2991e-33	chr12	56416373	56449403	ENSG00000111602	protein_coding	TIMELESS	ENSG00000111602	protein_coding
CEMIP2	1931.05	0.738051	0.0602184	12.2562	1.55579e-34	5.60502e-33	chr9	71683366	71816690	ENSG00000135048	protein_coding	TMEM2	ENSG00000135048	protein_coding
GPR161	281.378	-1.59676	0.13036	-12.2488	1.70452e-34	6.12909e-33	chr1	168079543	168137667	ENSG00000143147	protein_coding	GPR161	ENSG00000143147	protein_coding
CDCA3	1937.52	-0.67164	0.0548899	-12.2361	1.99308e-34	7.15304e-33	chr12	6844793	6852066	ENSG00000111665	protein_coding	CDCA3	ENSG00000111665	protein_coding
ORC6	1201.21	-0.849409	0.0694207	-12.2357	2.00436e-34	7.17979e-33	chr16	46689643	46698394	ENSG00000091651	protein_coding	ORC6	ENSG00000091651	protein_coding
UBE2C	2430.78	-0.607772	0.0497284	-12.2218	2.37695e-34	8.49826e-33	chr20	45812576	45816957	ENSG00000175063	protein_coding	UBE2C	ENSG00000175063	protein_coding
SF3B1	8934.03	-1.17859	0.0965699	-12.2045	2.94081e-34	1.04943e-32	chr2	197389784	197435091	ENSG00000115524	protein_coding	SF3B1	ENSG00000115524	protein_coding
SMAD5	4516.09	-0.536107	0.0439782	-12.1903	3.50127e-34	1.24706e-32	chr5	136132845	136188747	ENSG00000113658	protein_coding	SMAD5	ENSG00000113658	protein_coding
FNBP4	2841.77	-0.531412	0.043599	-12.1886	3.57459e-34	1.27077e-32	chr11	47716517	47767443	ENSG00000109920	protein_coding	FNBP4	ENSG00000109920	protein_coding
ZNF318	1240.32	-0.761248	0.0625103	-12.178	4.073e-34	1.44522e-32	chr6	43307134	43369478	ENSG00000171467	protein_coding	ZNF318	ENSG00000171467	protein_coding
HERC3	6151.81	0.423334	0.0347986	12.1652	4.76001e-34	1.68582e-32	chr4	88521048	88708542	ENSG00000138641	protein_coding	HERC3	ENSG00000138641	protein_coding
KIAA0930	4662.45	-0.460612	0.0378709	-12.1627	4.91217e-34	1.73466e-32	chr22	45190338	45240769	ENSG00000100364	protein_coding	KIAA0930	ENSG00000100364	protein_coding
VANGL1	1911.99	-0.638974	0.0525359	-12.1626	4.91637e-34	1.73466e-32	chr1	115641953	115698224	ENSG00000173218	protein_coding	VANGL1	ENSG00000173218	protein_coding
CIT	1330.58	-0.745822	0.0613737	-12.1521	5.58851e-34	1.96444e-32	chr12	119685790	119877291	ENSG00000122966	protein_coding	CIT	ENSG00000122966	protein_coding
SC5D	3487.49	0.49175	0.0404776	12.1487	5.8275e-34	2.04463e-32	chr11	121292453	121308694	ENSG00000109929	protein_coding	SC5D	ENSG00000109929	protein_coding
CDKN2C	653.078	-1.03743	0.0855192	-12.131	7.23962e-34	2.53064e-32	chr1	50960745	50974633	ENSG00000123080	protein_coding	CDKN2C	ENSG00000123080	protein_coding
RANBP1	8047.93	-0.412022	0.0339715	-12.1285	7.46279e-34	2.60381e-32	chr22	20115938	20127357	ENSG00000099901	protein_coding	RANBP1	ENSG00000099901	protein_coding
AMER1	971.317	-0.854452	0.0706119	-12.1007	1.04747e-33	3.6479e-32	chrX	64185117	64205744	ENSG00000184675	protein_coding	AMER1	ENSG00000184675	protein_coding
LDHA	27962.9	-0.360738	0.0298345	-12.0913	1.17412e-33	4.08142e-32	chr11	18394388	18408425	ENSG00000134333	protein_coding	LDHA	ENSG00000134333	protein_coding
UHRF1	2936.78	-0.562496	0.046596	-12.0718	1.48899e-33	5.16639e-32	chr19	4903080	4962154	ENSG00000276043	protein_coding	UHRF1	ENSG00000276043	protein_coding
KPNA2	13291.4	-0.37631	0.0312662	-12.0357	2.30652e-33	7.9883e-32	chr17	68035519	68046842	ENSG00000182481	protein_coding	KPNA2	ENSG00000182481	protein_coding
DYNC2I2	2089.2	-0.610005	0.0507568	-12.0182	2.8517e-33	9.80423e-32	chr9	128633661	128656787	ENSG00000119333	protein_coding	WDR34	ENSG00000119333	protein_coding
FLNA	13706.1	-0.354823	0.0295398	-12.0117	3.08499e-33	1.05676e-31	chrX	154348524	154374638	ENSG00000196924	protein_coding	FLNA	ENSG00000196924	protein_coding
SGO2	2357.32	-0.622319	0.051831	-12.0067	3.277e-33	1.12049e-31	chr2	200510008	200583782	ENSG00000163535	protein_coding	SGOL2	ENSG00000163535	protein_coding
PKD1	2666.81	-0.584468	0.0486802	-12.0063	3.2935e-33	1.12409e-31	chr16	2088710	2135898	ENSG00000008710	protein_coding	PKD1	ENSG00000008710	protein_coding
OAS3	882.289	-0.94026	0.0783387	-12.0025	3.44737e-33	1.17448e-31	chr12	112938352	112973249	ENSG00000111331	protein_coding	OAS3	ENSG00000111331	protein_coding
CAND1	8689.37	-0.387384	0.0322762	-12.0021	3.46208e-33	1.17736e-31	chr12	67269281	67319951	ENSG00000111530	protein_coding	CAND1	ENSG00000111530	protein_coding
VDAC3	4246.32	-0.479664	0.0399865	-11.9956	3.74505e-33	1.26998e-31	chr8	42391624	42405897	ENSG00000078668	protein_coding	VDAC3	ENSG00000078668	protein_coding
ZKSCAN8	573.954	-1.05841	0.0882336	-11.9956	3.74795e-33	1.26998e-31	chr6	28141910	28159472	ENSG00000198315	protein_coding	ZKSCAN8	ENSG00000198315	protein_coding
THAP7	978.204	-0.852599	0.0712165	-11.9719	4.98489e-33	1.68608e-31	chr22	20999104	21002196	ENSG00000184436	protein_coding	THAP7	ENSG00000184436	protein_coding
DDIT3	1127.59	0.834043	0.0697068	11.965	5.4184e-33	1.82941e-31	chr12	57516588	57520517	ENSG00000175197	protein_coding	DDIT3	ENSG00000175197	protein_coding
MARVELD1	1417.45	-0.688096	0.0575454	-11.9574	5.93597e-33	1.99699e-31	chr10	97713173	97718152	ENSG00000155254	protein_coding	MARVELD1	ENSG00000155254	protein_coding
PEX10	1553.64	-0.669239	0.055968	-11.9575	5.93002e-33	1.99699e-31	chr1	2403964	2413797	ENSG00000157911	protein_coding	PEX10	ENSG00000157911	protein_coding
TMEM97	5589.17	-0.443244	0.0371356	-11.9358	7.69895e-33	2.58547e-31	chr17	28319095	28328685	ENSG00000109084	protein_coding	TMEM97	ENSG00000109084	protein_coding
DEPDC1B	1780.47	-0.637588	0.053496	-11.9184	9.49015e-33	3.17565e-31	chr5	60596912	60700190	ENSG00000035499	protein_coding	DEPDC1B	ENSG00000035499	protein_coding
RECQL4	2260.82	-0.562362	0.047365	-11.8729	1.63616e-32	5.4556e-31	chr8	144511288	144517845	ENSG00000160957	protein_coding	RECQL4	ENSG00000160957	protein_coding
PAQR4	1728.79	-0.667933	0.0563236	-11.8588	1.93617e-32	6.43314e-31	chr16	2969245	2973489	ENSG00000162073	protein_coding	PAQR4	ENSG00000162073	protein_coding
RHOU	6325.21	0.404125	0.0340866	11.8558	2.00683e-32	6.65616e-31	chr1	228735077	228746669	ENSG00000116574	protein_coding	RHOU	ENSG00000116574	protein_coding
ASAP2	949.177	-0.861273	0.0728367	-11.8247	2.90891e-32	9.61422e-31	chr2	9206765	9405683	ENSG00000151693	protein_coding	ASAP2	ENSG00000151693	protein_coding
IL1R1	2892.8	-0.566879	0.0479797	-11.815	3.266e-32	1.07755e-30	chr2	102064544	102179874	ENSG00000115594	protein_coding	IL1R1	ENSG00000115594	protein_coding
BCLAF1	9378.41	-0.382287	0.0323596	-11.8137	3.3153e-32	1.08999e-30	chr6	136256863	136289851	ENSG00000029363	protein_coding	BCLAF1	ENSG00000029363	protein_coding
ASAP1	2862.62	-0.530298	0.0449583	-11.7953	4.12537e-32	1.35396e-30	chr8	130052104	130443660	ENSG00000153317	protein_coding	ASAP1	ENSG00000153317	protein_coding
ESCO2	1405.25	-0.818201	0.0693857	-11.7921	4.28931e-32	1.40286e-30	chr8	27771949	27812640	ENSG00000171320	protein_coding	ESCO2	ENSG00000171320	protein_coding
TRAF3IP1	808.198	-0.872433	0.0740225	-11.7861	4.60636e-32	1.50394e-30	chr2	238320441	238400900	ENSG00000204104	protein_coding	TRAF3IP1	ENSG00000204104	protein_coding
POLA2	1164.9	-0.794622	0.0675548	-11.7626	6.08116e-32	1.97517e-30	chr11	65261762	65305589	ENSG00000014138	protein_coding	POLA2	ENSG00000014138	protein_coding
OGDH	10047.4	0.354629	0.030206	11.7403	7.91652e-32	2.56686e-30	chr7	44606572	44709066	ENSG00000105953	protein_coding	OGDH	ENSG00000105953	protein_coding
HSP90AA1	149940	-0.294143	0.0250817	-11.7274	9.22788e-32	2.98178e-30	chr14	102080738	102139699	ENSG00000080824	protein_coding	HSP90AA1	ENSG00000080824	protein_coding
TANGO2	657.217	-0.958293	0.0817171	-11.7269	9.27425e-32	2.9865e-30	chr22	20017014	20065926	ENSG00000183597	protein_coding	TANGO2	ENSG00000183597	protein_coding
TOR3A	1675.35	-0.634705	0.0541406	-11.7233	9.68598e-32	3.11375e-30	chr1	179081377	179098023	ENSG00000186283	protein_coding	TOR3A	ENSG00000186283	protein_coding
SUPT16H	7074.35	-0.384879	0.0328647	-11.711	1.11941e-31	3.58631e-30	chr14	21351472	21384266	ENSG00000092201	protein_coding	SUPT16H	ENSG00000092201	protein_coding
GINS1	3053.29	-0.516921	0.04416	-11.7056	1.19281e-31	3.81496e-30	chr20	25407727	25452628	ENSG00000101003	protein_coding	GINS1	ENSG00000101003	protein_coding
SMS	15333.7	0.361211	0.0308637	11.7034	1.22422e-31	3.90214e-30	chrX	21940573	21994835	ENSG00000102172	protein_coding	SMS	ENSG00000102172	protein_coding
TBC1D13	1421.38	0.676758	0.0578621	11.6961	1.33517e-31	4.2486e-30	chr9	128787204	128810432	ENSG00000107021	protein_coding	TBC1D13	ENSG00000107021	protein_coding
KANK2	3312.87	-0.495721	0.0424089	-11.6891	1.44971e-31	4.60527e-30	chr19	11164267	11197791	ENSG00000197256	protein_coding	KANK2	ENSG00000197256	protein_coding
MFSD1	3378.14	0.49051	0.0420069	11.6769	1.67295e-31	5.29654e-30	chr3	158732198	158829719	ENSG00000118855	protein_coding	MFSD1	ENSG00000118855	protein_coding
ATP6V1C1	3489.74	0.484894	0.0415287	11.6761	1.68873e-31	5.33752e-30	chr8	103021063	103073051	ENSG00000155097	protein_coding	ATP6V1C1	ENSG00000155097	protein_coding
CHAF1B	1054.66	-0.857517	0.0734907	-11.6684	1.84905e-31	5.83442e-30	chr21	36385378	36419015	ENSG00000159259	protein_coding	CHAF1B	ENSG00000159259	protein_coding
NDRG1	6175.15	0.428247	0.0367028	11.668	1.8578e-31	5.85224e-30	chr8	133237171	133302022	ENSG00000104419	protein_coding	NDRG1	ENSG00000104419	protein_coding
BARD1	1818.76	-0.608796	0.0522131	-11.6598	2.04424e-31	6.42877e-30	chr2	214725646	214809711	ENSG00000138376	protein_coding	BARD1	ENSG00000138376	protein_coding
QSOX1	9564.6	0.401357	0.0344385	11.6543	2.18163e-31	6.84938e-30	chr1	180154834	180204030	ENSG00000116260	protein_coding	QSOX1	ENSG00000116260	protein_coding
UBR3	2371.51	-0.551232	0.0474428	-11.6189	3.30504e-31	1.03418e-29	chr2	169827458	170084131	ENSG00000144357	protein_coding	UBR3	ENSG00000144357	protein_coding
RESF1	767.484	-0.934461	0.0805217	-11.6051	3.88299e-31	1.21301e-29	chr12	31959370	31993107	ENSG00000174718	protein_coding	KIAA1551	ENSG00000174718	protein_coding
CDC42EP3	2291.34	-0.592077	0.0510815	-11.5908	4.5864e-31	1.42801e-29	chr2	37641882	37738468	ENSG00000163171	protein_coding	CDC42EP3	ENSG00000163171	protein_coding
TTYH3	2682.56	-0.548262	0.0473155	-11.5874	4.77644e-31	1.48472e-29	chr7	2631951	2664802	ENSG00000136295	protein_coding	TTYH3	ENSG00000136295	protein_coding
EIF5A2	542.62	-1.07321	0.0927104	-11.576	5.45446e-31	1.69268e-29	chr3	170888415	170908693	ENSG00000163577	protein_coding	EIF5A2	ENSG00000163577	protein_coding
KNSTRN	2733.67	-0.525427	0.0454416	-11.5627	6.36873e-31	1.97315e-29	chr15	40382721	40394246	ENSG00000128944	protein_coding	KNSTRN	ENSG00000128944	protein_coding
TSPAN3	1771.49	-0.635969	0.0550074	-11.5615	6.45541e-31	1.99672e-29	chr15	77041404	77083984	ENSG00000140391	protein_coding	TSPAN3	ENSG00000140391	protein_coding
LONP2	5480.01	-0.484988	0.0419494	-11.5613	6.4759e-31	1.99977e-29	chr16	48244296	48363122	ENSG00000102910	protein_coding	LONP2	ENSG00000102910	protein_coding
AP1S1	8855.29	0.421995	0.0365057	11.5597	6.59409e-31	2.03292e-29	chr7	101154397	101161596	ENSG00000106367	protein_coding	AP1S1	ENSG00000106367	protein_coding
ARNTL2	1057.8	-0.832097	0.0720284	-11.5524	7.18283e-31	2.21081e-29	chr12	27332854	27425289	ENSG00000029153	protein_coding	ARNTL2	ENSG00000029153	protein_coding
MSANTD3	591.303	-1.08035	0.0937007	-11.5298	9.33794e-31	2.86943e-29	chr9	100427156	100451711	ENSG00000066697	protein_coding	MSANTD3	ENSG00000066697	protein_coding
ELP2	2920.54	0.514316	0.0446555	11.5174	1.07798e-30	3.30171e-29	chr18	36129444	36180556	ENSG00000134759	protein_coding	ELP2	ENSG00000134759	protein_coding
HIP1	4284.7	-0.449709	0.0390496	-11.5164	1.09113e-30	3.33656e-29	chr7	75533300	75738962	ENSG00000127946	protein_coding	HIP1	ENSG00000127946	protein_coding
LATS2	1584.45	0.638252	0.0554922	11.5017	1.29417e-30	3.94459e-29	chr13	20973032	21061547	ENSG00000150457	protein_coding	LATS2	ENSG00000150457	protein_coding
PAXIP1	1949.64	-0.633032	0.055049	-11.4994	1.3278e-30	4.04054e-29	chr7	154943687	155003084	ENSG00000157212	protein_coding	PAXIP1	ENSG00000157212	protein_coding
C11orf24	1410.58	-0.737305	0.0641831	-11.4875	1.52414e-30	4.63051e-29	chr11	68261335	68272001	ENSG00000171067	protein_coding	C11orf24	ENSG00000171067	protein_coding
ANKRD12	4161.21	0.532587	0.0463846	11.482	1.62534e-30	4.93002e-29	chr18	9136228	9285985	ENSG00000101745	protein_coding	ANKRD12	ENSG00000101745	protein_coding
DDHD2	1474.83	-0.695409	0.0605851	-11.4782	1.69734e-30	5.14011e-29	chr8	38225218	38275558	ENSG00000085788	protein_coding	DDHD2	ENSG00000085788	protein_coding
CEBPA	959.108	-0.811174	0.0706919	-11.4748	1.7664e-30	5.34065e-29	chr19	33299934	33302564	ENSG00000245848	protein_coding	CEBPA	ENSG00000245848	protein_coding
MCM5	3679.13	-0.497674	0.0434022	-11.4666	1.942e-30	5.85278e-29	chr22	35400063	35425430	ENSG00000100297	protein_coding	MCM5	ENSG00000100297	protein_coding
CPEB3	721.844	0.956301	0.0834902	11.4541	2.24401e-30	6.73059e-29	chr10	92046692	92291087	ENSG00000107864	protein_coding	CPEB3	ENSG00000107864	protein_coding
CHAF1A	3022.4	-0.491592	0.04297	-11.4404	2.62778e-30	7.86911e-29	chr19	4402662	4445018	ENSG00000167670	protein_coding	CHAF1A	ENSG00000167670	protein_coding
CXCL16	1446.6	-0.715915	0.0625802	-11.44	2.64023e-30	7.89384e-29	chr17	4733526	4739922	ENSG00000161921	protein_coding	CXCL16	ENSG00000161921	protein_coding
TMEM98	1037.39	-0.783696	0.0685483	-11.4328	2.86858e-30	8.56295e-29	chr17	32927910	32945106	ENSG00000006042	protein_coding	TMEM98	ENSG00000006042	protein_coding
ATP6V0E1	4124.44	0.488611	0.042742	11.4316	2.90537e-30	8.65901e-29	chr5	172983757	173035445	ENSG00000113732	protein_coding	ATP6V0E1	ENSG00000113732	protein_coding
MOCOS	856.945	-0.873319	0.0765598	-11.407	3.85741e-30	1.1424e-28	chr18	36187519	36272157	ENSG00000075643	protein_coding	MOCOS	ENSG00000075643	protein_coding
CPLANE1	441.819	-1.44474	0.126751	-11.3982	4.26836e-30	1.26014e-28	chr5	37106228	37249428	ENSG00000197603	protein_coding	C5orf42	ENSG00000197603	protein_coding
GAMT	2790.06	-0.544222	0.0477462	-11.3982	4.26774e-30	1.26014e-28	chr19	1397084	1401570	ENSG00000130005	protein_coding	GAMT	ENSG00000130005	protein_coding
CKAP2L	1493.34	-0.669747	0.0588	-11.3902	4.67669e-30	1.37637e-28	chr2	112736607	112764677	ENSG00000169607	protein_coding	CKAP2L	ENSG00000169607	protein_coding
NEK2	1556.94	-0.656694	0.0577511	-11.3711	5.8246e-30	1.70885e-28	chr1	211658657	211675630	ENSG00000117650	protein_coding	NEK2	ENSG00000117650	protein_coding
ZDHHC13	1278.56	-0.708524	0.0624785	-11.3403	8.28706e-30	2.42374e-28	chr11	19117099	19176422	ENSG00000177054	protein_coding	ZDHHC13	ENSG00000177054	protein_coding
STX3	5102.31	0.47427	0.0418507	11.3324	9.06373e-30	2.64678e-28	chr11	59713456	59805882	ENSG00000166900	protein_coding	STX3	ENSG00000166900	protein_coding
TRIM14	4380.21	-0.439093	0.0387929	-11.3189	1.05763e-29	3.08368e-28	chr9	98069275	98119212	ENSG00000106785	protein_coding	TRIM14	ENSG00000106785	protein_coding
PRRC2A	25708.4	-0.301919	0.026677	-11.3176	1.07381e-29	3.12603e-28	chr6	31620720	31637771	ENSG00000204469	protein_coding	PRRC2A	ENSG00000204469	protein_coding
IQCE	2691.34	-0.654886	0.0578744	-11.3156	1.098e-29	3.19151e-28	chr7	2558972	2614734	ENSG00000106012	protein_coding	IQCE	ENSG00000106012	protein_coding
MAP3K21	665.662	-0.972221	0.0859305	-11.314	1.1183e-29	3.24548e-28	chr1	233327768	233385148	ENSG00000143674	protein_coding	RP5-862P8.2	ENSG00000143674	protein_coding
SMAD6	1001.2	-0.770748	0.0681637	-11.3073	1.20735e-29	3.49851e-28	chr15	66702228	66782848	ENSG00000137834	protein_coding	SMAD6	ENSG00000137834	protein_coding
OPLAH	444.711	-1.13185	0.100243	-11.2911	1.45166e-29	4.18711e-28	chr8	144051266	144063832	ENSG00000178814	protein_coding	OPLAH	ENSG00000178814	protein_coding
LRCH3	1522.6	-0.633829	0.0561898	-11.2801	1.64491e-29	4.72999e-28	chr3	197791226	197888436	ENSG00000186001	protein_coding	LRCH3	ENSG00000186001	protein_coding
RBM15B	5241.67	-0.387688	0.0343706	-11.2797	1.6539e-29	4.74859e-28	chr3	51391268	51397908	ENSG00000259956	protein_coding	RBM15B	ENSG00000259956	protein_coding
HSPG2	510.152	-1.07375	0.0951997	-11.2789	1.66776e-29	4.78107e-28	chr1	21822245	21937297	ENSG00000142798	protein_coding	HSPG2	ENSG00000142798	protein_coding
RMI1	2774.94	-0.561267	0.0497914	-11.2724	1.79653e-29	5.14238e-28	chr9	83980711	84004074	ENSG00000178966	protein_coding	RMI1	ENSG00000178966	protein_coding
PTPN9	1066.86	-0.727648	0.0646606	-11.2533	2.22978e-29	6.37283e-28	chr15	75463251	75579289	ENSG00000169410	protein_coding	PTPN9	ENSG00000169410	protein_coding
STAT5B	1144.71	-0.725948	0.0645151	-11.2524	2.25466e-29	6.43415e-28	chr17	42199168	42276707	ENSG00000173757	protein_coding	STAT5B	ENSG00000173757	protein_coding
ASF1B	1923.46	-0.605763	0.0538416	-11.2508	2.29424e-29	6.53719e-28	chr19	14119509	14136956	ENSG00000105011	protein_coding	ASF1B	ENSG00000105011	protein_coding
TRPV3	355.725	-1.24066	0.110314	-11.2466	2.4068e-29	6.84755e-28	chr17	3510502	3557995	ENSG00000167723	protein_coding	TRPV3	ENSG00000167723	protein_coding
SNX4	2401.54	-0.540996	0.0481757	-11.2296	2.91676e-29	8.27338e-28	chr3	125446644	125520197	ENSG00000114520	protein_coding	SNX4	ENSG00000114520	protein_coding
MFSD2A	369.962	-1.29723	0.115671	-11.2148	3.44943e-29	9.75488e-28	chr1	39955112	39969968	ENSG00000168389	protein_coding	MFSD2A	ENSG00000168389	protein_coding
SGPL1	1843.18	0.601276	0.0536205	11.2135	3.49924e-29	9.88089e-28	chr10	70815961	70881173	ENSG00000166224	protein_coding	SGPL1	ENSG00000166224	protein_coding
IDE	3852.49	-0.458835	0.0409266	-11.2112	3.59408e-29	1.01335e-27	chr10	92451684	92574076	ENSG00000119912	protein_coding	IDE	ENSG00000119912	protein_coding
MGAT5	2909.22	-0.489357	0.0436533	-11.2101	3.6381e-29	1.02422e-27	chr2	134119983	134454621	ENSG00000152127	protein_coding	MGAT5	ENSG00000152127	protein_coding
PHF10	1313.69	-0.69089	0.0617238	-11.1933	4.39992e-29	1.23684e-27	chr6	169703905	169725566	ENSG00000130024	protein_coding	PHF10	ENSG00000130024	protein_coding
RNPEP	2245.87	-0.55078	0.0492165	-11.191	4.51522e-29	1.26736e-27	chr1	201982372	202006147	ENSG00000176393	protein_coding	RNPEP	ENSG00000176393	protein_coding
OLA1	4376.17	-0.440498	0.0393785	-11.1862	4.76221e-29	1.3347e-27	chr2	174072447	174248698	ENSG00000138430	protein_coding	OLA1	ENSG00000138430	protein_coding
SYNM	987.81	-0.770055	0.0688613	-11.1827	4.95598e-29	1.38488e-27	chr15	99098217	99135593	ENSG00000182253	protein_coding	SYNM	ENSG00000182253	protein_coding
DNM1L	6203.55	-0.394718	0.0352987	-11.1822	4.98145e-29	1.38993e-27	chr12	32679200	32745650	ENSG00000087470	protein_coding	DNM1L	ENSG00000087470	protein_coding
NOTCH1	2083.31	-0.573158	0.0512689	-11.1794	5.14151e-29	1.43034e-27	chr9	136494444	136545862	ENSG00000148400	protein_coding	NOTCH1	ENSG00000148400	protein_coding
GTF2A1	6113.15	-0.450833	0.0403354	-11.1771	5.27904e-29	1.46643e-27	chr14	81175452	81221377	ENSG00000165417	protein_coding	GTF2A1	ENSG00000165417	protein_coding
ITPR3	4053.52	-0.442112	0.0395591	-11.176	5.34378e-29	1.48223e-27	chr6	33620365	33696574	ENSG00000096433	protein_coding	ITPR3	ENSG00000096433	protein_coding
AP3M2	914.795	-0.846778	0.0757961	-11.1718	5.60421e-29	1.55218e-27	chr8	42152946	42171673	ENSG00000070718	protein_coding	AP3M2	ENSG00000070718	protein_coding
ANK3	22417	0.389363	0.0348884	11.1602	6.38327e-29	1.76535e-27	chr10	60026298	60733490	ENSG00000151150	protein_coding	ANK3	ENSG00000151150	protein_coding
ZNF395	1201.12	-0.698833	0.062641	-11.1562	6.68208e-29	1.84527e-27	chr8	28345585	28402701	ENSG00000186918	protein_coding	ZNF395	ENSG00000186918	protein_coding
RYK	2230.14	-0.552838	0.0495645	-11.1539	6.85278e-29	1.88964e-27	chr3	134065303	134250744	ENSG00000163785	protein_coding	RYK	ENSG00000163785	protein_coding
ATP5MC3	5360.67	-0.527678	0.0473312	-11.1486	7.27293e-29	2.00256e-27	chr2	175176258	175184607	ENSG00000154518	protein_coding	ATP5G3	ENSG00000154518	protein_coding
NME2	14866.7	0.363282	0.032604	11.1423	7.81083e-29	2.14752e-27	chr17	51165435	51171747	ENSG00000243678	protein_coding	NME2	ENSG00000243678	protein_coding
SNX19	4410.8	-0.43175	0.0387644	-11.1378	8.21398e-29	2.25507e-27	chr11	130875436	130916509	ENSG00000120451	protein_coding	SNX19	ENSG00000120451	protein_coding
DHX29	3230.13	-0.502121	0.0451331	-11.1253	9.44431e-29	2.58906e-27	chr5	55256245	55307722	ENSG00000067248	protein_coding	DHX29	ENSG00000067248	protein_coding
TONSL	2516.42	-0.500981	0.0450674	-11.1163	1.04554e-28	2.86208e-27	chr8	144428775	144444444	ENSG00000160949	protein_coding	TONSL	ENSG00000160949	protein_coding
DDIT4	3015.69	0.511573	0.0460573	11.1073	1.15584e-28	3.15025e-27	chr10	72273920	72276036	ENSG00000168209	protein_coding	DDIT4	ENSG00000168209	protein_coding
RPS13	16337.1	0.409837	0.0369359	11.0959	1.31349e-28	3.57475e-27	chr11	17074389	17077787	ENSG00000110700	protein_coding	RPS13	ENSG00000110700	protein_coding
MCM6	3561.03	-0.513539	0.0464016	-11.0673	1.80825e-28	4.90705e-27	chr2	135839626	135876426	ENSG00000076003	protein_coding	MCM6	ENSG00000076003	protein_coding
LNPK	1509.23	-0.662063	0.0598887	-11.0549	2.07561e-28	5.61639e-27	chr2	175923892	176002839	ENSG00000144320	protein_coding	KIAA1715	ENSG00000144320	protein_coding
SPECC1L-ADORA2A	1054.53	0.780235	0.0706768	11.0395	2.46462e-28	6.65943e-27	chr22	24270898	24442356	ENSG00000258555	protein_coding	SPECC1L-ADORA2A	ENSG00000258555	protein_coding
CCDC34	1240.85	-0.681615	0.0617534	-11.0377	2.51394e-28	6.78294e-27	chr11	27330827	27363868	ENSG00000109881	protein_coding	CCDC34	ENSG00000109881	protein_coding
HSPB1	21538.8	-0.34371	0.0311562	-11.0318	2.68295e-28	7.2286e-27	chr7	76302544	76304295	ENSG00000106211	protein_coding	HSPB1	ENSG00000106211	protein_coding
FANCD2	1807.66	-0.692066	0.0627829	-11.0232	2.95498e-28	7.92745e-27	chr3	10026414	10101930	ENSG00000144554	protein_coding	FANCD2	ENSG00000144554	protein_coding
MARS2	2566.08	0.542435	0.0492082	11.0233	2.95161e-28	7.92745e-27	chr2	197705369	197708387	ENSG00000247626	protein_coding	MARS2	ENSG00000247626	protein_coding
GHITM	12010.3	0.302495	0.0274632	11.0145	3.25163e-28	8.69844e-27	chr10	84139440	84153555	ENSG00000165678	protein_coding	GHITM	ENSG00000165678	protein_coding
PPP2R2A	6629.39	0.38979	0.0354711	10.989	4.3185e-28	1.15197e-26	chr8	26291491	26372680	ENSG00000221914	protein_coding	PPP2R2A	ENSG00000221914	protein_coding
SLC37A1	663.577	-0.898489	0.0818567	-10.9764	4.96508e-28	1.32257e-26	chr21	42496008	42581440	ENSG00000160190	protein_coding	SLC37A1	ENSG00000160190	protein_coding
UNC119	805.994	-0.852913	0.0778503	-10.9558	6.23167e-28	1.65293e-26	chr17	28546707	28552668	ENSG00000109103	protein_coding	UNC119	ENSG00000109103	protein_coding
FAXC	183.153	-1.81151	0.165401	-10.9522	6.48348e-28	1.7173e-26	chr6	99271169	99350062	ENSG00000146267	protein_coding	FAXC	ENSG00000146267	protein_coding
HSPH1	27255.2	-0.29732	0.0271614	-10.9464	6.91153e-28	1.82811e-26	chr13	31134974	31162388	ENSG00000120694	protein_coding	HSPH1	ENSG00000120694	protein_coding
ZBTB7A	2619.53	-0.507051	0.0463395	-10.9421	7.2502e-28	1.91499e-26	chr19	4044364	4066945	ENSG00000178951	protein_coding	ZBTB7A	ENSG00000178951	protein_coding
ADCY3	1005.71	-0.75912	0.0694005	-10.9382	7.56482e-28	1.98971e-26	chr2	24819169	24919839	ENSG00000138031	protein_coding	ADCY3	ENSG00000138031	protein_coding
FANCG	1819.64	-0.592492	0.0541737	-10.9369	7.67752e-28	2.01653e-26	chr9	35073835	35080016	ENSG00000221829	protein_coding	FANCG	ENSG00000221829	protein_coding
AIDA	21557.6	-0.320978	0.0293573	-10.9335	7.97427e-28	2.09155e-26	chr1	222668013	222713210	ENSG00000186063	protein_coding	AIDA	ENSG00000186063	protein_coding
WBP2	3570.12	0.464544	0.0425235	10.9244	8.8125e-28	2.29858e-26	chr17	75845699	75856507	ENSG00000132471	protein_coding	WBP2	ENSG00000132471	protein_coding
DNAJC22	2579.29	-0.501599	0.0459463	-10.9171	9.55317e-28	2.48832e-26	chr12	49346917	49357546	ENSG00000178401	protein_coding	DNAJC22	ENSG00000178401	protein_coding
MAST2	1431.8	-0.668169	0.0612268	-10.913	9.98834e-28	2.59807e-26	chr1	45786987	46036124	ENSG00000086015	protein_coding	MAST2	ENSG00000086015	protein_coding
G2E3	3509.09	-0.494403	0.0453111	-10.9113	1.01781e-27	2.64014e-26	chr14	30559123	30620063	ENSG00000092140	protein_coding	G2E3	ENSG00000092140	protein_coding
PRKAR2B	927.765	-0.76598	0.0701998	-10.9114	1.01656e-27	2.64014e-26	chr7	107044649	107161811	ENSG00000005249	protein_coding	PRKAR2B	ENSG00000005249	protein_coding
CYFIP2	147.811	-1.95161	0.179133	-10.8948	1.22048e-27	3.16147e-26	chr5	157266079	157395595	ENSG00000055163	protein_coding	CYFIP2	ENSG00000055163	protein_coding
NR1D2	2388.04	0.541093	0.0496782	10.892	1.25902e-27	3.25682e-26	chr3	23945260	23980618	ENSG00000174738	protein_coding	NR1D2	ENSG00000174738	protein_coding
CDC6	4121.9	-0.471477	0.0433001	-10.8886	1.30624e-27	3.37434e-26	chr17	40287633	40304657	ENSG00000094804	protein_coding	CDC6	ENSG00000094804	protein_coding
ABCA2	5502.64	-0.394564	0.0362943	-10.8712	1.58031e-27	4.07114e-26	chr9	137007227	137028922	ENSG00000107331	protein_coding	ABCA2	ENSG00000107331	protein_coding
RALGDS	2217.71	-0.515832	0.0474889	-10.8622	1.74552e-27	4.49059e-26	chr9	133097720	133149334	ENSG00000160271	protein_coding	RALGDS	ENSG00000160271	protein_coding
FEN1	4452.06	-0.424017	0.0390533	-10.8574	1.83892e-27	4.72442e-26	chr11	61792637	61797244	ENSG00000168496	protein_coding	FEN1	ENSG00000168496	protein_coding
TP53I13	399.668	-1.18549	0.109218	-10.8543	1.90251e-27	4.88112e-26	chr17	29566052	29573157	ENSG00000167543	protein_coding	TP53I13	ENSG00000167543	protein_coding
DCK	1848	-0.572113	0.0527185	-10.8522	1.94607e-27	4.98607e-26	chr4	70992538	71030914	ENSG00000156136	protein_coding	DCK	ENSG00000156136	protein_coding
SNX9	436.104	-1.08591	0.100076	-10.8509	1.97556e-27	5.05473e-26	chr6	157700387	157945077	ENSG00000130340	protein_coding	SNX9	ENSG00000130340	protein_coding
SCARA3	328.218	-1.2702	0.117074	-10.8496	2.00396e-27	5.12043e-26	chr8	27633868	27676776	ENSG00000168077	protein_coding	SCARA3	ENSG00000168077	protein_coding
CTBP1-DT	1473.29	-0.640115	0.0590419	-10.8417	2.18367e-27	5.57206e-26	chr4	1249300	1288291	ENSG00000196810	lncRNA	CTBP1-AS2	ENSG00000196810	antisense
BLM	458.762	-1.09636	0.101259	-10.8273	2.55667e-27	6.5062e-26	chr15	90717327	90816165	ENSG00000197299	protein_coding	BLM	ENSG00000197299	protein_coding
ZBED8	386.052	-1.13935	0.105245	-10.8257	2.60144e-27	6.61118e-26	chr5	160393148	160400097	ENSG00000221886	protein_coding	ZBED8	ENSG00000221886	protein_coding
CCSER2	746.544	-0.93607	0.0865105	-10.8203	2.75862e-27	7.00116e-26	chr10	84328586	84518521	ENSG00000107771	protein_coding	CCSER2	ENSG00000107771	protein_coding
RFC2	2424.18	-0.547926	0.0506996	-10.8073	3.17851e-27	8.05595e-26	chr7	74231499	74254458	ENSG00000049541	protein_coding	RFC2	ENSG00000049541	protein_coding
EPHB4	2815.41	-0.467559	0.0432687	-10.8059	3.22628e-27	8.166e-26	chr7	100802565	100827521	ENSG00000196411	protein_coding	EPHB4	ENSG00000196411	protein_coding
DUSP1	719.968	0.864133	0.0800036	10.8012	3.39818e-27	8.58953e-26	chr5	172768090	172771195	ENSG00000120129	protein_coding	DUSP1	ENSG00000120129	protein_coding
PHRF1	2654.8	-0.493568	0.0457239	-10.7945	3.65328e-27	9.22197e-26	chr11	576486	612222	ENSG00000070047	protein_coding	PHRF1	ENSG00000070047	protein_coding
TBC1D5	2016.62	-0.576552	0.0534424	-10.7883	3.91035e-27	9.85764e-26	chr3	17157162	18444817	ENSG00000131374	protein_coding	TBC1D5	ENSG00000131374	protein_coding
ALDH5A1	437.07	-1.17431	0.108853	-10.7881	3.91993e-27	9.86857e-26	chr6	24494852	24537207	ENSG00000112294	protein_coding	ALDH5A1	ENSG00000112294	protein_coding
NEDD1	1461.43	-0.677999	0.0628661	-10.7848	4.06048e-27	1.02087e-25	chr12	96907223	96953777	ENSG00000139350	protein_coding	NEDD1	ENSG00000139350	protein_coding
TALDO1	9058.47	0.317929	0.0294935	10.7796	4.29634e-27	1.07873e-25	chr11	747329	765024	ENSG00000177156	protein_coding	TALDO1	ENSG00000177156	protein_coding
SMC1A	9328.86	-0.348661	0.0323452	-10.7794	4.30814e-27	1.08025e-25	chrX	53374149	53422728	ENSG00000072501	protein_coding	SMC1A	ENSG00000072501	protein_coding
FAM219A	731.969	-0.890126	0.0826352	-10.7717	4.6804e-27	1.17203e-25	chr9	34398184	34458570	ENSG00000164970	protein_coding	FAM219A	ENSG00000164970	protein_coding
MAP2K4	2271.07	-0.509019	0.0472618	-10.7702	4.75924e-27	1.19019e-25	chr17	12020824	12143830	ENSG00000065559	protein_coding	MAP2K4	ENSG00000065559	protein_coding
CTSB	2558.4	-0.501429	0.0465924	-10.762	5.20172e-27	1.29912e-25	chr8	11842524	11869448	ENSG00000164733	protein_coding	CTSB	ENSG00000164733	protein_coding
SRI	1099.07	-0.706397	0.0656454	-10.7608	5.27187e-27	1.31489e-25	chr7	88205118	88226993	ENSG00000075142	protein_coding	SRI	ENSG00000075142	protein_coding
PPP2R2C	367.846	-1.25359	0.116577	-10.7534	5.71424e-27	1.42334e-25	chr4	6320578	6563600	ENSG00000074211	protein_coding	PPP2R2C	ENSG00000074211	protein_coding
NDN	1645.22	-0.610382	0.0567803	-10.7499	5.9325e-27	1.47501e-25	chr15	23685400	23687330	ENSG00000182636	protein_coding	NDN	ENSG00000182636	protein_coding
PLPP1	14659.5	-0.309257	0.0287686	-10.7498	5.93737e-27	1.47501e-25	chr5	55424854	55535050	ENSG00000067113	protein_coding	PLPP1	ENSG00000067113	protein_coding
SRPK1	6224.16	-0.40799	0.0380102	-10.7337	7.06952e-27	1.75395e-25	chr6	35832966	35921342	ENSG00000096063	protein_coding	SRPK1	ENSG00000096063	protein_coding
DNAJC2	3934.39	0.418602	0.039001	10.7331	7.11582e-27	1.76311e-25	chr7	103312474	103344873	ENSG00000105821	protein_coding	DNAJC2	ENSG00000105821	protein_coding
STEAP3	1618.51	-0.580451	0.0541091	-10.7274	7.56866e-27	1.87284e-25	chr2	119223831	119265652	ENSG00000115107	protein_coding	STEAP3	ENSG00000115107	protein_coding
GIT1	1969.32	-0.537541	0.0501212	-10.7248	7.78358e-27	1.9235e-25	chr17	29573469	29594054	ENSG00000108262	protein_coding	GIT1	ENSG00000108262	protein_coding
PLK2	828.812	0.829777	0.0773742	10.7242	7.83535e-27	1.93375e-25	chr5	58453982	58460260	ENSG00000145632	protein_coding	PLK2	ENSG00000145632	protein_coding
EP400	2406.56	-0.526146	0.0490829	-10.7195	8.24041e-27	2.02839e-25	chr12	131949920	132081102	ENSG00000183495	protein_coding	EP400	ENSG00000183495	protein_coding
BRIP1	765.218	-0.86108	0.0803343	-10.7187	8.3147e-27	2.04133e-25	chr17	61681266	61863521	ENSG00000136492	protein_coding	BRIP1	ENSG00000136492	protein_coding
SOCS7	2544.59	-0.499408	0.0465917	-10.7188	8.30587e-27	2.04133e-25	chr17	38352228	38405593	ENSG00000274211	protein_coding	SOCS7	ENSG00000274211	protein_coding
FAT1	8823.54	-0.4392	0.040982	-10.7169	8.48112e-27	2.07948e-25	chr4	186587783	186726722	ENSG00000083857	protein_coding	FAT1	ENSG00000083857	protein_coding
UBR7	2710.89	-0.490492	0.0458098	-10.7071	9.42362e-27	2.30756e-25	chr14	93207056	93229215	ENSG00000012963	protein_coding	UBR7	ENSG00000012963	protein_coding
IGF2BP3	931.46	-0.756978	0.070733	-10.7019	9.97174e-27	2.4386e-25	chr7	23310209	23470467	ENSG00000136231	protein_coding	IGF2BP3	ENSG00000136231	protein_coding
UHRF1BP1	3236.55	-0.445334	0.0416222	-10.6994	1.02403e-26	2.50102e-25	chr6	34792015	34883138	ENSG00000065060	protein_coding	UHRF1BP1	ENSG00000065060	protein_coding
TBCA	4913.25	-0.435149	0.0406859	-10.6953	1.07035e-26	2.60737e-25	chr5	77691166	77868780	ENSG00000171530	protein_coding	TBCA	ENSG00000171530	protein_coding
TYRO3	2117.62	-0.526839	0.0493457	-10.6765	1.31121e-26	3.18999e-25	chr15	41557675	41583586	ENSG00000092445	protein_coding	TYRO3	ENSG00000092445	protein_coding
SETD2	1932.55	-0.541324	0.0507102	-10.6749	1.33463e-26	3.24278e-25	chr3	47016429	47163967	ENSG00000181555	protein_coding	SETD2	ENSG00000181555	protein_coding
SMC5	3222.37	-0.549509	0.0514929	-10.6715	1.38306e-26	3.35611e-25	chr9	70258962	70354888	ENSG00000198887	protein_coding	SMC5	ENSG00000198887	protein_coding
PITPNA	6242.05	-0.366393	0.0343673	-10.6611	1.5477e-26	3.75078e-25	chr17	1517718	1562816	ENSG00000174238	protein_coding	PITPNA	ENSG00000174238	protein_coding
WDR76	1224.61	-0.676327	0.0634726	-10.6554	1.64522e-26	3.98199e-25	chr15	43826963	43868419	ENSG00000092470	protein_coding	WDR76	ENSG00000092470	protein_coding
MXD3	825.264	-0.874544	0.0820995	-10.6522	1.70225e-26	4.11473e-25	chr5	177301461	177312757	ENSG00000213347	protein_coding	MXD3	ENSG00000213347	protein_coding
NACA	28053.5	0.310773	0.0291847	10.6485	1.77228e-26	4.27849e-25	chr12	56712428	56731628	ENSG00000196531	protein_coding	NACA	ENSG00000196531	protein_coding
PCM1	5163.69	-0.46137	0.0433346	-10.6467	1.80697e-26	4.35666e-25	chr8	17922840	18029944	ENSG00000078674	protein_coding	PCM1	ENSG00000078674	protein_coding
MACROH2A1	10949.8	-0.313006	0.0294146	-10.6412	1.91666e-26	4.60929e-25	chr5	135333900	135399914	ENSG00000113648	protein_coding	H2AFY	ENSG00000113648	protein_coding
SHMT1	3201.88	-0.499204	0.0469182	-10.6399	1.94383e-26	4.66866e-25	chr17	18327860	18363563	ENSG00000176974	protein_coding	SHMT1	ENSG00000176974	protein_coding
TLE5	4897.4	-0.415966	0.0391397	-10.6277	2.21498e-26	5.31313e-25	chr19	3052910	3063107	ENSG00000104964	protein_coding	AES	ENSG00000104964	protein_coding
MPRIP	7187.16	-0.356596	0.0335651	-10.624	2.30385e-26	5.51223e-25	chr17	17042545	17217679	ENSG00000133030	protein_coding	MPRIP	ENSG00000133030	protein_coding
MOV10	1571.91	-0.594656	0.0559866	-10.6214	2.36972e-26	5.66263e-25	chr1	112673141	112700746	ENSG00000155363	protein_coding	MOV10	ENSG00000155363	protein_coding
RCN1	3347.49	-0.549753	0.0517672	-10.6197	2.41285e-26	5.75838e-25	chr11	31812391	32105755	ENSG00000049449	protein_coding	RCN1	ENSG00000049449	protein_coding
TTF2	2188.54	-0.523581	0.0493563	-10.6082	2.72942e-26	6.50565e-25	chr1	117060303	117107453	ENSG00000116830	protein_coding	TTF2	ENSG00000116830	protein_coding
SMARCE1	5382.64	-0.39731	0.0374785	-10.601	2.94768e-26	6.99043e-25	chr17	40624962	40648508	ENSG00000073584	protein_coding	SMARCE1	ENSG00000073584	protein_coding
GK5	3096.57	-0.44835	0.0423041	-10.5982	3.03621e-26	7.18226e-25	chr3	142157527	142225607	ENSG00000175066	protein_coding	GK5	ENSG00000175066	protein_coding
MTSS2	2816.42	-0.464179	0.0438188	-10.5931	3.20645e-26	7.57544e-25	chr16	70661204	70686066	ENSG00000132613	protein_coding	MTSS1L	ENSG00000132613	protein_coding
SEL1L3	3982.9	0.424641	0.0401092	10.5871	3.41896e-26	8.06737e-25	chr4	25747427	25863760	ENSG00000091490	protein_coding	SEL1L3	ENSG00000091490	protein_coding
CANX	32857.2	-0.267482	0.0252737	-10.5834	3.55693e-26	8.36419e-25	chr5	179678628	179730925	ENSG00000127022	protein_coding	CANX	ENSG00000127022	protein_coding
HECTD1	10442.7	-0.335998	0.0317624	-10.5785	3.74999e-26	8.80428e-25	chr14	31100112	31207804	ENSG00000092148	protein_coding	HECTD1	ENSG00000092148	protein_coding
MTERF3	816.381	-0.807409	0.0764147	-10.5662	4.27682e-26	1.00287e-24	chr8	96239398	96261610	ENSG00000156469	protein_coding	MTERF3	ENSG00000156469	protein_coding
CAPN2	7339.31	-0.358119	0.033914	-10.5596	4.58603e-26	1.07403e-24	chr1	223701593	223776018	ENSG00000162909	protein_coding	CAPN2	ENSG00000162909	protein_coding
HACD2	7420.93	-0.341208	0.0323272	-10.5548	4.82516e-26	1.12723e-24	chr3	123490820	123585185	ENSG00000206527	protein_coding	HACD2	ENSG00000206527	protein_coding
DHRS7	7253.16	0.369394	0.0350395	10.5422	5.51674e-26	1.28719e-24	chr14	60144120	60169856	ENSG00000100612	protein_coding	DHRS7	ENSG00000100612	protein_coding
USP7	6476.93	-0.409156	0.0388221	-10.5392	5.69635e-26	1.32745e-24	chr16	8892094	8964514	ENSG00000187555	protein_coding	USP7	ENSG00000187555	protein_coding
CNOT9	3039.33	-0.437971	0.0415987	-10.5285	6.38577e-26	1.48443e-24	chr2	218568580	218597080	ENSG00000144580	protein_coding	RQCD1	ENSG00000144580	protein_coding
NECTIN1	4072.81	-0.448791	0.0426338	-10.5266	6.51107e-26	1.51169e-24	chr11	119623408	119729084	ENSG00000110400	protein_coding	PVRL1	ENSG00000110400	protein_coding
ATN1	8215.83	-0.365241	0.0347053	-10.5241	6.69158e-26	1.55169e-24	chr12	6924463	6942321	ENSG00000111676	protein_coding	ATN1	ENSG00000111676	protein_coding
DNAJC3	4911.48	-0.411862	0.0391665	-10.5157	7.31679e-26	1.69458e-24	chr13	95677139	95794989	ENSG00000102580	protein_coding	DNAJC3	ENSG00000102580	protein_coding
TTC12	678.975	-0.920065	0.0875067	-10.5142	7.42918e-26	1.71849e-24	chr11	113314529	113383544	ENSG00000149292	protein_coding	TTC12	ENSG00000149292	protein_coding
ARHGEF11	1737.12	-0.574561	0.054656	-10.5123	7.58103e-26	1.75146e-24	chr1	156934840	157045370	ENSG00000132694	protein_coding	ARHGEF11	ENSG00000132694	protein_coding
SEPTIN8	1762.63	-0.555166	0.0528159	-10.5114	7.65886e-26	1.76727e-24	chr5	132750817	132807241	ENSG00000164402	protein_coding	SEPT8	ENSG00000164402	protein_coding
NSD1	8333.26	-0.490074	0.0466478	-10.5058	8.12015e-26	1.87142e-24	chr5	177133025	177300215	ENSG00000165671	protein_coding	NSD1	ENSG00000165671	protein_coding
ZNF561	2002.41	0.539952	0.0514008	10.5047	8.21534e-26	1.89104e-24	chr19	9604680	9621399	ENSG00000171469	protein_coding	ZNF561	ENSG00000171469	protein_coding
PARPBP	1539.49	-0.618666	0.0589171	-10.5006	8.5822e-26	1.97307e-24	chr12	102120185	102197520	ENSG00000185480	protein_coding	PARPBP	ENSG00000185480	protein_coding
TRA2B	8140.47	-0.336757	0.0320975	-10.4917	9.43109e-26	2.16294e-24	chr3	185915906	185938136	ENSG00000136527	protein_coding	TRA2B	ENSG00000136527	protein_coding
PHIP	4397.9	-0.440369	0.0419951	-10.4862	9.99786e-26	2.29013e-24	chr6	78935867	79078236	ENSG00000146247	protein_coding	PHIP	ENSG00000146247	protein_coding
YEATS4	1298.29	-0.636027	0.0606988	-10.4784	1.0854e-25	2.48019e-24	chr12	69359703	69390796	ENSG00000127337	protein_coding	YEATS4	ENSG00000127337	protein_coding
APC2	1245.47	-0.638365	0.0609617	-10.4716	1.16678e-25	2.6597e-24	chr19	1446302	1473244	ENSG00000115266	protein_coding	APC2	ENSG00000115266	protein_coding
RBBP6	3767.61	-0.40659	0.0388348	-10.4698	1.18954e-25	2.70502e-24	chr16	24537693	24572863	ENSG00000122257	protein_coding	RBBP6	ENSG00000122257	protein_coding
EXTL3	1337.35	-0.635112	0.0606756	-10.4673	1.22033e-25	2.77168e-24	chr8	28600469	28755599	ENSG00000012232	protein_coding	EXTL3	ENSG00000012232	protein_coding
TRAF3	2099.45	-0.511379	0.0488819	-10.4615	1.29763e-25	2.9437e-24	chr14	102777476	102911500	ENSG00000131323	protein_coding	TRAF3	ENSG00000131323	protein_coding
RAD54B	953.574	-0.826675	0.0790324	-10.46	1.31916e-25	2.98893e-24	chr8	94371960	94475109	ENSG00000197275	protein_coding	RAD54B	ENSG00000197275	protein_coding
CDKN3	1614.52	-0.619403	0.0592366	-10.4564	1.36919e-25	3.09856e-24	chr14	54396849	54420218	ENSG00000100526	protein_coding	CDKN3	ENSG00000100526	protein_coding
PDCD7	727.599	-0.840316	0.0803658	-10.4561	1.37344e-25	3.10443e-24	chr15	65117379	65133836	ENSG00000090470	protein_coding	PDCD7	ENSG00000090470	protein_coding
ZNF367	2456.95	-0.548348	0.0524929	-10.4461	1.52613e-25	3.43718e-24	chr9	96385941	96418329	ENSG00000165244	protein_coding	ZNF367	ENSG00000165244	protein_coding
TJP1	13718.8	-0.399005	0.0382016	-10.4447	1.54884e-25	3.48414e-24	chr15	29699367	29968865	ENSG00000104067	protein_coding	TJP1	ENSG00000104067	protein_coding
SYPL1	5546.09	-0.356749	0.0341727	-10.4396	1.63514e-25	3.6695e-24	chr7	106090503	106112576	ENSG00000008282	protein_coding	SYPL1	ENSG00000008282	protein_coding
IAH1	945.202	-0.81982	0.0786218	-10.4274	1.85921e-25	4.16739e-24	chr2	9473658	9496543	ENSG00000134330	protein_coding	IAH1	ENSG00000134330	protein_coding
CFL2	1188.65	-0.732118	0.0702144	-10.4269	1.86923e-25	4.18484e-24	chr14	34706769	34714823	ENSG00000165410	protein_coding	CFL2	ENSG00000165410	protein_coding
GMPS	8378.69	-0.336334	0.0322927	-10.4152	2.11391e-25	4.71579e-24	chr3	155870536	155944026	ENSG00000163655	protein_coding	GMPS	ENSG00000163655	protein_coding
IGFBP3	859.532	0.755315	0.0725301	10.4138	2.14477e-25	4.77332e-24	chr7	45912245	45921874	ENSG00000146674	protein_coding	IGFBP3	ENSG00000146674	protein_coding
MFN2	8624.12	-0.313301	0.0300985	-10.4092	2.25116e-25	4.99827e-24	chr1	11980181	12013514	ENSG00000116688	protein_coding	MFN2	ENSG00000116688	protein_coding
FIGNL1	2998.47	-0.45326	0.0435517	-10.4074	2.2941e-25	5.0876e-24	chr7	50444128	50542535	ENSG00000132436	protein_coding	FIGNL1	ENSG00000132436	protein_coding
EDEM1	2970.54	-0.488568	0.0469549	-10.4051	2.35125e-25	5.20819e-24	chr3	5187646	5219957	ENSG00000134109	protein_coding	EDEM1	ENSG00000134109	protein_coding
RPL26	33361.3	0.279266	0.0268533	10.3997	2.48755e-25	5.50363e-24	chr17	8377520	8383213	ENSG00000161970	protein_coding	RPL26	ENSG00000161970	protein_coding
PRDX6	15604.4	0.293278	0.0282242	10.391	2.72481e-25	6.02148e-24	chr1	173477266	173488807	ENSG00000117592	protein_coding	PRDX6	ENSG00000117592	protein_coding
NF2	3521.95	-0.491324	0.0473181	-10.3834	2.95008e-25	6.51165e-24	chr22	29603556	29698598	ENSG00000186575	protein_coding	NF2	ENSG00000186575	protein_coding
TLK2	1160.82	-0.659876	0.0636078	-10.3741	3.25133e-25	7.15139e-24	chr17	62458658	62615481	ENSG00000146872	protein_coding	TLK2	ENSG00000146872	protein_coding
ADGRA3	1074.2	-0.767027	0.0739702	-10.3694	3.4168e-25	7.50657e-24	chr4	22345071	22516054	ENSG00000152990	protein_coding	ADGRA3	ENSG00000152990	protein_coding
PCNA	7048.19	-0.394147	0.0380304	-10.364	3.61518e-25	7.93314e-24	chr20	5114953	5126626	ENSG00000132646	protein_coding	PCNA	ENSG00000132646	protein_coding
INF2	1823.94	-0.54117	0.0523205	-10.3433	4.48577e-25	9.82065e-24	chr14	104689606	104722535	ENSG00000203485	protein_coding	INF2	ENSG00000203485	protein_coding
PDS5A	4948.74	-0.405186	0.0391865	-10.3399	4.64909e-25	1.01664e-23	chr4	39822863	39977956	ENSG00000121892	protein_coding	PDS5A	ENSG00000121892	protein_coding
HNF4G	158.072	-1.77981	0.172243	-10.3332	4.98822e-25	1.08827e-23	chr8	75407914	75566843	ENSG00000164749	protein_coding	HNF4G	ENSG00000164749	protein_coding
TRAPPC14	1340.86	0.664031	0.0643125	10.3251	5.42771e-25	1.18278e-23	chr7	100154420	100158715	ENSG00000146826	protein_coding	C7orf43	ENSG00000146826	protein_coding
SMAD4	1254.59	-0.700036	0.0678065	-10.324	5.48761e-25	1.19306e-23	chr18	51028394	51085045	ENSG00000141646	protein_coding	SMAD4	ENSG00000141646	protein_coding
FNBP1L	5268.45	0.407653	0.0395125	10.3171	5.89972e-25	1.28118e-23	chr1	93448131	93554661	ENSG00000137942	protein_coding	FNBP1L	ENSG00000137942	protein_coding
AURKA	3132.46	-0.462028	0.0447976	-10.3137	6.11168e-25	1.32568e-23	chr20	56369389	56392337	ENSG00000087586	protein_coding	AURKA	ENSG00000087586	protein_coding
TSPAN33	784.384	-0.798626	0.0774516	-10.3113	6.26533e-25	1.35744e-23	chr7	129144892	129169697	ENSG00000158457	protein_coding	TSPAN33	ENSG00000158457	protein_coding
FZD5	2861.98	0.471586	0.0457525	10.3073	6.52943e-25	1.41303e-23	chr2	207762586	207769563	ENSG00000163251	protein_coding	FZD5	ENSG00000163251	protein_coding
ANKRD11	9459	-0.35337	0.0343072	-10.3002	7.03362e-25	1.52039e-23	chr16	89267627	89490561	ENSG00000167522	protein_coding	ANKRD11	ENSG00000167522	protein_coding
APBA2	1105.49	-0.712863	0.0692179	-10.2988	7.13249e-25	1.54e-23	chr15	28884483	29118315	ENSG00000034053	protein_coding	APBA2	ENSG00000034053	protein_coding
NEK4	1594.23	-0.631709	0.061379	-10.2919	7.66119e-25	1.65225e-23	chr3	52708449	52770949	ENSG00000114904	protein_coding	NEK4	ENSG00000114904	protein_coding
HDGFL3	543.885	-0.928406	0.0903486	-10.2758	9.05647e-25	1.94425e-23	chr15	83112738	83208018	ENSG00000166503	protein_coding	RP11-382A20.3	ENSG00000166503	protein_coding
SDC1	2358.5	-0.499158	0.0485874	-10.2734	9.28604e-25	1.99126e-23	chr2	20200797	20225433	ENSG00000115884	protein_coding	SDC1	ENSG00000115884	protein_coding
PKMYT1	1602.65	-0.573023	0.0558457	-10.2608	1.05793e-24	2.266e-23	chr16	2968024	2980539	ENSG00000127564	protein_coding	PKMYT1	ENSG00000127564	protein_coding
ZNF714	1940.31	-0.537283	0.0523749	-10.2584	1.08483e-24	2.32096e-23	chr19	21082159	21125270	ENSG00000160352	protein_coding	ZNF714	ENSG00000160352	protein_coding
EMB	3566.15	-0.462349	0.0450802	-10.2561	1.11063e-24	2.37347e-23	chr5	50396192	50443248	ENSG00000170571	protein_coding	EMB	ENSG00000170571	protein_coding
TIGD5	489.993	-0.994445	0.0970597	-10.2457	1.23726e-24	2.6351e-23	chr8	143597835	143603224	ENSG00000179886	protein_coding	TIGD5	ENSG00000179886	protein_coding
ZNF107	1772.01	-0.628478	0.0613405	-10.2457	1.23684e-24	2.6351e-23	chr7	64666083	64711582	ENSG00000196247	protein_coding	ZNF107	ENSG00000196247	protein_coding
GINS2	1003.75	-0.696576	0.0680072	-10.2427	1.27654e-24	2.71568e-23	chr16	85676198	85690073	ENSG00000131153	protein_coding	GINS2	ENSG00000131153	protein_coding
INVS	390.987	-1.27325	0.124399	-10.2352	1.37911e-24	2.93056e-23	chr9	100099256	100301000	ENSG00000119509	protein_coding	INVS	ENSG00000119509	protein_coding
TRAF4	5765.94	0.390257	0.0381411	10.2319	1.42635e-24	3.02753e-23	chr17	28743984	28750958	ENSG00000076604	protein_coding	TRAF4	ENSG00000076604	protein_coding
TMEM250	2357.39	-0.468529	0.0458312	-10.2229	1.56522e-24	3.31854e-23	chr9	136114581	136118863	ENSG00000238227	protein_coding	C9orf69	ENSG00000238227	protein_coding
HSD17B12	1167.71	-0.682604	0.0667811	-10.2215	1.58827e-24	3.36362e-23	chr11	43556436	43856617	ENSG00000149084	protein_coding	HSD17B12	ENSG00000149084	protein_coding
MYCBP2	15256.6	0.356585	0.0348928	10.2194	1.62275e-24	3.43278e-23	chr13	77044655	77327050	ENSG00000005810	protein_coding	MYCBP2	ENSG00000005810	protein_coding
MICAL2	1696.84	-0.550879	0.0539271	-10.2152	1.69444e-24	3.5764e-23	chr11	12094008	12263789	ENSG00000133816	protein_coding	MICAL2	ENSG00000133816	protein_coding
FAM32A	1392.11	-0.604145	0.0591436	-10.2149	1.70068e-24	3.58553e-23	chr19	16185380	16192046	ENSG00000105058	protein_coding	FAM32A	ENSG00000105058	protein_coding
FMR1	1435.34	-0.608906	0.0597032	-10.1989	2.00557e-24	4.2236e-23	chrX	147911951	147951125	ENSG00000102081	protein_coding	FMR1	ENSG00000102081	protein_coding
CCNQ	486.651	-1.00087	0.0981427	-10.1981	2.02201e-24	4.25346e-23	chrX	153587919	153600045	ENSG00000262919	protein_coding	FAM58A	ENSG00000262919	protein_coding
FBXO44	482.219	-0.965896	0.0947456	-10.1946	2.09545e-24	4.40301e-23	chr1	11654375	11663327	ENSG00000132879	protein_coding	FBXO44	ENSG00000132879	protein_coding
ANAPC1	3386.79	-0.497862	0.0488514	-10.1914	2.16727e-24	4.54886e-23	chr2	111766271	111884690	ENSG00000153107	protein_coding	ANAPC1	ENSG00000153107	protein_coding
ZNF385B	2176.83	-0.496815	0.0487639	-10.1882	2.2397e-24	4.69563e-23	chr2	179441982	179861505	ENSG00000144331	protein_coding	ZNF385B	ENSG00000144331	protein_coding
ACY1	4030.48	0.421657	0.0414053	10.1837	2.34553e-24	4.91204e-23	chr3	51983340	51989197	ENSG00000243989	protein_coding	ACY1	ENSG00000243989	protein_coding
ODF2	2607.67	-0.491379	0.0482558	-10.1828	2.36692e-24	4.95132e-23	chr9	128455186	128501292	ENSG00000136811	protein_coding	ODF2	ENSG00000136811	protein_coding
DPP9	2674.95	-0.444644	0.0437058	-10.1736	2.60185e-24	5.43671e-23	chr19	4675224	4724673	ENSG00000142002	protein_coding	DPP9	ENSG00000142002	protein_coding
MGAT4B	3500.89	-0.423949	0.0416773	-10.1722	2.63963e-24	5.50952e-23	chr5	179797597	179806952	ENSG00000161013	protein_coding	MGAT4B	ENSG00000161013	protein_coding
NPTXR	677.099	-0.934234	0.092068	-10.1472	3.40951e-24	7.09283e-23	chr22	38818452	38843982	ENSG00000221890	protein_coding	NPTXR	ENSG00000221890	protein_coding
SENP2	3881.67	0.403797	0.039839	10.1357	3.83554e-24	7.97029e-23	chr3	185582496	185633551	ENSG00000163904	protein_coding	SENP2	ENSG00000163904	protein_coding
DCUN1D5	3489.28	0.404956	0.0399555	10.1352	3.85738e-24	8.00682e-23	chr11	103062076	103092215	ENSG00000137692	protein_coding	DCUN1D5	ENSG00000137692	protein_coding
ZDHHC23	1097.03	-0.641878	0.0633902	-10.1258	4.24398e-24	8.78991e-23	chr3	113947901	113965401	ENSG00000184307	protein_coding	ZDHHC23	ENSG00000184307	protein_coding
BAZ2A	6411.55	0.388199	0.0383868	10.1128	4.84599e-24	1.00147e-22	chr12	56595596	56636816	ENSG00000076108	protein_coding	BAZ2A	ENSG00000076108	protein_coding
TOMM20	8864.63	0.298508	0.0295359	10.1066	5.16353e-24	1.06592e-22	chr1	235109336	235128936	ENSG00000173726	protein_coding	TOMM20	ENSG00000173726	protein_coding
RNF138	1666.66	-0.576252	0.0570473	-10.1013	5.45151e-24	1.12414e-22	chr18	32091855	32131561	ENSG00000134758	protein_coding	RNF138	ENSG00000134758	protein_coding
MANEAL	935.097	-0.727655	0.0720645	-10.0973	5.67926e-24	1.16982e-22	chr1	37793802	37801137	ENSG00000185090	protein_coding	MANEAL	ENSG00000185090	protein_coding
EIF3E	13031.2	0.306583	0.0303828	10.0907	6.0758e-24	1.25013e-22	chr8	108201216	108435333	ENSG00000104408	protein_coding	EIF3E	ENSG00000104408	protein_coding
FBXO41	1018.55	-0.663336	0.0658087	-10.0798	6.78916e-24	1.39538e-22	chr2	73254682	73284431	ENSG00000163013	protein_coding	FBXO41	ENSG00000163013	protein_coding
PRKDC	20089.3	-0.390597	0.0387588	-10.0776	6.9388e-24	1.42458e-22	chr8	47773108	47960183	ENSG00000253729	protein_coding	PRKDC	ENSG00000253729	protein_coding
PKP3	5088.82	-0.445294	0.0442028	-10.0739	7.20709e-24	1.47804e-22	chr11	392614	404908	ENSG00000184363	protein_coding	PKP3	ENSG00000184363	protein_coding
DBF4	3921.4	-0.425922	0.0423541	-10.0562	8.62541e-24	1.76699e-22	chr7	87876216	87909541	ENSG00000006634	protein_coding	DBF4	ENSG00000006634	protein_coding
HES4	1580.09	-0.578362	0.0575414	-10.0512	9.07252e-24	1.85656e-22	chr1	998962	1000172	ENSG00000188290	protein_coding	HES4	ENSG00000188290	protein_coding
GALNT1	2984.28	-0.462788	0.0460498	-10.0497	9.21165e-24	1.88298e-22	chr18	35581117	35711834	ENSG00000141429	protein_coding	GALNT1	ENSG00000141429	protein_coding
ARHGEF4	538.832	-0.904798	0.0903759	-10.0115	1.35682e-23	2.76451e-22	chr2	130836916	131047263	ENSG00000136002	protein_coding	ARHGEF4	ENSG00000136002	protein_coding
TBC1D16	5979.68	-0.364663	0.0364294	-10.0101	1.37555e-23	2.79963e-22	chr17	79932343	80035848	ENSG00000167291	protein_coding	TBC1D16	ENSG00000167291	protein_coding
MEX3D	1412.12	-0.601049	0.060061	-10.0073	1.41551e-23	2.87474e-22	chr19	1554669	1568058	ENSG00000181588	protein_coding	MEX3D	ENSG00000181588	protein_coding
SIPA1L1	2186.56	-0.493737	0.0493743	-9.99989	1.52565e-23	3.09508e-22	chr14	71320449	71741229	ENSG00000197555	protein_coding	SIPA1L1	ENSG00000197555	protein_coding
HMGA1	3347.21	-0.448838	0.0448975	-9.99694	1.57175e-23	3.18516e-22	chr6	34236873	34246231	ENSG00000137309	protein_coding	HMGA1	ENSG00000137309	protein_coding
CRELD2	3944.5	-0.396637	0.0396813	-9.99557	1.59375e-23	3.22627e-22	chr22	49918167	49927540	ENSG00000184164	protein_coding	CRELD2	ENSG00000184164	protein_coding
DRAP1	1693.21	-0.534498	0.0535546	-9.98041	1.85689e-23	3.75491e-22	chr11	65919257	65921561	ENSG00000175550	protein_coding	DRAP1	ENSG00000175550	protein_coding
SNX27	2020.94	-0.593276	0.0595404	-9.96427	2.18476e-23	4.40843e-22	chr1	151612065	151699091	ENSG00000143376	protein_coding	SNX27	ENSG00000143376	protein_coding
COMT	4597.38	-0.368337	0.036986	-9.95884	2.30743e-23	4.65096e-22	chr22	19941607	19969975	ENSG00000093010	protein_coding	COMT	ENSG00000093010	protein_coding
RPL27A	24489.6	0.361237	0.0363078	9.94931	2.5395e-23	5.10233e-22	chr11	8682411	8714759	ENSG00000166441	protein_coding	RPL27A	ENSG00000166441	protein_coding
VARS2	1357.76	-0.647238	0.0650927	-9.94333	2.69657e-23	5.4006e-22	chr6	30908242	30926459	ENSG00000137411	protein_coding	VARS2	ENSG00000137411	protein_coding
ABCD1	3195.72	-0.456769	0.0460491	-9.91919	3.43545e-23	6.86578e-22	chrX	153724868	153744762	ENSG00000101986	protein_coding	ABCD1	ENSG00000101986	protein_coding
TRIOBP	1360.69	-0.623154	0.0629582	-9.8979	4.2511e-23	8.47786e-22	chr22	37697004	37776556	ENSG00000100106	protein_coding	TRIOBP	ENSG00000100106	protein_coding
DDIAS	1936.32	-0.519534	0.0525124	-9.89354	4.44027e-23	8.84574e-22	chr11	82899975	82958277	ENSG00000165490	protein_coding	DDIAS	ENSG00000165490	protein_coding
FNIP1	2812.14	0.446221	0.045109	9.89206	4.50667e-23	8.96851e-22	chr5	131641714	131797063	ENSG00000217128	protein_coding	FNIP1	ENSG00000217128	protein_coding
CENPF	9720.02	-0.739394	0.0747804	-9.88754	4.71475e-23	9.36279e-22	chr1	214603195	214664588	ENSG00000117724	protein_coding	CENPF	ENSG00000117724	protein_coding
TBKBP1	1543.6	0.590295	0.0597426	9.88064	5.05068e-23	1.00088e-21	chr17	47694081	47712050	ENSG00000198933	protein_coding	TBKBP1	ENSG00000198933	protein_coding
B3GLCT	923.262	-0.754733	0.0764001	-9.87868	5.15058e-23	1.0196e-21	chr13	31199936	31332276	ENSG00000187676	protein_coding	B3GLCT	ENSG00000187676	protein_coding
PNPLA8	2271	0.472712	0.0478589	9.87721	5.22685e-23	1.03361e-21	chr7	108470422	108569666	ENSG00000135241	protein_coding	PNPLA8	ENSG00000135241	protein_coding
SENP1	1505.2	-0.548515	0.0555396	-9.87612	5.28419e-23	1.04385e-21	chr12	48042898	48106308	ENSG00000079387	protein_coding	SENP1	ENSG00000079387	protein_coding
FZD1	1873.97	-0.493212	0.0499542	-9.87329	5.43514e-23	1.07254e-21	chr7	91264364	91271326	ENSG00000157240	protein_coding	FZD1	ENSG00000157240	protein_coding
DDX56	3288.94	0.472834	0.0479272	9.86568	5.86359e-23	1.15588e-21	chr7	44565417	44575051	ENSG00000136271	protein_coding	DDX56	ENSG00000136271	protein_coding
FARP2	994.599	-0.713106	0.0723669	-9.85403	6.58523e-23	1.29542e-21	chr2	241356243	241494841	ENSG00000006607	protein_coding	FARP2	ENSG00000006607	protein_coding
COPS6	4475.32	-0.458025	0.0464832	-9.85356	6.61556e-23	1.30002e-21	chr7	100088954	100092200	ENSG00000168090	protein_coding	COPS6	ENSG00000168090	protein_coding
DNAJB1	4996.03	-0.345607	0.0350835	-9.851	6.78636e-23	1.33219e-21	chr19	14514770	14529770	ENSG00000132002	protein_coding	DNAJB1	ENSG00000132002	protein_coding
EME1	706.535	-0.794751	0.0806846	-9.85009	6.84834e-23	1.34296e-21	chr17	50373220	50381483	ENSG00000154920	protein_coding	EME1	ENSG00000154920	protein_coding
CENPO	1780.08	-0.505294	0.051318	-9.84634	7.10836e-23	1.3925e-21	chr2	24793136	24822376	ENSG00000138092	protein_coding	CENPO	ENSG00000138092	protein_coding
EFNB2	2068.12	-0.524064	0.0532315	-9.84498	7.2052e-23	1.41e-21	chr13	106489731	106535114	ENSG00000125266	protein_coding	EFNB2	ENSG00000125266	protein_coding
ZDHHC9	4228.44	0.386422	0.0392742	9.83907	7.64161e-23	1.4923e-21	chrX	129803288	129843909	ENSG00000188706	protein_coding	ZDHHC9	ENSG00000188706	protein_coding
ATAD5	1039.87	-0.659698	0.0671281	-9.82745	8.57637e-23	1.66791e-21	chr17	30831970	30895869	ENSG00000176208	protein_coding	ATAD5	ENSG00000176208	protein_coding
TKT	14637.5	0.290454	0.0295617	9.82536	8.75615e-23	1.70112e-21	chr3	53224707	53256052	ENSG00000163931	protein_coding	TKT	ENSG00000163931	protein_coding
GATA2	10391.7	-0.305227	0.0310741	-9.82255	9.00338e-23	1.74734e-21	chr3	128479427	128493185	ENSG00000179348	protein_coding	GATA2	ENSG00000179348	protein_coding
IDS	920.881	-0.842137	0.085746	-9.82129	9.11712e-23	1.76759e-21	chrX	149476990	149521096	ENSG00000010404	protein_coding	IDS	ENSG00000010404	protein_coding
SPIDR	1493.11	-0.561075	0.0572112	-9.80709	1.04948e-22	2.03051e-21	chr8	47260575	47736306	ENSG00000164808	protein_coding	SPIDR	ENSG00000164808	protein_coding
TUBA4A	4651.98	-0.370584	0.0377933	-9.80555	1.06561e-22	2.05959e-21	chr2	219249711	219278170	ENSG00000127824	protein_coding	TUBA4A	ENSG00000127824	protein_coding
CENPA	836.338	-0.74194	0.0757084	-9.79997	1.12622e-22	2.17227e-21	chr2	26764289	26801067	ENSG00000115163	protein_coding	CENPA	ENSG00000115163	protein_coding
NFYB	1142.64	-0.680628	0.0695251	-9.78967	1.24699e-22	2.4003e-21	chr12	104117077	104138289	ENSG00000120837	protein_coding	NFYB	ENSG00000120837	protein_coding
RPL21	34644	0.302879	0.0309536	9.78495	1.30655e-22	2.51236e-21	chr13	27251309	27256691	ENSG00000122026	protein_coding	RPL21	ENSG00000122026	protein_coding
UQCR11	4153.77	0.521282	0.0532952	9.78102	1.35829e-22	2.60653e-21	chr19	1597172	1605490	ENSG00000127540	protein_coding	UQCR11	ENSG00000127540	protein_coding
TMX3	2414.65	-0.494201	0.0505506	-9.77637	1.42221e-22	2.72641e-21	chr18	68673688	68715298	ENSG00000166479	protein_coding	TMX3	ENSG00000166479	protein_coding
MRPS33	3572.43	0.416088	0.042569	9.77444	1.44956e-22	2.77602e-21	chr7	141002610	141015228	ENSG00000090263	protein_coding	MRPS33	ENSG00000090263	protein_coding
NRARP	1020.5	-0.649718	0.0665725	-9.75956	1.67876e-22	3.20191e-21	chr9	137300482	137302251	ENSG00000198435	protein_coding	NRARP	ENSG00000198435	protein_coding
MIER3	1612.59	-0.556798	0.0570686	-9.75664	1.72788e-22	3.29225e-21	chr5	56919602	56971675	ENSG00000155545	protein_coding	MIER3	ENSG00000155545	protein_coding
TROAP	1884.22	-0.566515	0.0581201	-9.74732	1.89404e-22	3.60155e-21	chr12	49323236	49331731	ENSG00000135451	protein_coding	TROAP	ENSG00000135451	protein_coding
RPP40	1278.03	0.608094	0.0624167	9.74249	1.98628e-22	3.77312e-21	chr6	4994732	5004063	ENSG00000124787	protein_coding	RPP40	ENSG00000124787	protein_coding
MTOR	5050.68	-0.361168	0.0370838	-9.73925	2.05063e-22	3.89143e-21	chr1	11106535	11262507	ENSG00000198793	protein_coding	MTOR	ENSG00000198793	protein_coding
ATL3	8789.3	-0.332341	0.0341361	-9.73576	2.12231e-22	4.0234e-21	chr11	63624087	63671921	ENSG00000184743	protein_coding	ATL3	ENSG00000184743	protein_coding
NORAD	18312.7	0.278738	0.0286402	9.73242	2.19305e-22	4.14914e-21	chr20	36045622	36050960	ENSG00000260032	lncRNA	LINC00657	ENSG00000260032	lincRNA
ZNF24	7205.92	0.331923	0.034116	9.72924	2.26287e-22	4.27695e-21	chr18	35332212	35345482	ENSG00000172466	protein_coding	ZNF24	ENSG00000172466	protein_coding
MIDN	4112.52	0.460958	0.0473832	9.7283	2.28384e-22	4.31225e-21	chr19	1248553	1259140	ENSG00000167470	protein_coding	MIDN	ENSG00000167470	protein_coding
MALSU1	1208	-0.642369	0.0660382	-9.72723	2.30783e-22	4.35316e-21	chr7	23298739	23311729	ENSG00000156928	protein_coding	MALSU1	ENSG00000156928	protein_coding
CNIH4	2031.59	-0.592005	0.060902	-9.72063	2.4626e-22	4.64045e-21	chr1	224356850	224379459	ENSG00000143771	protein_coding	CNIH4	ENSG00000143771	protein_coding
PARP9	1063.03	-0.628396	0.0647067	-9.71146	2.69458e-22	5.07251e-21	chr3	122527924	122564577	ENSG00000138496	protein_coding	PARP9	ENSG00000138496	protein_coding
KPNB1	22407.3	-0.253358	0.026108	-9.70423	2.89248e-22	5.4396e-21	chr17	47649476	47685505	ENSG00000108424	protein_coding	KPNB1	ENSG00000108424	protein_coding
FAM83G	1381.85	0.599951	0.0618413	9.70147	2.97189e-22	5.57778e-21	chr17	18968789	19004804	ENSG00000188522	protein_coding	FAM83G	ENSG00000188522	protein_coding
ARMH3	930.037	-0.750448	0.0773883	-9.69717	3.09968e-22	5.81182e-21	chr10	101845599	102056193	ENSG00000120029	protein_coding	C10orf76	ENSG00000120029	protein_coding
PEDS1-UBE2V1	233.77	-1.74527	0.180054	-9.69301	3.2286e-22	6.04752e-21	chr20	50081124	50153637	ENSG00000124208	protein_coding	TMEM189-UBE2V1	ENSG00000124208	protein_coding
ALDOA	31951.6	0.284589	0.0294067	9.6777	3.75072e-22	7.01852e-21	chr16	30053090	30070457	ENSG00000149925	protein_coding	ALDOA	ENSG00000149925	protein_coding
NREP	1003.34	-0.652733	0.067522	-9.66698	4.16506e-22	7.77836e-21	chr5	111662621	111997464	ENSG00000134986	protein_coding	NREP	ENSG00000134986	protein_coding
RAD18	869.54	-0.774803	0.0801993	-9.66097	4.41653e-22	8.23165e-21	chr3	8775402	8963773	ENSG00000070950	protein_coding	RAD18	ENSG00000070950	protein_coding
TRMT1L	1343.68	-0.582984	0.0603467	-9.66059	4.4331e-22	8.25434e-21	chr1	185118098	185157072	ENSG00000121486	protein_coding	TRMT1L	ENSG00000121486	protein_coding
FAM120C	1336.7	-0.595086	0.0616256	-9.65648	4.61454e-22	8.58368e-21	chrX	54068324	54183281	ENSG00000184083	protein_coding	FAM120C	ENSG00000184083	protein_coding
MTMR12	3016.19	-0.403588	0.0419121	-9.62939	6.00865e-22	1.11219e-20	chr5	32226994	32313009	ENSG00000150712	protein_coding	MTMR12	ENSG00000150712	protein_coding
KCTD5	1748.54	-0.501208	0.0521155	-9.61726	6.76111e-22	1.25024e-20	chr16	2682475	2709030	ENSG00000167977	protein_coding	KCTD5	ENSG00000167977	protein_coding
GALNT11	1685.44	-0.512025	0.0532902	-9.60824	7.37978e-22	1.3633e-20	chr7	152025674	152122347	ENSG00000178234	protein_coding	GALNT11	ENSG00000178234	protein_coding
PLCG1	2864.86	-0.423933	0.044154	-9.60123	7.89935e-22	1.45642e-20	chr20	41136960	41196801	ENSG00000124181	protein_coding	PLCG1	ENSG00000124181	protein_coding
PRPF19	8151.72	0.319353	0.0332689	9.59912	8.0629e-22	1.48512e-20	chr11	60890730	60906588	ENSG00000110107	protein_coding	PRPF19	ENSG00000110107	protein_coding
CHDH	1414.54	-0.541211	0.0564406	-9.58902	8.89215e-22	1.63466e-20	chr3	53812335	53846390	ENSG00000016391	protein_coding	CHDH	ENSG00000016391	protein_coding
B4GALT6	194.945	-1.56287	0.163034	-9.58615	9.14334e-22	1.67919e-20	chr18	31622247	31685836	ENSG00000118276	protein_coding	B4GALT6	ENSG00000118276	protein_coding
EPCAM	3048.88	-0.424472	0.0442862	-9.58475	9.26797e-22	1.70042e-20	chr2	47345158	47387601	ENSG00000119888	protein_coding	EPCAM	ENSG00000119888	protein_coding
CTNNBIP1	1081.26	-0.641373	0.0669255	-9.58339	9.39118e-22	1.72135e-20	chr1	9848276	9910336	ENSG00000178585	protein_coding	CTNNBIP1	ENSG00000178585	protein_coding
OSBP	8791.73	0.293065	0.0306164	9.57218	1.04679e-21	1.91498e-20	chr11	59574398	59616144	ENSG00000110048	protein_coding	OSBP	ENSG00000110048	protein_coding
MYO5A	2114.12	-0.515564	0.0538643	-9.57152	1.05345e-21	1.92529e-20	chr15	52307283	52529050	ENSG00000197535	protein_coding	MYO5A	ENSG00000197535	protein_coding
PPA2	2537.67	0.509663	0.0532542	9.57037	1.06525e-21	1.94495e-20	chr4	105369077	105474081	ENSG00000138777	protein_coding	PPA2	ENSG00000138777	protein_coding
SMARCD3	640.216	-0.798287	0.0834935	-9.56107	1.1654e-21	2.12576e-20	chr7	151238764	151277896	ENSG00000082014	protein_coding	SMARCD3	ENSG00000082014	protein_coding
PATJ	2707.53	-0.464705	0.0486635	-9.54935	1.30513e-21	2.37601e-20	chr1	61742477	62178675	ENSG00000132849	protein_coding	INADL	ENSG00000132849	protein_coding
WASHC2C	2163.12	0.503971	0.0527922	9.54632	1.34388e-21	2.44184e-20	chr10	45727200	45792961	ENSG00000172661	protein_coding	FAM21C	ENSG00000172661	protein_coding
UBXN2A	688.992	-0.784939	0.0822628	-9.54185	1.40305e-21	2.5469e-20	chr2	23927285	24004909	ENSG00000173960	protein_coding	UBXN2A	ENSG00000173960	protein_coding
CRYL1	918.585	-0.70349	0.0737676	-9.53657	1.47639e-21	2.67743e-20	chr13	20403667	20525857	ENSG00000165475	protein_coding	CRYL1	ENSG00000165475	protein_coding
INSR	920.95	-0.686624	0.0720116	-9.5349	1.50028e-21	2.71814e-20	chr19	7112255	7294034	ENSG00000171105	protein_coding	INSR	ENSG00000171105	protein_coding
ZMYM1	1271.19	-0.571833	0.0600284	-9.52606	1.63373e-21	2.95139e-20	chr1	35059786	35115859	ENSG00000197056	protein_coding	ZMYM1	ENSG00000197056	protein_coding
SLBP	3038.43	-0.406736	0.0427636	-9.51125	1.88388e-21	3.39352e-20	chr4	1692800	1712555	ENSG00000163950	protein_coding	SLBP	ENSG00000163950	protein_coding
SRF	1845.44	-0.536086	0.0563983	-9.50536	1.99349e-21	3.58752e-20	chr6	43171299	43181507	ENSG00000112658	protein_coding	SRF	ENSG00000112658	protein_coding
RCC1	19241.7	-0.25738	0.02709	-9.50091	2.08063e-21	3.74075e-20	chr1	28505943	28539300	ENSG00000180198	protein_coding	RCC1	ENSG00000180198	protein_coding
PSD4	2215.23	-0.47782	0.0502975	-9.49987	2.10147e-21	3.77462e-20	chr2	113157325	113209396	ENSG00000125637	protein_coding	PSD4	ENSG00000125637	protein_coding
SH3GLB1	1299.36	-0.606528	0.0640328	-9.47215	2.74137e-21	4.90525e-20	chr1	86704570	86748184	ENSG00000097033	protein_coding	SH3GLB1	ENSG00000097033	protein_coding
DMTN	665.202	-0.816206	0.0862714	-9.46091	3.05271e-21	5.45198e-20	chr8	22048995	22082527	ENSG00000158856	protein_coding	DMTN	ENSG00000158856	protein_coding
FAN1	3099.83	-0.418261	0.0442174	-9.45919	3.10346e-21	5.53209e-20	chr15	30903852	30943108	ENSG00000198690	protein_coding	FAN1	ENSG00000198690	protein_coding
NEURL1B	765.068	-0.72206	0.0763878	-9.45256	3.30658e-21	5.88859e-20	chr5	172641266	172691540	ENSG00000214357	protein_coding	NEURL1B	ENSG00000214357	protein_coding
GNA12	1940.06	-0.471303	0.0498675	-9.4511	3.35296e-21	5.96554e-20	chr7	2728112	2844324	ENSG00000146535	protein_coding	GNA12	ENSG00000146535	protein_coding
DBNL	2506.72	-0.459505	0.0486269	-9.4496	3.4012e-21	6.04566e-20	chr7	44044640	44069456	ENSG00000136279	protein_coding	DBNL	ENSG00000136279	protein_coding
SQSTM1	15567.4	0.914984	0.0968294	9.44945	3.40631e-21	6.04901e-20	chr5	179806398	179838078	ENSG00000161011	protein_coding	SQSTM1	ENSG00000161011	protein_coding
ZNF704	446.964	-0.928141	0.0982252	-9.44911	3.41708e-21	6.06242e-20	chr8	80628451	80874781	ENSG00000164684	protein_coding	ZNF704	ENSG00000164684	protein_coding
EFS	1705.36	-0.511808	0.054192	-9.44435	3.5761e-21	6.33856e-20	chr14	23356402	23365752	ENSG00000100842	protein_coding	EFS	ENSG00000100842	protein_coding
ALYREF	4559.08	-0.373261	0.0395767	-9.43135	4.04862e-21	7.14914e-20	chr17	81887844	81891586	ENSG00000183684	protein_coding	ALYREF	ENSG00000183684	protein_coding
MAGEE1	194.127	-1.40861	0.149375	-9.42999	4.1014e-21	7.23554e-20	chrX	76427724	76431353	ENSG00000198934	protein_coding	MAGEE1	ENSG00000198934	protein_coding
LMF2	1250.43	-0.611265	0.0648398	-9.4273	4.20763e-21	7.416e-20	chr22	50502949	50507691	ENSG00000100258	protein_coding	LMF2	ENSG00000100258	protein_coding
PXDN	272.236	-1.17679	0.124858	-9.425	4.30124e-21	7.57389e-20	chr2	1631887	1744852	ENSG00000130508	protein_coding	PXDN	ENSG00000130508	protein_coding
CDCA7	911.442	-0.681999	0.0723703	-9.42374	4.35304e-21	7.65794e-20	chr2	173354820	173368997	ENSG00000144354	protein_coding	CDCA7	ENSG00000144354	protein_coding
ZNF32	870.769	-0.734447	0.077958	-9.42106	4.46558e-21	7.84856e-20	chr10	43643859	43648856	ENSG00000169740	protein_coding	ZNF32	ENSG00000169740	protein_coding
UBE2J1	1488.55	-0.569305	0.0604747	-9.41393	4.77932e-21	8.39215e-20	chr6	89326625	89352848	ENSG00000198833	protein_coding	UBE2J1	ENSG00000198833	protein_coding
GNAQ	916.751	-0.674973	0.0717507	-9.40719	5.09557e-21	8.93079e-20	chr9	77716087	78031458	ENSG00000156052	protein_coding	GNAQ	ENSG00000156052	protein_coding
MSMO1	2391.85	0.497762	0.0529441	9.40165	5.37151e-21	9.39689e-20	chr4	165327623	165343160	ENSG00000052802	protein_coding	MSMO1	ENSG00000052802	protein_coding
NEO1	1830.96	-0.527342	0.0562458	-9.37567	6.87352e-21	1.20022e-19	chr15	73051710	73305206	ENSG00000067141	protein_coding	NEO1	ENSG00000067141	protein_coding
LMNA	3019.81	-0.402506	0.0429363	-9.3745	6.95058e-21	1.21142e-19	chr1	156082573	156140089	ENSG00000160789	protein_coding	LMNA	ENSG00000160789	protein_coding
PDZD8	3237.23	-0.382162	0.0407671	-9.37427	6.96584e-21	1.21296e-19	chr10	117277274	117375467	ENSG00000165650	protein_coding	PDZD8	ENSG00000165650	protein_coding
ZNF532	4831.58	0.341127	0.0363932	9.37339	7.02428e-21	1.222e-19	chr18	58862600	58986480	ENSG00000074657	protein_coding	ZNF532	ENSG00000074657	protein_coding
ALDH18A1	6360.9	-0.31504	0.0336515	-9.36183	7.83648e-21	1.35827e-19	chr10	95605929	95656706	ENSG00000059573	protein_coding	ALDH18A1	ENSG00000059573	protein_coding
KIAA1191	4069.58	-0.400122	0.0427875	-9.35138	8.65094e-21	1.49806e-19	chr5	176346061	176361968	ENSG00000122203	protein_coding	KIAA1191	ENSG00000122203	protein_coding
KIF22	3749.84	-0.390063	0.0417403	-9.34498	9.19027e-21	1.5871e-19	chr16	29790719	29805385	ENSG00000079616	protein_coding	KIF22	ENSG00000079616	protein_coding
STX17	1066.33	-0.623084	0.0666758	-9.34498	9.19041e-21	1.5871e-19	chr9	99906633	99970341	ENSG00000136874	protein_coding	STX17	ENSG00000136874	protein_coding
ADGRG6	1748.74	-0.485586	0.0520198	-9.33464	1.01338e-20	1.74681e-19	chr6	142301854	142446266	ENSG00000112414	protein_coding	ADGRG6	ENSG00000112414	protein_coding
KIF15	705.268	-0.797083	0.0854225	-9.33106	1.04816e-20	1.80511e-19	chr3	44761717	44873376	ENSG00000163808	protein_coding	KIF15	ENSG00000163808	protein_coding
GUCD1	3714.93	-0.405925	0.0435037	-9.33081	1.05068e-20	1.80778e-19	chr22	24540423	24555935	ENSG00000138867	protein_coding	GUCD1	ENSG00000138867	protein_coding
GATD1	2472.37	-0.448178	0.0480363	-9.32998	1.0589e-20	1.82027e-19	chr11	767220	777488	ENSG00000177225	protein_coding	PDDC1	ENSG00000177225	protein_coding
PSMD2	15727.8	-0.278409	0.0298454	-9.32839	1.07495e-20	1.84616e-19	chr3	184298709	184309054	ENSG00000175166	protein_coding	PSMD2	ENSG00000175166	protein_coding
BACE1	1020.2	-0.623041	0.0668394	-9.32147	1.14739e-20	1.96879e-19	chr11	117285207	117316259	ENSG00000186318	protein_coding	BACE1	ENSG00000186318	protein_coding
CSNK1D	6895.84	0.323913	0.0347602	9.31849	1.18003e-20	2.0211e-19	chr17	82239023	82273731	ENSG00000141551	protein_coding	CSNK1D	ENSG00000141551	protein_coding
TMEM87B	3609.93	-0.42135	0.0452162	-9.31855	1.17936e-20	2.0211e-19	chr2	112055223	112119318	ENSG00000153214	protein_coding	TMEM87B	ENSG00000153214	protein_coding
GRHL2	9060.77	-0.291853	0.0313549	-9.30806	1.30194e-20	2.22584e-19	chr8	101492432	101669726	ENSG00000083307	protein_coding	GRHL2	ENSG00000083307	protein_coding
RAVER2	655.462	-0.777778	0.0836106	-9.30239	1.37324e-20	2.34561e-19	chr1	64745095	64833232	ENSG00000162437	protein_coding	RAVER2	ENSG00000162437	protein_coding
TSPAN17	1654	-0.526662	0.0566785	-9.29209	1.51284e-20	2.58172e-19	chr5	176647387	176659054	ENSG00000048140	protein_coding	TSPAN17	ENSG00000048140	protein_coding
RNF6	6919.15	-0.341457	0.0367746	-9.28515	1.61485e-20	2.75081e-19	chr13	26132115	26222493	ENSG00000127870	protein_coding	RNF6	ENSG00000127870	protein_coding
NCK2	459.295	-0.966975	0.104202	-9.27979	1.69819e-20	2.89015e-19	chr2	105744897	105894274	ENSG00000071051	protein_coding	NCK2	ENSG00000071051	protein_coding
UQCRQ	5342.36	0.369498	0.0398573	9.27052	1.85238e-20	3.14972e-19	chr5	132866560	132868031	ENSG00000164405	protein_coding	UQCRQ	ENSG00000164405	protein_coding
JUNB	1955.75	0.492552	0.0531356	9.26973	1.86624e-20	3.17042e-19	chr19	12791496	12793315	ENSG00000171223	protein_coding	JUNB	ENSG00000171223	protein_coding
CTDNEP1	3201.16	-0.415544	0.0448391	-9.26746	1.90624e-20	3.23252e-19	chr17	7243591	7252491	ENSG00000175826	protein_coding	CTDNEP1	ENSG00000175826	protein_coding
MAF1	2635.79	-0.408173	0.0441085	-9.25384	2.16577e-20	3.66602e-19	chr8	144104499	144107611	ENSG00000179632	protein_coding	MAF1	ENSG00000179632	protein_coding
INPP5E	466.127	-0.886699	0.0959913	-9.23728	2.52844e-20	4.26456e-19	chr9	136428619	136439822	ENSG00000148384	protein_coding	INPP5E	ENSG00000148384	protein_coding
MKRN1	3596.18	0.37082	0.0401693	9.23144	2.67015e-20	4.49551e-19	chr7	140453040	140479569	ENSG00000133606	protein_coding	MKRN1	ENSG00000133606	protein_coding
LRATD2	4083.65	0.360483	0.0390545	9.23025	2.70007e-20	4.54182e-19	chr8	126552442	126558393	ENSG00000168672	protein_coding	FAM84B	ENSG00000168672	protein_coding
PGP	1963.74	-0.477389	0.0517683	-9.22166	2.92539e-20	4.91204e-19	chr16	2211997	2214807	ENSG00000184207	protein_coding	PGP	ENSG00000184207	protein_coding
SPINDOC	732.25	-0.732191	0.0794253	-9.21861	3.00983e-20	5.04482e-19	chr11	63813388	63827718	ENSG00000168005	protein_coding	C11orf84	ENSG00000168005	protein_coding
MYBL1	417.708	-0.925849	0.100432	-9.21862	3.00941e-20	5.04482e-19	chr8	66562175	66614247	ENSG00000185697	protein_coding	MYBL1	ENSG00000185697	protein_coding
NLRX1	1010.33	-0.609718	0.0661486	-9.21739	3.04417e-20	5.09783e-19	chr11	119166568	119184016	ENSG00000160703	protein_coding	NLRX1	ENSG00000160703	protein_coding
ATP5MC2	4591.26	0.360733	0.0392133	9.19926	3.60415e-20	6.0195e-19	chr12	53632726	53677408	ENSG00000135390	protein_coding	ATP5G2	ENSG00000135390	protein_coding
EDC3	2571.04	0.457548	0.0497428	9.19826	3.63777e-20	6.07027e-19	chr15	74630558	74696292	ENSG00000179151	protein_coding	EDC3	ENSG00000179151	protein_coding
RANBP3	2200.18	-0.446722	0.0485745	-9.19663	3.69356e-20	6.1579e-19	chr19	5916139	5978142	ENSG00000031823	protein_coding	RANBP3	ENSG00000031823	protein_coding
ZNF618	663.443	-0.750476	0.0816471	-9.19171	3.86637e-20	6.44029e-19	chr9	113876282	114056591	ENSG00000157657	protein_coding	ZNF618	ENSG00000157657	protein_coding
HDGF	13753.6	-0.24839	0.0270285	-9.18994	3.93045e-20	6.54124e-19	chr1	156742107	156766925	ENSG00000143321	protein_coding	HDGF	ENSG00000143321	protein_coding
SMKR1	347.347	-1.02472	0.111546	-9.18652	4.05737e-20	6.74651e-19	chr7	129502479	129512932	ENSG00000240204	protein_coding	SMKR1	ENSG00000240204	protein_coding
MRS2	2771.75	-0.431873	0.0470306	-9.1828	4.20044e-20	6.97823e-19	chr6	24402908	24426194	ENSG00000124532	protein_coding	MRS2	ENSG00000124532	protein_coding
MDK	727.376	-0.778837	0.0848744	-9.17635	4.45954e-20	7.39561e-19	chr11	46380756	46383837	ENSG00000110492	protein_coding	MDK	ENSG00000110492	protein_coding
TUBGCP4	1728.77	-0.508198	0.0553851	-9.17572	4.48587e-20	7.43271e-19	chr15	43369221	43409771	ENSG00000137822	protein_coding	TUBGCP4	ENSG00000137822	protein_coding
GCLM	4073.32	0.352601	0.0384381	9.17322	4.59088e-20	7.58665e-19	chr1	93885205	93909456	ENSG00000023909	protein_coding	GCLM	ENSG00000023909	protein_coding
RPL8	50044	0.217489	0.0237151	9.17088	4.6918e-20	7.74663e-19	chr8	144789765	144792587	ENSG00000161016	protein_coding	RPL8	ENSG00000161016	protein_coding
USP1	4728.64	-0.357657	0.039038	-9.16175	5.10642e-20	8.41641e-19	chr1	62436297	62451804	ENSG00000162607	protein_coding	USP1	ENSG00000162607	protein_coding
NETO2	3459.03	-0.42929	0.0469047	-9.1524	5.56821e-20	9.14547e-19	chr16	47077703	47143997	ENSG00000171208	protein_coding	NETO2	ENSG00000171208	protein_coding
NUDT9	2085.24	0.446403	0.0487978	9.14802	5.79865e-20	9.50736e-19	chr4	87422582	87459454	ENSG00000170502	protein_coding	NUDT9	ENSG00000170502	protein_coding
COQ10B	1714.4	0.548212	0.0599319	9.14725	5.84012e-20	9.56702e-19	chr2	197453423	197475308	ENSG00000115520	protein_coding	COQ10B	ENSG00000115520	protein_coding
ANKS6	706.65	-0.734727	0.0803387	-9.14537	5.94246e-20	9.72619e-19	chr9	98731329	98796965	ENSG00000165138	protein_coding	ANKS6	ENSG00000165138	protein_coding
MYO5C	4339.61	-0.367077	0.0401447	-9.14385	6.02702e-20	9.85601e-19	chr15	52192322	52295798	ENSG00000128833	protein_coding	MYO5C	ENSG00000128833	protein_coding
[truncated: 3,787 more rows]

## Sheet: S10C
Table S10. Reanalysis of publicly available data to identify ZFX direct target genes, related to Figure 6
[truncated: 5,082 more rows]

## Sheet: Column info
Table S10 Column Explanations
[truncated: 16 more rows]
