# Supplementary material for: The human Y and inactive X chromosomes similarly modulate autosomal gene expression
Source: Cell Genom. 2023 Dec 13;4(1):100462. doi: 10.1016/j.xgen.2023.100462 (PMC10794785; doi:10.1016/j.xgen.2023.100462)
Supplement: Table S11. Expression analysis of ZFX and ZFY CRISPRi knockdowns, related to Figure 6 [file mmc12.xlsx]

## Sheet: S11A
Table S11. Expression analysis of ZFX and ZFY CRISPRi knockdowns, related to Figure 6
Table S11A. ZFX knockdown versus control in XX cells, DESeq2 results
Gene	baseMean	log2FoldChange	lfcSE	stat	pvalue	padj	chr	start	stop	gene_id.84	gene_type.84	gene_name.107	gene_id.107	gene_type.107
HINT1	2495.39	-1.05269	0.0369512	-28.4886	1.62174e-178	2.37682e-174	chr5	131159027	131171735	ENSG00000169567	protein_coding	HINT1	ENSG00000169567	protein_coding
ZFX	1015.72	-2.39299	0.0840927	-28.4566	4.03932e-178	2.96002e-174	chrX	24149173	24216255	ENSG00000005889	protein_coding	ZFX	ENSG00000005889	protein_coding
CPNE3	2780.58	-1.13402	0.047138	-24.0575	6.97197e-128	3.40604e-124	chr8	86484830	86561498	ENSG00000085719	protein_coding	CPNE3	ENSG00000085719	protein_coding
GSTP1	2903.14	-1.0709	0.04597	-23.2956	4.91472e-120	1.80075e-116	chr11	67583595	67586660	ENSG00000084207	protein_coding	GSTP1	ENSG00000084207	protein_coding
AGPAT3	1744.85	-1.02135	0.0462978	-22.0605	7.57622e-108	2.22074e-104	chr21	43865186	43986536	ENSG00000160216	protein_coding	AGPAT3	ENSG00000160216	protein_coding
HSPB8	1350.21	-1.35497	0.0616497	-21.9786	4.6195e-107	1.12839e-103	chr12	119178642	119221131	ENSG00000152137	protein_coding	HSPB8	ENSG00000152137	protein_coding
LRRC41	2083.37	-0.937514	0.043989	-21.3125	8.70004e-101	1.82154e-97	chr1	46261196	46303608	ENSG00000132128	protein_coding	LRRC41	ENSG00000132128	protein_coding
MAN2A2	636.842	-1.38958	0.0659987	-21.0547	2.07271e-98	3.3753e-95	chr15	90902218	90922584	ENSG00000196547	protein_coding	MAN2A2	ENSG00000196547	protein_coding
ACSL1	917.718	-1.11707	0.0530542	-21.0553	2.04361e-98	3.3753e-95	chr4	184755595	184826818	ENSG00000151726	protein_coding	ACSL1	ENSG00000151726	protein_coding
SEPN1	3859.74	-0.89804	0.0435933	-20.6004	2.72002e-94	3.98646e-91	chr1	25800176	25818224	ENSG00000162430	protein_coding	SELENON	ENSG00000162430	protein_coding
LRP3	430.044	-1.83978	0.0915678	-20.092	8.67554e-90	1.1559e-86	chr19	33177603	33208867	ENSG00000130881	protein_coding	LRP3	ENSG00000130881	protein_coding
CEP112	183.67	-2.07565	0.107163	-19.369	1.40875e-83	1.72056e-80	chr17	65635538	66192084	ENSG00000154240	protein_coding	CEP112	ENSG00000154240	protein_coding
ULK2	317.275	-1.67958	0.0884884	-18.9808	2.458e-80	2.77111e-77	chr17	19770829	19867936	ENSG00000083290	protein_coding	ULK2	ENSG00000083290	protein_coding
ALDOC	428.265	1.3695	0.0733184	18.6787	7.37294e-78	7.71842e-75	chr17	28573115	28577264	ENSG00000109107	protein_coding	ALDOC	ENSG00000109107	protein_coding
BLVRA	447.03	-1.45313	0.0779101	-18.6514	1.22983e-77	1.20163e-74	chr7	43758680	43807342	ENSG00000106605	protein_coding	BLVRA	ENSG00000106605	protein_coding
ACADSB	343.626	-1.71541	0.092296	-18.586	4.17348e-77	3.82291e-74	chr10	123008979	123058311	ENSG00000196177	protein_coding	ACADSB	ENSG00000196177	protein_coding
NSMAF	837.525	-1.25053	0.0675544	-18.5114	1.67088e-76	1.4405e-73	chr8	58583504	58659844	ENSG00000035681	protein_coding	NSMAF	ENSG00000035681	protein_coding
DIS3L	358.237	-1.59537	0.0868604	-18.367	2.4128e-75	1.96455e-72	chr15	66293217	66333898	ENSG00000166938	protein_coding	DIS3L	ENSG00000166938	protein_coding
NAE1	770.017	-1.30338	0.0713537	-18.2664	1.53177e-74	1.18156e-71	chr16	66802875	66873256	ENSG00000159593	protein_coding	NAE1	ENSG00000159593	protein_coding
PEBP1	4952.24	-0.546457	0.0306232	-17.8446	3.18634e-71	2.33495e-68	chr12	118135858	118145584	ENSG00000089220	protein_coding	PEBP1	ENSG00000089220	protein_coding
AKT1	3735.09	-0.629232	0.035579	-17.6855	5.42648e-70	3.78716e-67	chr14	104769349	104795751	ENSG00000142208	protein_coding	AKT1	ENSG00000142208	protein_coding
PRDX2	1581.07	-0.868387	0.0492141	-17.6451	1.1099e-69	7.39395e-67	chr19	12796820	12801859	ENSG00000167815	protein_coding	PRDX2	ENSG00000167815	protein_coding
FAM92A1	359.57	-1.30525	0.0742241	-17.5853	3.19328e-69	2.03481e-66	chr8	93698561	93731527	ENSG00000188343	protein_coding	CIBAR1	ENSG00000188343	protein_coding
FBXO44	123.991	-2.90087	0.168912	-17.1738	4.16943e-66	2.54613e-63	chr1	11654375	11663327	ENSG00000132879	protein_coding	FBXO44	ENSG00000132879	protein_coding
CERS2	4614.08	-0.56479	0.033419	-16.9003	4.47901e-64	2.62578e-61	chr1	150960583	150975004	ENSG00000143418	protein_coding	CERS2	ENSG00000143418	protein_coding
ACOT7	1061.38	-1.12022	0.0663077	-16.8943	4.95835e-64	2.79498e-61	chr1	6264269	6394391	ENSG00000097021	protein_coding	ACOT7	ENSG00000097021	protein_coding
MAPK9	1193.87	-0.786763	0.0469431	-16.7599	4.79206e-63	2.6012e-60	chr5	180233143	180292099	ENSG00000050748	protein_coding	MAPK9	ENSG00000050748	protein_coding
CRYAB	12445	-0.525892	0.0321775	-16.3435	4.84048e-60	2.53364e-57	chr11	111908565	111923722	ENSG00000109846	protein_coding	CRYAB	ENSG00000109846	protein_coding
ARL2BP	2543.17	-0.579276	0.0356899	-16.2308	3.05264e-59	1.54274e-56	chr16	57245098	57253635	ENSG00000102931	protein_coding	ARL2BP	ENSG00000102931	protein_coding
TSPAN17	1450.08	-0.744065	0.0465012	-16.001	1.25747e-57	6.14316e-55	chr5	176647387	176659054	ENSG00000048140	protein_coding	TSPAN17	ENSG00000048140	protein_coding
TMEM200B	244.642	-1.44269	0.0924744	-15.6009	7.1753e-55	3.3923e-52	chr1	29119428	29123935	ENSG00000253304	protein_coding	TMEM200B	ENSG00000253304	protein_coding
B3GALNT1	115.654	-2.47585	0.160558	-15.4202	1.19653e-53	5.48009e-51	chr3	161083883	161105384	ENSG00000169255	protein_coding	B3GALNT1	ENSG00000169255	protein_coding
PERP	2362.72	-0.889489	0.05773	-15.4078	1.45171e-53	6.44735e-51	chr6	138088505	138107511	ENSG00000112378	protein_coding	PERP	ENSG00000112378	protein_coding
ZFYVE9	1149.62	-0.676864	0.0446772	-15.1501	7.56374e-52	3.26042e-49	chr1	52142094	52346686	ENSG00000157077	protein_coding	ZFYVE9	ENSG00000157077	protein_coding
OAT	4211.8	-0.4215	0.0278402	-15.1399	8.82886e-52	3.69702e-49	chr10	124397303	124418976	ENSG00000065154	protein_coding	OAT	ENSG00000065154	protein_coding
SKP1	5619.05	-0.387686	0.0256169	-15.134	9.66765e-52	3.93581e-49	chr5	134148935	134177038	ENSG00000113558	protein_coding	SKP1	ENSG00000113558	protein_coding
AMFR	2512.5	-0.648194	0.043236	-14.992	8.28445e-51	3.28154e-48	chr16	56361452	56425538	ENSG00000159461	protein_coding	AMFR	ENSG00000159461	protein_coding
PYGO1	211.325	-1.53691	0.103088	-14.9087	2.89244e-50	1.11557e-47	chr15	55538890	55588947	ENSG00000171016	protein_coding	PYGO1	ENSG00000171016	protein_coding
RCN2	1753.14	-0.651083	0.0438484	-14.8485	7.11434e-50	2.67353e-47	chr15	76931619	76954392	ENSG00000117906	protein_coding	RCN2	ENSG00000117906	protein_coding
TFRC	5603.37	0.558044	0.0376493	14.8222	1.05325e-49	3.85909e-47	chr3	196027183	196082189	ENSG00000072274	protein_coding	TFRC	ENSG00000072274	protein_coding
PTGFRN	352.169	-1.40324	0.0949014	-14.7862	1.79715e-49	6.42416e-47	chr1	116910057	116990358	ENSG00000134247	protein_coding	PTGFRN	ENSG00000134247	protein_coding
HGSNAT	2579.87	-0.532888	0.0363982	-14.6405	1.54958e-48	5.40729e-46	chr8	43140455	43202855	ENSG00000165102	protein_coding	HGSNAT	ENSG00000165102	protein_coding
TTC7B	517.321	-0.934007	0.0640342	-14.5861	3.44514e-48	1.17423e-45	chr14	90524564	90816479	ENSG00000165914	protein_coding	TTC7B	ENSG00000165914	protein_coding
EPB41L1	1231.22	-0.693653	0.0479137	-14.4772	1.68953e-47	5.62765e-45	chr20	36091504	36232799	ENSG00000088367	protein_coding	EPB41L1	ENSG00000088367	protein_coding
FBXO6	91.1907	-2.55788	0.17835	-14.3419	1.19699e-46	3.89846e-44	chr1	11664124	11674354	ENSG00000116663	protein_coding	FBXO6	ENSG00000116663	protein_coding
HACD3	2801.7	-0.577999	0.0403894	-14.3107	1.87704e-46	5.96205e-44	chr15	65530418	65578352	ENSG00000074696	protein_coding	HACD3	ENSG00000074696	protein_coding
ZNF319	197.854	-1.76234	0.12316	-14.3094	1.91196e-46	5.96205e-44	chr16	57994668	58000453	ENSG00000166188	protein_coding	ZNF319	ENSG00000166188	protein_coding
ADCY3	960.866	-1.35616	0.0948399	-14.2995	2.20458e-46	6.7313e-44	chr2	24819169	24919839	ENSG00000138031	protein_coding	ADCY3	ENSG00000138031	protein_coding
MBTPS2	1231.78	-0.863237	0.0604733	-14.2747	3.14752e-46	9.4143e-44	chrX	21839636	21885424	ENSG00000012174	protein_coding	MBTPS2	ENSG00000012174	protein_coding
IFT57	607.911	-0.797616	0.0562403	-14.1823	1.17945e-45	3.45721e-43	chr3	108160812	108222570	ENSG00000114446	protein_coding	IFT57	ENSG00000114446	protein_coding
ADGRA3	322.691	-1.22133	0.0866054	-14.1022	3.67911e-45	1.05728e-42	chr4	22345071	22516054	ENSG00000152990	protein_coding	ADGRA3	ENSG00000152990	protein_coding
ATP9A	2486.42	-0.593283	0.0420878	-14.0963	4.00129e-45	1.12775e-42	chr20	51596514	51768634	ENSG00000054793	protein_coding	ATP9A	ENSG00000054793	protein_coding
ADAM15	1282.31	-0.840913	0.0598208	-14.0572	6.95807e-45	1.9241e-42	chr1	155050566	155062775	ENSG00000143537	protein_coding	ADAM15	ENSG00000143537	protein_coding
SIMC1	162.989	-1.52333	0.108891	-13.9895	1.8069e-44	4.90406e-42	chr5	176238367	176345991	ENSG00000170085	protein_coding	SIMC1	ENSG00000170085	protein_coding
KIAA0368	3797.68	-0.532951	0.0383588	-13.8939	6.90133e-44	1.83902e-41	chr9	111360692	111484745	ENSG00000136813	protein_coding	ECPAS	ENSG00000136813	protein_coding
AK3	1169.46	-0.843646	0.0608067	-13.8742	9.07639e-44	2.37542e-41	chr9	4709559	4742043	ENSG00000147853	protein_coding	AK3	ENSG00000147853	protein_coding
MAP6	91.7778	-2.26902	0.164528	-13.7911	2.88225e-43	7.41093e-41	chr11	75586918	75669120	ENSG00000171533	protein_coding	MAP6	ENSG00000171533	protein_coding
COL1A2	645913	0.468805	0.0340311	13.7758	3.56397e-43	9.00578e-41	chr7	94394561	94431232	ENSG00000164692	protein_coding	COL1A2	ENSG00000164692	protein_coding
FBXW4	280.659	-1.44224	0.105605	-13.657	1.83441e-42	4.55681e-40	chr10	101610664	101695295	ENSG00000107829	protein_coding	FBXW4	ENSG00000107829	protein_coding
CCSAP	294.032	-1.09431	0.0811695	-13.4818	2.0025e-41	4.89144e-39	chr1	229321005	229343294	ENSG00000154429	protein_coding	CCSAP	ENSG00000154429	protein_coding
KLHL22	316.514	-1.03619	0.0770485	-13.4486	3.13813e-41	7.53975e-39	chr22	20441519	20495883	ENSG00000099910	protein_coding	KLHL22	ENSG00000099910	protein_coding
NDN	632.7	-0.854978	0.0642191	-13.3135	1.93318e-40	4.5698e-38	chr15	23685400	23687330	ENSG00000182636	protein_coding	NDN	ENSG00000182636	protein_coding
COMMD7	709.469	-0.734958	0.0555579	-13.2287	5.99237e-40	1.39403e-37	chr20	32702691	32743997	ENSG00000149600	protein_coding	COMMD7	ENSG00000149600	protein_coding
SOGA1	2458.01	-0.638352	0.0483011	-13.2161	7.08476e-40	1.62241e-37	chr20	36777442	36863686	ENSG00000149639	protein_coding	SOGA1	ENSG00000149639	protein_coding
CARS2	858.357	-0.786685	0.0597592	-13.1643	1.40906e-39	3.17711e-37	chr13	110641412	110713603	ENSG00000134905	protein_coding	CARS2	ENSG00000134905	protein_coding
UBXN4	3107.41	-0.434782	0.0330447	-13.1574	1.54358e-39	3.42769e-37	chr2	135741619	135785055	ENSG00000144224	protein_coding	UBXN4	ENSG00000144224	protein_coding
RAPGEF1	1505.41	-0.713089	0.0545712	-13.0671	5.07311e-39	1.10972e-36	chr9	131576770	131740074	ENSG00000107263	protein_coding	RAPGEF1	ENSG00000107263	protein_coding
ZMYND11	2151.13	-0.506526	0.0387866	-13.0593	5.62406e-39	1.21215e-36	chr10	134465	254637	ENSG00000015171	protein_coding	ZMYND11	ENSG00000015171	protein_coding
TBCA	1326.83	-0.537971	0.0414702	-12.9725	1.75268e-38	3.72279e-36	chr5	77691166	77868780	ENSG00000171530	protein_coding	TBCA	ENSG00000171530	protein_coding
CLIP4	725.46	-0.825811	0.0639437	-12.9147	3.72055e-38	7.78976e-36	chr2	29097705	29189643	ENSG00000115295	protein_coding	CLIP4	ENSG00000115295	protein_coding
MVB12B	117.082	-1.92853	0.150587	-12.8068	1.50277e-37	3.10205e-35	chr9	126326849	126507041	ENSG00000196814	protein_coding	MVB12B	ENSG00000196814	protein_coding
KLC2	1009.98	-0.626396	0.0491641	-12.7409	3.50237e-37	7.12927e-35	chr11	66257294	66267860	ENSG00000174996	protein_coding	KLC2	ENSG00000174996	protein_coding
OLA1	1441.94	-0.684486	0.0538304	-12.7156	4.84364e-37	9.72444e-35	chr2	174072447	174248698	ENSG00000138430	protein_coding	OLA1	ENSG00000138430	protein_coding
MPP1	453.105	-0.80173	0.0632373	-12.6781	7.81748e-37	1.54828e-34	chrX	154778684	154821007	ENSG00000130830	protein_coding	MPP1	ENSG00000130830	protein_coding
AHCY	2081.11	-0.435157	0.0344439	-12.6338	1.37502e-36	2.68697e-34	chr20	34280268	34311802	ENSG00000101444	protein_coding	AHCY	ENSG00000101444	protein_coding
EPRS	11094.7	0.392819	0.0311091	12.6271	1.49605e-36	2.88502e-34	chr1	219968601	220046658	ENSG00000136628	protein_coding	EPRS1	ENSG00000136628	protein_coding
CTSL	3254.67	-0.479147	0.0379517	-12.6252	1.53406e-36	2.9199e-34	chr9	87725519	87731393	ENSG00000135047	protein_coding	CTSL	ENSG00000135047	protein_coding
NT5C3B	668.514	-0.759029	0.0601536	-12.6182	1.67641e-36	3.14994e-34	chr17	41825181	41836263	ENSG00000141698	protein_coding	NT5C3B	ENSG00000141698	protein_coding
TNFSF12	324.637	-1.07326	0.0853489	-12.575	2.89944e-36	5.37902e-34	chr17	7548891	7557890	ENSG00000239697	protein_coding	TNFSF12	ENSG00000239697	protein_coding
UBE2J1	3220.1	-0.510644	0.0406231	-12.5703	3.07633e-36	5.63584e-34	chr6	89326625	89352848	ENSG00000198833	protein_coding	UBE2J1	ENSG00000198833	protein_coding
EIF2AK4	4056.47	-0.377773	0.0302897	-12.472	1.06129e-35	1.92028e-33	chr15	39934146	40035591	ENSG00000128829	protein_coding	EIF2AK4	ENSG00000128829	protein_coding
TNFAIP2	215.353	-1.80227	0.144821	-12.4448	1.49319e-35	2.66881e-33	chr14	103123442	103137439	ENSG00000185215	protein_coding	TNFAIP2	ENSG00000185215	protein_coding
PHF2	708.675	-0.807022	0.0652582	-12.3666	3.96275e-35	6.99736e-33	chr9	93576407	93679587	ENSG00000197724	protein_coding	PHF2	ENSG00000197724	protein_coding
SEPT5	461.688	-0.964676	0.0788744	-12.2305	2.13539e-34	3.68192e-32	chr22	19714464	19724772	ENSG00000184702	protein_coding	SEPTIN5	ENSG00000184702	protein_coding
MANSC1	320.756	1.19244	0.0978265	12.1893	3.54246e-34	6.03701e-32	chr12	12326056	12350541	ENSG00000111261	protein_coding	MANSC1	ENSG00000111261	protein_coding
LRRK1	536.757	-0.75461	0.0620583	-12.1597	5.09411e-34	8.58153e-32	chr15	100919215	101078254	ENSG00000154237	protein_coding	LRRK1	ENSG00000154237	protein_coding
EIF2AK2	2378.46	-0.590007	0.0486371	-12.1308	7.25386e-34	1.2081e-31	chr2	37099210	37157065	ENSG00000055332	protein_coding	EIF2AK2	ENSG00000055332	protein_coding
DIRC2	279.266	-1.26514	0.104784	-12.0739	1.45158e-33	2.39037e-31	chr3	122794795	122881139	ENSG00000138463	protein_coding	SLC49A4	ENSG00000138463	protein_coding
ACOX2	135.87	-2.19502	0.182109	-12.0533	1.86262e-33	3.03318e-31	chr3	58505136	58537319	ENSG00000168306	protein_coding	ACOX2	ENSG00000168306	protein_coding
FBXO17	284.873	-1.03502	0.0862102	-12.0057	3.31593e-33	5.34047e-31	chr19	38941401	38975910	ENSG00000269190	protein_coding	FBXO17	ENSG00000269190	protein_coding
TMEM115	1466.88	-0.523071	0.0435786	-12.0029	3.42989e-33	5.46397e-31	chr3	50354749	50359610	ENSG00000126062	protein_coding	TMEM115	ENSG00000126062	protein_coding
DDRGK1	883.943	-0.754081	0.0629251	-11.9838	4.3215e-33	6.81032e-31	chr20	3190350	3204685	ENSG00000198171	protein_coding	DDRGK1	ENSG00000198171	protein_coding
HSD17B12	2754.51	-0.598974	0.0501259	-11.9494	6.54012e-33	1.0197e-30	chr11	43556436	43856617	ENSG00000149084	protein_coding	HSD17B12	ENSG00000149084	protein_coding
RGN	65.9007	-2.46477	0.206883	-11.9139	1.00234e-32	1.54634e-30	chrX	47078355	47093314	ENSG00000130988	protein_coding	RGN	ENSG00000130988	protein_coding
DLG3	100.119	-1.77413	0.149276	-11.8849	1.41868e-32	2.16585e-30	chrX	70444861	70505490	ENSG00000082458	protein_coding	DLG3	ENSG00000082458	protein_coding
SMO	105.338	-1.76211	0.148331	-11.8796	1.51094e-32	2.28292e-30	chr7	129188872	129213545	ENSG00000128602	protein_coding	SMO	ENSG00000128602	protein_coding
HSPA12A	455.068	-0.911565	0.076814	-11.8672	1.75303e-32	2.62167e-30	chr10	116671192	116742574	ENSG00000165868	protein_coding	HSPA12A	ENSG00000165868	protein_coding
TSPAN3	3140.01	-0.502401	0.0424749	-11.8282	2.79108e-32	4.13192e-30	chr15	77041404	77083984	ENSG00000140391	protein_coding	TSPAN3	ENSG00000140391	protein_coding
ZMYND8	1182.02	0.630083	0.0532755	11.8269	2.83444e-32	4.15415e-30	chr20	47209214	47356889	ENSG00000101040	protein_coding	ZMYND8	ENSG00000101040	protein_coding
LRRC8E	123.813	-1.40757	0.12067	-11.6646	1.93234e-31	2.804e-29	chr19	7888505	7902021	ENSG00000171017	protein_coding	LRRC8E	ENSG00000171017	protein_coding
PELI3	131.399	-1.50388	0.128986	-11.6592	2.059e-31	2.9585e-29	chr11	66466327	66477337	ENSG00000174516	protein_coding	PELI3	ENSG00000174516	protein_coding
MRS2	403.643	-0.894892	0.0767703	-11.6567	2.11983e-31	3.01633e-29	chr6	24402908	24426194	ENSG00000124532	protein_coding	MRS2	ENSG00000124532	protein_coding
KLHL42	1013.37	-0.607721	0.052157	-11.6518	2.2471e-31	3.16668e-29	chr12	27780020	27803040	ENSG00000087448	protein_coding	KLHL42	ENSG00000087448	protein_coding
PDCD7	438.066	-0.7229	0.0623344	-11.5971	4.26164e-31	5.94843e-29	chr15	65117379	65133836	ENSG00000090470	protein_coding	PDCD7	ENSG00000090470	protein_coding
WWC3	1512.79	-0.454861	0.0392653	-11.5843	4.95068e-31	6.84502e-29	chrX	10015562	10144478	ENSG00000047644	protein_coding	WWC3	ENSG00000047644	protein_coding
GDF11	1066.37	0.582946	0.0504797	11.5481	7.5455e-31	1.03352e-28	chr12	55743280	55757278	ENSG00000135414	protein_coding	GDF11	ENSG00000135414	protein_coding
AKAP12	1348.72	0.560477	0.048813	11.4821	1.62227e-30	2.20148e-28	chr6	151239999	151358557	ENSG00000131016	protein_coding	AKAP12	ENSG00000131016	protein_coding
AS3MT	100.652	-1.81574	0.158232	-11.4752	1.7587e-30	2.36473e-28	chr10	102869516	102901899	ENSG00000214435	protein_coding	AS3MT	ENSG00000214435	protein_coding
FOXF2	150.485	-1.23205	0.107434	-11.468	1.91067e-30	2.5457e-28	chr6	1389834	1395597	ENSG00000137273	protein_coding	FOXF2	ENSG00000137273	protein_coding
EXT2	4197.61	-0.552566	0.0482368	-11.4553	2.21236e-30	2.92112e-28	chr11	44095549	44245429	ENSG00000151348	protein_coding	EXT2	ENSG00000151348	protein_coding
ADCK2	111.37	-1.45655	0.127387	-11.4341	2.8246e-30	3.69619e-28	chr7	140673153	140696261	ENSG00000133597	protein_coding	ADCK2	ENSG00000133597	protein_coding
AXIN1	357.96	-1.03535	0.0905989	-11.4279	3.03481e-30	3.93612e-28	chr16	287440	352673	ENSG00000103126	protein_coding	AXIN1	ENSG00000103126	protein_coding
H2AFY	2269.13	-0.40891	0.0360496	-11.343	8.03615e-30	1.03314e-27	chr5	135333900	135399914	ENSG00000113648	protein_coding	MACROH2A1	ENSG00000113648	protein_coding
CTSZ	5359.46	-0.386583	0.0342051	-11.3019	1.28411e-29	1.63652e-27	chr20	58995185	59007247	ENSG00000101160	protein_coding	CTSZ	ENSG00000101160	protein_coding
H6PD	1300.58	-0.719751	0.0640683	-11.2341	2.77227e-29	3.50262e-27	chr1	9234775	9271337	ENSG00000049239	protein_coding	H6PD	ENSG00000049239	protein_coding
CNOT6L	443.45	-0.988635	0.0881761	-11.212	3.55875e-29	4.45787e-27	chr4	77713387	77819615	ENSG00000138767	protein_coding	CNOT6L	ENSG00000138767	protein_coding
CUL1	1683.37	-0.443806	0.0397399	-11.1678	5.86227e-29	7.28114e-27	chr7	148697914	148801036	ENSG00000055130	protein_coding	CUL1	ENSG00000055130	protein_coding
CTSK	2055.53	0.462188	0.0415439	11.1253	9.4491e-29	1.15405e-26	chr1	150796208	150808323	ENSG00000143387	protein_coding	CTSK	ENSG00000143387	protein_coding
TMCO3	3680	-0.388027	0.0349018	-11.1177	1.02899e-28	1.24636e-26	chr13	113490995	113554590	ENSG00000150403	protein_coding	TMCO3	ENSG00000150403	protein_coding
RNPEP	2024.41	-0.363154	0.032704	-11.1043	1.19579e-28	1.43652e-26	chr1	201982372	202006147	ENSG00000176393	protein_coding	RNPEP	ENSG00000176393	protein_coding
MFSD2A	103.894	-1.79247	0.16158	-11.0934	1.35066e-28	1.60937e-26	chr1	39955112	39969968	ENSG00000168389	protein_coding	MFSD2A	ENSG00000168389	protein_coding
MID2	259.359	-1.09581	0.0988116	-11.0898	1.40525e-28	1.66091e-26	chrX	107825755	107927193	ENSG00000080561	protein_coding	MID2	ENSG00000080561	protein_coding
TRAF3IP1	430.539	-0.803719	0.0725564	-11.0772	1.61941e-28	1.89873e-26	chr2	238320441	238400900	ENSG00000204104	protein_coding	TRAF3IP1	ENSG00000204104	protein_coding
LIMD1	920.489	-0.549448	0.0496379	-11.0691	1.77103e-28	2.06001e-26	chr3	45555394	45686338	ENSG00000144791	protein_coding	LIMD1	ENSG00000144791	protein_coding
SAT2	250.956	-0.898866	0.0813655	-11.0473	2.26008e-28	2.60817e-26	chr17	7626234	7627876	ENSG00000141504	protein_coding	SAT2	ENSG00000141504	protein_coding
HSPD1	6235.48	-0.469207	0.0425444	-11.0286	2.78033e-28	3.18347e-26	chr2	197486581	197516737	ENSG00000144381	protein_coding	HSPD1	ENSG00000144381	protein_coding
LRP11	1345.97	-0.54654	0.049572	-11.0252	2.88963e-28	3.28298e-26	chr6	149818798	149864026	ENSG00000120256	protein_coding	LRP11	ENSG00000120256	protein_coding
FURIN	4717.36	-0.481375	0.043674	-11.022	2.99342e-28	3.37473e-26	chr15	90868592	90883458	ENSG00000140564	protein_coding	FURIN	ENSG00000140564	protein_coding
CTHRC1	4484.41	0.43944	0.0399082	11.0113	3.37161e-28	3.77208e-26	chr8	103371515	103382997	ENSG00000164932	protein_coding	CTHRC1	ENSG00000164932	protein_coding
NNT	1477.34	-0.39528	0.035913	-11.0066	3.55114e-28	3.94284e-26	chr5	43602692	43707405	ENSG00000112992	protein_coding	NNT	ENSG00000112992	protein_coding
HSPA2	589.364	0.692613	0.062959	11.001	3.77803e-28	4.16322e-26	chr14	64535905	64546173	ENSG00000126803	protein_coding	HSPA2	ENSG00000126803	protein_coding
SORBS3	2465.9	-0.39213	0.035688	-10.9877	4.37781e-28	4.78815e-26	chr8	22544986	22575788	ENSG00000120896	protein_coding	SORBS3	ENSG00000120896	protein_coding
PSMD14	2384.42	-0.385445	0.0351105	-10.9781	4.87329e-28	5.29059e-26	chr2	161308038	161411717	ENSG00000115233	protein_coding	PSMD14	ENSG00000115233	protein_coding
URGCP	948.719	-0.695099	0.0634085	-10.9622	5.80506e-28	6.25581e-26	chr7	43875894	43926411	ENSG00000106608	protein_coding	URGCP	ENSG00000106608	protein_coding
GRK6	406.612	-0.783708	0.0715411	-10.9546	6.31265e-28	6.75315e-26	chr5	177403204	177442901	ENSG00000198055	protein_coding	GRK6	ENSG00000198055	protein_coding
LPGAT1	1983.08	-0.568567	0.051954	-10.9437	7.12576e-28	7.56776e-26	chr1	211743457	211830772	ENSG00000123684	protein_coding	LPGAT1	ENSG00000123684	protein_coding
C15orf59	203.539	-1.29681	0.118531	-10.9407	7.36234e-28	7.76277e-26	chr15	73735431	73752747	ENSG00000205363	protein_coding	INSYN1	ENSG00000205363	protein_coding
FEZ1	399.944	-0.793389	0.0725825	-10.9309	8.20746e-28	8.59204e-26	chr11	125445745	125496317	ENSG00000149557	protein_coding	FEZ1	ENSG00000149557	protein_coding
DNAJA4	176.252	-1.1808	0.108266	-10.9065	1.07294e-27	1.11525e-25	chr15	78264086	78282196	ENSG00000140403	protein_coding	DNAJA4	ENSG00000140403	protein_coding
RNF130	629.525	-0.595475	0.0546014	-10.9059	1.08077e-27	1.11548e-25	chr5	179911651	180072118	ENSG00000113269	protein_coding	RNF130	ENSG00000113269	protein_coding
GRHPR	1518.91	-0.532716	0.0489738	-10.8776	1.4745e-27	1.51121e-25	chr9	37422666	37436990	ENSG00000137106	protein_coding	GRHPR	ENSG00000137106	protein_coding
CLCN3	2328.82	0.398296	0.0366507	10.8674	1.64882e-27	1.67813e-25	chr4	169612633	169723673	ENSG00000109572	protein_coding	CLCN3	ENSG00000109572	protein_coding
THBS3	863.819	0.640821	0.0589789	10.8653	1.68741e-27	1.70556e-25	chr1	155195588	155209051	ENSG00000169231	protein_coding	THBS3	ENSG00000169231	protein_coding
CSPG4	5035.24	-0.555242	0.0512648	-10.8309	2.45855e-27	2.46798e-25	chr15	75674322	75712848	ENSG00000173546	protein_coding	CSPG4	ENSG00000173546	protein_coding
STARD4-AS1	425.613	0.79006	0.0730087	10.8214	2.72441e-27	2.71626e-25	chr5	111512226	111739726	ENSG00000246859	antisense	STARD4-AS1	ENSG00000246859	lncRNA
CRAT	1127.74	-0.671951	0.0621282	-10.8156	2.90544e-27	2.87717e-25	chr9	129094810	129111189	ENSG00000095321	protein_coding	CRAT	ENSG00000095321	protein_coding
RAB36	60.9013	-2.19882	0.203612	-10.7991	3.47772e-27	3.42077e-25	chr22	23145326	23164350	ENSG00000100228	protein_coding	RAB36	ENSG00000100228	protein_coding
TXNRD3	247.292	-1.03626	0.0960511	-10.7887	3.89353e-27	3.80424e-25	chr3	126571779	126655155	ENSG00000197763	protein_coding	TXNRD3	ENSG00000197763	protein_coding
UNC119	220.241	-1.30036	0.120618	-10.7808	4.24309e-27	4.11832e-25	chr17	28546707	28552668	ENSG00000109103	protein_coding	UNC119	ENSG00000109103	protein_coding
FAM219A	796.457	-0.694322	0.0645018	-10.7644	5.07073e-27	4.88925e-25	chr9	34398184	34458570	ENSG00000164970	protein_coding	FAM219A	ENSG00000164970	protein_coding
NCOA1	801.185	-0.59429	0.0552373	-10.7588	5.38394e-27	5.15732e-25	chr2	24491914	24770702	ENSG00000084676	protein_coding	NCOA1	ENSG00000084676	protein_coding
MAP9	410.348	-1.1473	0.107736	-10.6492	1.75886e-26	1.67388e-24	chr4	155342658	155376970	ENSG00000164114	protein_coding	MAP9	ENSG00000164114	protein_coding
PDE12	877.956	-0.534045	0.0501618	-10.6464	1.81146e-26	1.71283e-24	chr3	57556276	57566844	ENSG00000174840	protein_coding	PDE12	ENSG00000174840	protein_coding
PSMD6	1881.81	-0.399377	0.0375653	-10.6315	2.12572e-26	1.99708e-24	chr3	64010549	64024010	ENSG00000163636	protein_coding	PSMD6	ENSG00000163636	protein_coding
ZNF189	361.03	-0.79625	0.0749691	-10.621	2.37902e-26	2.22082e-24	chr9	101398873	101410660	ENSG00000136870	protein_coding	ZNF189	ENSG00000136870	protein_coding
LINC01468	452.582	-0.884997	0.0837062	-10.5727	3.99015e-26	3.70124e-24	chr10	52450874	52470533	ENSG00000231131	lincRNA	LNCAROD	ENSG00000231131	lncRNA
MFAP4	1359.11	0.722944	0.0684149	10.5671	4.23574e-26	3.89876e-24	chr17	19383442	19387240	ENSG00000166482	protein_coding	MFAP4	ENSG00000166482	protein_coding
PRKCD	330.839	-0.879084	0.0831946	-10.5666	4.25629e-26	3.89876e-24	chr3	53156009	53192717	ENSG00000163932	protein_coding	PRKCD	ENSG00000163932	protein_coding
ZNF275	932.613	-0.575856	0.0545152	-10.5632	4.41247e-26	4.01672e-24	chrX	153334155	153360110	ENSG00000063587	protein_coding	ZNF275	ENSG00000063587	protein_coding
SMARCE1	2558.15	-0.427296	0.0405775	-10.5304	6.26002e-26	5.66339e-24	chr17	40624962	40648508	ENSG00000073584	protein_coding	SMARCE1	ENSG00000073584	protein_coding
ODC1	3097.43	-0.345558	0.0329389	-10.4909	9.51455e-26	8.55492e-24	chr2	10439968	10448504	ENSG00000115758	protein_coding	ODC1	ENSG00000115758	protein_coding
MAGED4B	2795.03	0.510338	0.0487328	10.4722	1.15958e-25	1.03627e-23	chrX	52061827	52069248	ENSG00000187243	protein_coding	MAGED4B	ENSG00000187243	protein_coding
PLK2	2278.66	-0.481868	0.0460936	-10.4541	1.40291e-25	1.24612e-23	chr5	58453982	58460260	ENSG00000145632	protein_coding	PLK2	ENSG00000145632	protein_coding
LPIN1	1179.92	-0.64233	0.0615075	-10.4431	1.5756e-25	1.39108e-23	chr2	11677595	11827409	ENSG00000134324	protein_coding	LPIN1	ENSG00000134324	protein_coding
HECTD1	6510.24	-0.408352	0.0391199	-10.4385	1.65472e-25	1.45219e-23	chr14	31100112	31207804	ENSG00000092148	protein_coding	HECTD1	ENSG00000092148	protein_coding
MARK4	1173.92	-0.590106	0.0567789	-10.3931	2.66661e-25	2.3263e-23	chr19	45079288	45305283	ENSG00000007047	protein_coding	MARK4	ENSG00000007047	protein_coding
TBX2	216.542	-1.18101	0.114223	-10.3395	4.66901e-25	4.04905e-23	chr17	61399896	61409466	ENSG00000121068	protein_coding	TBX2	ENSG00000121068	protein_coding
RAB13	1908.98	0.485075	0.0469278	10.3366	4.81115e-25	4.14778e-23	chr1	153981617	153986358	ENSG00000143545	protein_coding	RAB13	ENSG00000143545	protein_coding
ACAT1	1036.79	-0.594254	0.0575645	-10.3233	5.53047e-25	4.74003e-23	chr11	108121516	108147776	ENSG00000075239	protein_coding	ACAT1	ENSG00000075239	protein_coding
TOP2B	3270.16	-0.504677	0.0490406	-10.291	7.73585e-25	6.56144e-23	chr3	25597905	25664907	ENSG00000077097	protein_coding	TOP2B	ENSG00000077097	protein_coding
HIGD1A	2457.42	-0.418825	0.0406986	-10.2909	7.74515e-25	6.56144e-23	chr3	42784298	42804531	ENSG00000181061	protein_coding	HIGD1A	ENSG00000181061	protein_coding
CAMK1	302.952	-0.765072	0.0743494	-10.2902	7.80048e-25	6.57034e-23	chr3	9757342	9769992	ENSG00000134072	protein_coding	CAMK1	ENSG00000134072	protein_coding
LRBA	1483.04	0.550057	0.0534869	10.284	8.32411e-25	6.97132e-23	chr4	150264531	151015727	ENSG00000198589	protein_coding	LRBA	ENSG00000198589	protein_coding
BIN1	470.465	-0.762697	0.0741774	-10.2821	8.48873e-25	7.0688e-23	chr2	127048027	127107355	ENSG00000136717	protein_coding	BIN1	ENSG00000136717	protein_coding
ENPP2	2465.58	0.561487	0.0546633	10.2717	9.4504e-25	7.82515e-23	chr8	119557086	119673453	ENSG00000136960	protein_coding	ENPP2	ENSG00000136960	protein_coding
APOA1BP	506.904	-0.620511	0.0604982	-10.2567	1.10437e-24	9.09309e-23	chr1	156591762	156594299	ENSG00000163382	protein_coding	NAXE	ENSG00000163382	protein_coding
GLO1	2819.28	-0.55712	0.0543886	-10.2433	1.26799e-24	1.0382e-22	chr6	38675925	38703141	ENSG00000124767	protein_coding	GLO1	ENSG00000124767	protein_coding
VPS4A	2098.14	-0.384427	0.0375515	-10.2373	1.34919e-24	1.09854e-22	chr16	69311356	69326939	ENSG00000132612	protein_coding	VPS4A	ENSG00000132612	protein_coding
LYN	281.192	-0.947294	0.092592	-10.2308	1.44254e-24	1.16806e-22	chr8	55879813	56014168	ENSG00000254087	protein_coding	LYN	ENSG00000254087	protein_coding
TTC21B	364.989	-0.854746	0.0836148	-10.2224	1.57356e-24	1.26715e-22	chr2	165857475	165953843	ENSG00000123607	protein_coding	TTC21B	ENSG00000123607	protein_coding
ALAD	1241.77	0.412761	0.0404221	10.2113	1.76542e-24	1.41388e-22	chr9	113386317	113401333	ENSG00000148218	protein_coding	ALAD	ENSG00000148218	protein_coding
KPNA6	4264.71	-0.295769	0.0289728	-10.2085	1.81651e-24	1.44689e-22	chr1	32108038	32176568	ENSG00000025800	protein_coding	KPNA6	ENSG00000025800	protein_coding
RDH10	2559.69	0.508155	0.0497925	10.2054	1.87465e-24	1.48513e-22	chr8	73294612	73325281	ENSG00000121039	protein_coding	RDH10	ENSG00000121039	protein_coding
NRBP1	3450.46	-0.373713	0.036621	-10.2049	1.88579e-24	1.48592e-22	chr2	27427790	27442259	ENSG00000115216	protein_coding	NRBP1	ENSG00000115216	protein_coding
ATP5G3	2391.84	-0.40814	0.0400601	-10.1882	2.23929e-24	1.75503e-22	chr2	175176258	175184607	ENSG00000154518	protein_coding	ATP5MC3	ENSG00000154518	protein_coding
HIST1H2AC	996.598	0.535415	0.0526526	10.1688	2.73151e-24	2.12942e-22	chr6	26124145	26139116	ENSG00000180573	protein_coding	H2AC6	ENSG00000180573	protein_coding
IQCE	642.051	-0.774357	0.0762207	-10.1594	3.0089e-24	2.33325e-22	chr7	2558972	2614734	ENSG00000106012	protein_coding	IQCE	ENSG00000106012	protein_coding
UBE2L3	4108.91	-0.291912	0.0287955	-10.1374	3.7693e-24	2.90752e-22	chr22	21549447	21624034	ENSG00000185651	protein_coding	UBE2L3	ENSG00000185651	protein_coding
SLC6A8	889.627	-0.74815	0.0738208	-10.1347	3.87648e-24	2.97454e-22	chrX	153688099	153696593	ENSG00000130821	protein_coding	SLC6A8	ENSG00000130821	protein_coding
RDH14	331.092	-0.760498	0.0750634	-10.1314	4.0082e-24	3.05959e-22	chr2	18554723	18560680	ENSG00000240857	protein_coding	RDH14	ENSG00000240857	protein_coding
GRINA	3183.9	-0.487851	0.0481818	-10.1252	4.26986e-24	3.24244e-22	chr8	143990058	143993415	ENSG00000178719	protein_coding	GRINA	ENSG00000178719	protein_coding
FOXJ2	1402.03	-0.503624	0.0497551	-10.1221	4.41047e-24	3.33195e-22	chr12	8032703	8055503	ENSG00000065970	protein_coding	FOXJ2	ENSG00000065970	protein_coding
HAGH	568.551	-0.620281	0.0615503	-10.0776	6.93815e-24	5.21464e-22	chr16	1795620	1827194	ENSG00000063854	protein_coding	HAGH	ENSG00000063854	protein_coding
H1F0	2838.98	0.329434	0.0326936	10.0764	7.02405e-24	5.25227e-22	chr22	37805093	37807436	ENSG00000189060	protein_coding	H1-0	ENSG00000189060	protein_coding
KCNK6	1922.9	0.453799	0.0451022	10.0616	8.16692e-24	6.07586e-22	chr19	38319844	38332076	ENSG00000099337	protein_coding	KCNK6	ENSG00000099337	protein_coding
RBM41	233.548	-0.94916	0.0943936	-10.0553	8.70141e-24	6.4408e-22	chrX	107064420	107118823	ENSG00000089682	protein_coding	RBM41	ENSG00000089682	protein_coding
KIAA0930	1532.83	-0.467026	0.0464799	-10.0479	9.38268e-24	6.91018e-22	chr22	45190338	45240769	ENSG00000100364	protein_coding	KIAA0930	ENSG00000100364	protein_coding
RP11-834C11.4	375.74	-0.723299	0.0723029	-10.0037	1.46757e-23	1.07543e-21	chr12	54126098	54142493	ENSG00000250742	lincRNA	LINC02381	ENSG00000250742	lncRNA
PKN1	1765.69	-0.50076	0.0500626	-10.0027	1.4834e-23	1.08163e-21	chr19	14433053	14471867	ENSG00000123143	protein_coding	PKN1	ENSG00000123143	protein_coding
PSEN2	248.806	-0.880409	0.0880677	-9.99695	1.57161e-23	1.14027e-21	chr1	226870184	226896105	ENSG00000143801	protein_coding	PSEN2	ENSG00000143801	protein_coding
VSTM4	1092.4	-0.698074	0.069948	-9.97989	1.86669e-23	1.34109e-21	chr10	49014245	49115509	ENSG00000165633	protein_coding	VSTM4	ENSG00000165633	protein_coding
NPEPL1	572.405	-0.654926	0.0656687	-9.97319	1.99705e-23	1.42774e-21	chr20	58689131	58719238	ENSG00000215440	protein_coding	NPEPL1	ENSG00000215440	protein_coding
RP11-67L2.2	101.356	-1.74049	0.174527	-9.97258	2.00944e-23	1.42963e-21	chr3	122886941	122892416	ENSG00000273033	lincRNA	LINC02035	ENSG00000273033	lncRNA
ACER3	683.616	-1.10603	0.11092	-9.97144	2.0327e-23	1.43919e-21	chr11	76860867	77026797	ENSG00000078124	protein_coding	ACER3	ENSG00000078124	protein_coding
MAGEE1	75.3704	-1.64983	0.165589	-9.96338	2.20448e-23	1.55331e-21	chrX	76427724	76431353	ENSG00000198934	protein_coding	MAGEE1	ENSG00000198934	protein_coding
LPCAT3	487.191	0.637987	0.064061	9.95907	2.30215e-23	1.61437e-21	chr12	6976186	7018510	ENSG00000111684	protein_coding	LPCAT3	ENSG00000111684	protein_coding
LDHB	4819.7	-0.374658	0.0377295	-9.93011	3.07914e-23	2.14895e-21	chr12	21635342	21757857	ENSG00000111716	protein_coding	LDHB	ENSG00000111716	protein_coding
ACSS2	407.526	-0.694777	0.0699883	-9.92703	3.1757e-23	2.20583e-21	chr20	34872146	34927962	ENSG00000131069	protein_coding	ACSS2	ENSG00000131069	protein_coding
ABCB10	546.329	-0.593409	0.0597836	-9.92595	3.21018e-23	2.21927e-21	chr1	229516582	229558695	ENSG00000135776	protein_coding	ABCB10	ENSG00000135776	protein_coding
ASL	1067.51	0.537437	0.0541863	9.91832	3.46539e-23	2.38445e-21	chr7	66075798	66093558	ENSG00000126522	protein_coding	ASL	ENSG00000126522	protein_coding
MTDH	6877.32	-0.31256	0.0315164	-9.91739	3.49796e-23	2.39561e-21	chr8	97644179	97728770	ENSG00000147649	protein_coding	MTDH	ENSG00000147649	protein_coding
MAP2K4	942.943	-0.66126	0.0667868	-9.90106	4.11876e-23	2.80765e-21	chr17	12020824	12143830	ENSG00000065559	protein_coding	MAP2K4	ENSG00000065559	protein_coding
PEG10	2068.54	0.587803	0.0594766	9.88293	4.93694e-23	3.34981e-21	chr7	94656325	94669695	ENSG00000242265	protein_coding	PEG10	ENSG00000242265	protein_coding
ZNF37A	1099.17	-0.527613	0.0534035	-9.87973	5.09691e-23	3.44241e-21	chr10	38094336	38125544	ENSG00000075407	protein_coding	ZNF37A	ENSG00000075407	protein_coding
CEP170B	2318.26	-0.467799	0.0473934	-9.87055	5.58566e-23	3.7552e-21	chr14	104865280	104896770	ENSG00000099814	protein_coding	CEP170B	ENSG00000099814	protein_coding
MARCH5	984.28	-0.645367	0.065391	-9.86935	5.65293e-23	3.77761e-21	chr10	92291163	92353964	ENSG00000198060	protein_coding	MARCHF5	ENSG00000198060	protein_coding
DNM1L	2707.97	-0.419339	0.0424903	-9.86904	5.67054e-23	3.77761e-21	chr12	32679200	32745650	ENSG00000087470	protein_coding	DNM1L	ENSG00000087470	protein_coding
CCNJ	151.041	-1.08809	0.110273	-9.86718	5.77661e-23	3.83086e-21	chr10	96043394	96060870	ENSG00000107443	protein_coding	CCNJ	ENSG00000107443	protein_coding
SGCE	987.734	-0.538306	0.0545966	-9.8597	6.22335e-23	4.10853e-21	chr7	94585230	94656209	ENSG00000127990	protein_coding	SGCE	ENSG00000127990	protein_coding
BAD	423.005	-0.721921	0.0734592	-9.82752	8.57037e-23	5.63262e-21	chr11	64269830	64284704	ENSG00000002330	protein_coding	BAD	ENSG00000002330	protein_coding
IFT74	216.159	-1.0329	0.105372	-9.80246	1.09874e-22	7.18891e-21	chr9	26947039	27062930	ENSG00000096872	protein_coding	IFT74	ENSG00000096872	protein_coding
TECR	817.568	0.456592	0.0465893	9.80036	1.12182e-22	7.30728e-21	chr19	14517085	14565980	ENSG00000099797	protein_coding	TECR	ENSG00000099797	protein_coding
RP11-382A20.3	820.722	-0.723036	0.0739428	-9.77831	1.39521e-22	9.04785e-21	chr15	83112738	83208018	ENSG00000166503	protein_coding	HDGFL3	ENSG00000166503	protein_coding
LRP5	313.105	-0.929962	0.095371	-9.751	1.8266e-22	1.17932e-20	chr11	68312609	68449275	ENSG00000162337	protein_coding	LRP5	ENSG00000162337	protein_coding
SOD1	3280.92	-0.312252	0.0320778	-9.73419	2.15526e-22	1.38541e-20	chr21	31659622	31668931	ENSG00000142168	protein_coding	SOD1	ENSG00000142168	protein_coding
TUB	610.413	-0.781007	0.0802781	-9.72877	2.27327e-22	1.45489e-20	chr11	8019244	8106112	ENSG00000166402	protein_coding	TUB	ENSG00000166402	protein_coding
HSPB6	7997.09	0.453009	0.0466041	9.72036	2.46896e-22	1.57327e-20	chr19	35754568	35758079	ENSG00000004776	protein_coding	HSPB6	ENSG00000004776	protein_coding
GBA	3493.57	0.362958	0.0373505	9.71761	2.53667e-22	1.60941e-20	chr1	155234452	155244699	ENSG00000177628	protein_coding	GBA	ENSG00000177628	protein_coding
INVS	377.154	-0.794443	0.0817631	-9.71641	2.56681e-22	1.62152e-20	chr9	100099256	100301000	ENSG00000119509	protein_coding	INVS	ENSG00000119509	protein_coding
INPP4A	701.287	-0.528775	0.0544393	-9.71312	2.65106e-22	1.66043e-20	chr2	98444854	98594390	ENSG00000040933	protein_coding	INPP4A	ENSG00000040933	protein_coding
ADD1	7988.75	-0.270268	0.0278247	-9.71325	2.64752e-22	1.66043e-20	chr4	2843857	2930076	ENSG00000087274	protein_coding	ADD1	ENSG00000087274	protein_coding
PFKM	1695.76	0.603621	0.0623772	9.67695	3.77825e-22	2.35634e-20	chr12	48105139	48146404	ENSG00000152556	protein_coding	PFKM	ENSG00000152556	protein_coding
SCG5	442.939	-0.937058	0.0968581	-9.67454	3.86821e-22	2.40222e-20	chr15	32641676	32697098	ENSG00000166922	protein_coding	SCG5	ENSG00000166922	protein_coding
SEC24B	2042.98	-0.371235	0.0383813	-9.6723	3.95385e-22	2.44505e-20	chr4	109433772	109540896	ENSG00000138802	protein_coding	SEC24B	ENSG00000138802	protein_coding
BTRC	844.448	-0.506754	0.052499	-9.65262	4.79143e-22	2.95056e-20	chr10	101354033	101557321	ENSG00000166167	protein_coding	BTRC	ENSG00000166167	protein_coding
MAVS	4078.87	-0.345933	0.0358536	-9.64848	4.9892e-22	3.05948e-20	chr20	3846799	3876123	ENSG00000088888	protein_coding	MAVS	ENSG00000088888	protein_coding
GALNT1	2164.01	-0.38654	0.0401486	-9.62774	6.10556e-22	3.72846e-20	chr18	35581117	35711834	ENSG00000141429	protein_coding	GALNT1	ENSG00000141429	protein_coding
ZNF354C	230.52	-1.01757	0.1057	-9.62695	6.15295e-22	3.74181e-20	chr5	179060415	179083537	ENSG00000177932	protein_coding	ZNF354C	ENSG00000177932	protein_coding
ZNF32	290.127	-0.889244	0.0924218	-9.62159	6.48207e-22	3.92567e-20	chr10	43643859	43648856	ENSG00000169740	protein_coding	ZNF32	ENSG00000169740	protein_coding
IGSF8	456.636	-0.805713	0.0837795	-9.61706	6.77387e-22	4.08551e-20	chr1	160091340	160098943	ENSG00000162729	protein_coding	IGSF8	ENSG00000162729	protein_coding
UNC45A	1547.61	-0.397978	0.0413919	-9.61487	6.91938e-22	4.15617e-20	chr15	90930180	90954093	ENSG00000140553	protein_coding	UNC45A	ENSG00000140553	protein_coding
MRPS26	215.674	-0.832534	0.0866023	-9.6133	7.02597e-22	4.20296e-20	chr20	3045945	3048254	ENSG00000125901	protein_coding	MRPS26	ENSG00000125901	protein_coding
PIGZ	134.734	-1.06104	0.110447	-9.6068	7.4841e-22	4.45882e-20	chr3	196946343	196969060	ENSG00000119227	protein_coding	PIGZ	ENSG00000119227	protein_coding
BAZ1B	3714.55	-0.30204	0.0314621	-9.60012	7.98529e-22	4.73815e-20	chr7	73440398	73522278	ENSG00000009954	protein_coding	BAZ1B	ENSG00000009954	protein_coding
MPST	480.151	-0.598702	0.0624866	-9.58129	9.58374e-22	5.66368e-20	chr22	37019635	37029822	ENSG00000128309	protein_coding	MPST	ENSG00000128309	protein_coding
RILPL1	542.727	-0.699898	0.0730594	-9.57985	9.71861e-22	5.72032e-20	chr12	123470054	123533718	ENSG00000188026	protein_coding	RILPL1	ENSG00000188026	protein_coding
IQSEC1	1463.86	-0.508612	0.0532334	-9.55438	1.24325e-21	7.28844e-20	chr3	12897220	13073117	ENSG00000144711	protein_coding	IQSEC1	ENSG00000144711	protein_coding
RHOD	165.265	-1.33382	0.139643	-9.55166	1.27631e-21	7.45243e-20	chr11	67056818	67072013	ENSG00000173156	protein_coding	RHOD	ENSG00000173156	protein_coding
IARS2	3484.46	-0.330391	0.034624	-9.54224	1.39782e-21	8.12952e-20	chr1	220094102	220148041	ENSG00000067704	protein_coding	IARS2	ENSG00000067704	protein_coding
GSTM2	353.678	-0.779983	0.0819203	-9.52125	1.7111e-21	9.91218e-20	chr1	109668022	109709551	ENSG00000213366	protein_coding	GSTM2	ENSG00000213366	protein_coding
PIGX	328.108	-1.34374	0.14114	-9.52059	1.72205e-21	9.93634e-20	chr3	196639775	196736007	ENSG00000163964	protein_coding	PIGX	ENSG00000163964	protein_coding
SMARCD2	1052.74	-0.458542	0.0482476	-9.50393	2.02119e-21	1.15713e-19	chr17	63832081	63843065	ENSG00000108604	protein_coding	SMARCD2	ENSG00000108604	protein_coding
SEPT8	2325.78	-0.411886	0.0433379	-9.50407	2.01837e-21	1.15713e-19	chr5	132750817	132807241	ENSG00000164402	protein_coding	SEPTIN8	ENSG00000164402	protein_coding
SBF1	2753.6	-0.388782	0.0409486	-9.49437	2.21549e-21	1.26343e-19	chr22	50445000	50475024	ENSG00000100241	protein_coding	SBF1	ENSG00000100241	protein_coding
JADE1	1607.12	0.458838	0.0483386	9.49218	2.26259e-21	1.28529e-19	chr4	128809623	128875224	ENSG00000077684	protein_coding	JADE1	ENSG00000077684	protein_coding
UBR3	3143.1	-0.361035	0.038085	-9.47973	2.54937e-21	1.44261e-19	chr2	169827458	170084131	ENSG00000144357	protein_coding	UBR3	ENSG00000144357	protein_coding
CASC4	4040	-0.449499	0.0474381	-9.47549	2.65524e-21	1.49674e-19	chr15	44288729	44415758	ENSG00000166734	protein_coding	GOLM2	ENSG00000166734	protein_coding
RNF14	2141.08	-0.430681	0.0454769	-9.47033	2.78967e-21	1.56649e-19	chr5	141958328	141990291	ENSG00000013561	protein_coding	RNF14	ENSG00000013561	protein_coding
PHKA1	316.425	-1.07619	0.113723	-9.46322	2.9861e-21	1.67039e-19	chrX	72578814	72714319	ENSG00000067177	protein_coding	PHKA1	ENSG00000067177	protein_coding
AMZ2	1093.83	-0.498806	0.0527331	-9.45907	3.10682e-21	1.73131e-19	chr17	68247574	68257164	ENSG00000196704	protein_coding	AMZ2	ENSG00000196704	protein_coding
SUOX	366.256	0.68761	0.0727388	9.45313	3.28836e-21	1.81865e-19	chr12	55997180	56006641	ENSG00000139531	protein_coding	SUOX	ENSG00000139531	protein_coding
LAMB1	11527.6	0.341419	0.0361157	9.45347	3.27775e-21	1.81865e-19	chr7	107923799	108003255	ENSG00000091136	protein_coding	LAMB1	ENSG00000091136	protein_coding
SRXN1	2668.93	-0.375988	0.0397998	-9.44697	3.48776e-21	1.92168e-19	chr20	646615	653370	ENSG00000271303	protein_coding	SRXN1	ENSG00000271303	protein_coding
GBAS	696.474	-0.559291	0.0592979	-9.43188	4.02794e-21	2.21099e-19	chr7	55951793	56000181	ENSG00000146729	protein_coding	NIPSNAP2	ENSG00000146729	protein_coding
ARHGEF11	1327.59	-0.460118	0.0489417	-9.40135	5.38685e-21	2.94588e-19	chr1	156934840	157045370	ENSG00000132694	protein_coding	ARHGEF11	ENSG00000132694	protein_coding
KTN1	7199.49	-0.339923	0.0362285	-9.38274	6.42772e-21	3.50203e-19	chr14	55559072	55701526	ENSG00000126777	protein_coding	KTN1	ENSG00000126777	protein_coding
MSH6	1616.94	-0.457774	0.0489212	-9.35737	8.17473e-21	4.42099e-19	chr2	47695530	47810101	ENSG00000116062	protein_coding	MSH6	ENSG00000116062	protein_coding
TUBA1A	22387.3	0.319934	0.0342088	9.35237	8.57058e-21	4.61803e-19	chr12	49184796	49189324	ENSG00000167552	protein_coding	TUBA1A	ENSG00000167552	protein_coding
DEGS1	5129.57	-0.308962	0.0331079	-9.33199	1.03903e-20	5.57803e-19	chr1	224175756	224193441	ENSG00000143753	protein_coding	DEGS1	ENSG00000143753	protein_coding
FBLIM1	3212.55	-0.370631	0.0397409	-9.32618	1.0976e-20	5.87095e-19	chr1	15756607	15786594	ENSG00000162458	protein_coding	FBLIM1	ENSG00000162458	protein_coding
SLC1A1	1445.8	0.466139	0.0501145	9.30148	1.38505e-20	7.38155e-19	chr9	4490444	4587469	ENSG00000106688	protein_coding	SLC1A1	ENSG00000106688	protein_coding
CA12	1937.01	0.644912	0.069364	9.2975	1.4379e-20	7.63151e-19	chr15	63321378	63382161	ENSG00000074410	protein_coding	CA12	ENSG00000074410	protein_coding
RAB11FIP3	765.344	-0.512788	0.0551553	-9.29717	1.44236e-20	7.63151e-19	chr16	425619	523011	ENSG00000090565	protein_coding	RAB11FIP3	ENSG00000090565	protein_coding
SLC35E4	302.103	-0.859894	0.0925273	-9.29341	1.49425e-20	7.87758e-19	chr22	30635652	30669016	ENSG00000100036	protein_coding	SLC35E4	ENSG00000100036	protein_coding
CANX	28411.7	-0.25338	0.0272962	-9.2826	1.65385e-20	8.68776e-19	chr5	179678628	179730925	ENSG00000127022	protein_coding	CANX	ENSG00000127022	protein_coding
THAP4	765.891	-0.640963	0.0690882	-9.27746	1.73563e-20	9.08478e-19	chr2	241584405	241637449	ENSG00000176946	protein_coding	THAP4	ENSG00000176946	protein_coding
RNF8	448.194	-0.633502	0.0682941	-9.27609	1.75813e-20	9.16981e-19	chr6	37353972	37394738	ENSG00000112130	protein_coding	RNF8	ENSG00000112130	protein_coding
IVNS1ABP	4690.18	0.386007	0.0417121	9.25409	2.16072e-20	1.12296e-18	chr1	185296388	185317329	ENSG00000116679	protein_coding	IVNS1ABP	ENSG00000116679	protein_coding
FCHSD2	1641.42	-0.350495	0.0378918	-9.24988	2.2474e-20	1.16388e-18	chr11	72836745	73142261	ENSG00000137478	protein_coding	FCHSD2	ENSG00000137478	protein_coding
EXOC6B	1345.31	-0.528656	0.0573964	-9.21062	3.24235e-20	1.67324e-18	chr2	72175984	72826041	ENSG00000144036	protein_coding	EXOC6B	ENSG00000144036	protein_coding
HADH	426.434	-0.669678	0.0727916	-9.19994	3.58166e-20	1.84185e-18	chr4	107989714	108035175	ENSG00000138796	protein_coding	HADH	ENSG00000138796	protein_coding
SYPL1	1886.57	-0.471479	0.0512574	-9.19827	3.63774e-20	1.86415e-18	chr7	106090503	106112576	ENSG00000008282	protein_coding	SYPL1	ENSG00000008282	protein_coding
EFS	695.357	-0.817837	0.0890408	-9.18497	4.11645e-20	2.10211e-18	chr14	23356402	23365752	ENSG00000100842	protein_coding	EFS	ENSG00000100842	protein_coding
NCK2	504.856	-0.638839	0.069612	-9.17713	4.42724e-20	2.25297e-18	chr2	105744897	105894274	ENSG00000071051	protein_coding	NCK2	ENSG00000071051	protein_coding
SLC38A5	1184.34	0.581294	0.0634022	9.16835	4.80312e-20	2.4358e-18	chrX	48458537	48470256	ENSG00000017483	protein_coding	SLC38A5	ENSG00000017483	protein_coding
FGD1	584.886	-0.679397	0.0743074	-9.14307	6.07036e-20	3.06783e-18	chrX	54445454	54496166	ENSG00000102302	protein_coding	FGD1	ENSG00000102302	protein_coding
ZC3H7B	4042.34	-0.313429	0.0343091	-9.13546	6.51321e-20	3.28033e-18	chr22	41301522	41360147	ENSG00000100403	protein_coding	ZC3H7B	ENSG00000100403	protein_coding
DES	447.452	0.837078	0.0918052	9.11798	7.65394e-20	3.84165e-18	chr2	219418377	219426739	ENSG00000175084	protein_coding	DES	ENSG00000175084	protein_coding
TMX1	1774.83	0.354033	0.0389218	9.096	9.37174e-20	4.68779e-18	chr14	51240162	51257546	ENSG00000139921	protein_coding	TMX1	ENSG00000139921	protein_coding
TCTN1	391.556	-0.827439	0.091377	-9.05522	1.36297e-19	6.79447e-18	chr12	110614027	110649430	ENSG00000204852	protein_coding	TCTN1	ENSG00000204852	protein_coding
COL7A1	3089.25	0.513445	0.0567232	9.05177	1.4067e-19	6.98866e-18	chr3	48564073	48595267	ENSG00000114270	protein_coding	COL7A1	ENSG00000114270	protein_coding
KDM1B	1092.35	0.514619	0.0568851	9.04663	1.47444e-19	7.30046e-18	chr6	18155329	18223853	ENSG00000165097	protein_coding	KDM1B	ENSG00000165097	protein_coding
MAP1LC3B	5371.62	-0.319251	0.0353108	-9.04117	1.55004e-19	7.64894e-18	chr16	87383995	87404779	ENSG00000140941	protein_coding	MAP1LC3B	ENSG00000140941	protein_coding
CRABP2	2489.34	0.566394	0.0626907	9.03474	1.64387e-19	8.08476e-18	chr1	156699606	156705816	ENSG00000143320	protein_coding	CRABP2	ENSG00000143320	protein_coding
ECH1	556.429	0.547483	0.0606312	9.02973	1.72097e-19	8.43561e-18	chr19	38815422	38832005	ENSG00000104823	protein_coding	ECH1	ENSG00000104823	protein_coding
GAA	905.529	0.531911	0.058932	9.02583	1.78333e-19	8.71219e-18	chr17	80101556	80119879	ENSG00000171298	protein_coding	GAA	ENSG00000171298	protein_coding
ARL8A	906.547	-0.500202	0.0554551	-9.01995	1.88174e-19	9.16239e-18	chr1	202133404	202144743	ENSG00000143862	protein_coding	ARL8A	ENSG00000143862	protein_coding
COL3A1	64201.6	0.39181	0.0434808	9.01112	2.03959e-19	9.89811e-18	chr2	188974320	189012746	ENSG00000168542	protein_coding	COL3A1	ENSG00000168542	protein_coding
CPD	5693.47	-0.35589	0.0396253	-8.98138	2.67386e-19	1.29334e-17	chr17	30378905	30469989	ENSG00000108582	protein_coding	CPD	ENSG00000108582	protein_coding
NEK4	371.992	-0.684669	0.076375	-8.96457	3.11507e-19	1.50179e-17	chr3	52708449	52770949	ENSG00000114904	protein_coding	NEK4	ENSG00000114904	protein_coding
NES	1897.58	-0.57894	0.0646209	-8.95903	3.27552e-19	1.57397e-17	chr1	156668763	156677397	ENSG00000132688	protein_coding	NES	ENSG00000132688	protein_coding
IFIT5	646.776	-0.624469	0.0698066	-8.94571	3.6956e-19	1.77002e-17	chr10	89414586	89421001	ENSG00000152778	protein_coding	IFIT5	ENSG00000152778	protein_coding
AC013461.1	6504.15	-0.407271	0.0455405	-8.94305	3.78591e-19	1.80737e-17	chr2	173075435	173268010	ENSG00000091436	protein_coding	MAP3K20	ENSG00000091436	protein_coding
GYPC	134.058	-1.22579	0.137094	-8.94129	3.84645e-19	1.83031e-17	chr2	126655933	126696675	ENSG00000136732	protein_coding	GYPC	ENSG00000136732	protein_coding
POM121C	2043.18	-0.323302	0.0362224	-8.92546	4.43859e-19	2.10524e-17	chr7	75416787	75486271	ENSG00000272391	protein_coding	POM121C	ENSG00000272391	protein_coding
RNASEL	398.936	0.653946	0.0732709	8.92505	4.45502e-19	2.10622e-17	chr1	182573634	182589256	ENSG00000135828	protein_coding	RNASEL	ENSG00000135828	protein_coding
GSTM1	212.857	-1.10624	0.124167	-8.90927	5.13675e-19	2.42071e-17	chr1	109687814	109709039	ENSG00000134184	protein_coding	GSTM1	ENSG00000134184	protein_coding
TRAK2	4192.05	0.368331	0.0414446	8.88731	6.26048e-19	2.94082e-17	chr2	201377207	201451611	ENSG00000115993	protein_coding	TRAK2	ENSG00000115993	protein_coding
VLDLR	891.482	0.710669	0.0802111	8.85998	8.00281e-19	3.74726e-17	chr9	2621834	2660053	ENSG00000147852	protein_coding	VLDLR	ENSG00000147852	protein_coding
KIF7	1073.46	-0.583463	0.0660808	-8.82955	1.05098e-18	4.90546e-17	chr15	89608789	89655451	ENSG00000166813	protein_coding	KIF7	ENSG00000166813	protein_coding
LTBR	2733.74	-0.286117	0.0324204	-8.8252	1.0926e-18	5.08355e-17	chr12	6375045	6391571	ENSG00000111321	protein_coding	LTBR	ENSG00000111321	protein_coding
SLCO3A1	248.799	-0.802864	0.0910014	-8.82255	1.11882e-18	5.18907e-17	chr15	91853695	92172435	ENSG00000176463	protein_coding	SLCO3A1	ENSG00000176463	protein_coding
KAT6A	1625.61	-0.376609	0.0427101	-8.81781	1.16725e-18	5.39658e-17	chr8	41929479	42051990	ENSG00000083168	protein_coding	KAT6A	ENSG00000083168	protein_coding
EXD2	889.142	-0.472615	0.0537706	-8.78948	1.50255e-18	6.92498e-17	chr14	69191511	69244020	ENSG00000081177	protein_coding	EXD2	ENSG00000081177	protein_coding
ZDHHC1	120.023	-1.34552	0.153146	-8.7859	1.55124e-18	7.12697e-17	chr16	67394419	67416833	ENSG00000159714	protein_coding	ZDHHC1	ENSG00000159714	protein_coding
GOLGB1	5298.26	-0.388975	0.0442771	-8.78503	1.56326e-18	7.15973e-17	chr3	121663199	121749767	ENSG00000173230	protein_coding	GOLGB1	ENSG00000173230	protein_coding
ICMT	4353.72	-0.275499	0.0314908	-8.74854	2.16135e-18	9.86816e-17	chr1	6221193	6235972	ENSG00000116237	protein_coding	ICMT	ENSG00000116237	protein_coding
UNC13B	2223.65	0.392847	0.0449072	8.74798	2.17209e-18	9.8864e-17	chr9	35161992	35405338	ENSG00000198722	protein_coding	UNC13B	ENSG00000198722	protein_coding
GREM1	124165	0.413239	0.0472483	8.74612	2.20822e-18	1.00197e-16	chr15	32717974	32745107	ENSG00000166923	protein_coding	GREM1	ENSG00000166923	protein_coding
RNF169	781.695	-0.513524	0.0587911	-8.73472	2.4426e-18	1.1049e-16	chr11	74748868	74842413	ENSG00000166439	protein_coding	RNF169	ENSG00000166439	protein_coding
ENTPD6	1458.4	-0.389727	0.0447042	-8.71792	2.8337e-18	1.27787e-16	chr20	25195693	25226729	ENSG00000197586	protein_coding	ENTPD6	ENSG00000197586	protein_coding
H2AFX	584.436	-0.69822	0.0802029	-8.70567	3.15713e-18	1.41935e-16	chr11	119093854	119095467	ENSG00000188486	protein_coding	H2AX	ENSG00000188486	protein_coding
DICER1	2195.3	-0.438552	0.0504408	-8.6944	3.48679e-18	1.56276e-16	chr14	95086228	95158010	ENSG00000100697	protein_coding	DICER1	ENSG00000100697	protein_coding
STK24	1933	-0.361458	0.0417018	-8.66769	4.40971e-18	1.97039e-16	chr13	98445185	98577940	ENSG00000102572	protein_coding	STK24	ENSG00000102572	protein_coding
TPP1	3532.62	0.28586	0.0329915	8.66465	4.52916e-18	2.01761e-16	chr11	6612763	6619461	ENSG00000166340	protein_coding	TPP1	ENSG00000166340	protein_coding
BEND7	119.77	-1.0649	0.122965	-8.6602	4.70937e-18	2.09153e-16	chr10	13438484	13528974	ENSG00000165626	protein_coding	BEND7	ENSG00000165626	protein_coding
PRRX1	16491.4	0.279361	0.0322875	8.6523	5.04723e-18	2.23481e-16	chr1	170662728	170739419	ENSG00000116132	protein_coding	PRRX1	ENSG00000116132	protein_coding
MRC2	15677.3	0.3138	0.0362933	8.64622	5.32352e-18	2.35004e-16	chr17	62627401	62693597	ENSG00000011028	protein_coding	MRC2	ENSG00000011028	protein_coding
MLH3	351.045	-0.737323	0.0852972	-8.64416	5.42008e-18	2.38549e-16	chr14	75013764	75051532	ENSG00000119684	protein_coding	MLH3	ENSG00000119684	protein_coding
ADAMTS2	8665.17	0.328202	0.0379852	8.64026	5.60866e-18	2.46109e-16	chr5	179110851	179345430	ENSG00000087116	protein_coding	ADAMTS2	ENSG00000087116	protein_coding
UNC119B	1327.19	-0.372363	0.0431706	-8.62538	6.38817e-18	2.79478e-16	chr12	120710435	120723640	ENSG00000175970	protein_coding	UNC119B	ENSG00000175970	protein_coding
C15orf52	1446.79	0.380178	0.0441822	8.60478	7.64639e-18	3.33528e-16	chr15	40331452	40340967	ENSG00000188549	protein_coding	CCDC9B	ENSG00000188549	protein_coding
SYNM	194.539	-0.962822	0.111939	-8.60134	7.87932e-18	3.42669e-16	chr15	99098217	99135593	ENSG00000182253	protein_coding	SYNM	ENSG00000182253	protein_coding
TWSG1	3107.35	-0.428332	0.0498641	-8.59	8.69728e-18	3.77122e-16	chr18	9334767	9402420	ENSG00000128791	protein_coding	TWSG1	ENSG00000128791	protein_coding
QPRT	550.581	0.734888	0.0855737	8.58777	8.8671e-18	3.83352e-16	chr16	29679008	29698699	ENSG00000103485	protein_coding	QPRT	ENSG00000103485	protein_coding
LHFP	2031.92	0.362368	0.0421976	8.58742	8.89406e-18	3.83386e-16	chr13	39342892	39603528	ENSG00000183722	protein_coding	LHFPL6	ENSG00000183722	protein_coding
NLGN2	1663.79	-0.393568	0.0458351	-8.58661	8.95758e-18	3.84992e-16	chr17	7404874	7419860	ENSG00000169992	protein_coding	NLGN2	ENSG00000169992	protein_coding
LONP2	2749.72	-0.382359	0.0446624	-8.56109	1.11807e-17	4.7774e-16	chr16	48244296	48363122	ENSG00000102910	protein_coding	LONP2	ENSG00000102910	protein_coding
COL16A1	3506.67	0.32668	0.0381784	8.55668	1.16166e-17	4.94921e-16	chr1	31652247	31704319	ENSG00000084636	protein_coding	COL16A1	ENSG00000084636	protein_coding
PPIF	1002.48	-0.524663	0.0614362	-8.53996	1.34273e-17	5.70406e-16	chr10	79347469	79355337	ENSG00000108179	protein_coding	PPIF	ENSG00000108179	protein_coding
MSI2	1656.27	0.331641	0.0388815	8.52955	1.46918e-17	6.22319e-16	chr17	57255851	57684685	ENSG00000153944	protein_coding	MSI2	ENSG00000153944	protein_coding
ATP5C1	2400.98	-0.290903	0.0341152	-8.52709	1.50074e-17	6.33856e-16	chr10	7788129	7807815	ENSG00000165629	protein_coding	ATP5F1C	ENSG00000165629	protein_coding
SNX8	783.574	0.427209	0.0501384	8.5206	1.58734e-17	6.68507e-16	chr7	2251770	2354318	ENSG00000106266	protein_coding	SNX8	ENSG00000106266	protein_coding
NUDT19	560.119	-0.524917	0.0616769	-8.51076	1.7279e-17	7.25618e-16	chr19	32691961	32713796	ENSG00000213965	protein_coding	NUDT19	ENSG00000213965	protein_coding
MBD3	1288.59	-0.434028	0.0510518	-8.50173	1.86789e-17	7.82167e-16	chr19	1573596	1592801	ENSG00000071655	protein_coding	MBD3	ENSG00000071655	protein_coding
RGAG4	462.306	-0.67581	0.0795245	-8.49813	1.9267e-17	8.04492e-16	chrX	72127110	72131901	ENSG00000242732	protein_coding	RTL5	ENSG00000242732	protein_coding
ATP6V1H	1560.63	-0.317189	0.0374411	-8.47169	2.41866e-17	1.00704e-15	chr8	53715557	53843558	ENSG00000047249	protein_coding	ATP6V1H	ENSG00000047249	protein_coding
STIM1	1569.17	-0.406198	0.0479665	-8.46838	2.4883e-17	1.0331e-15	chr11	3854527	4093210	ENSG00000167323	protein_coding	STIM1	ENSG00000167323	protein_coding
GSK3A	1367.85	-0.428644	0.0506283	-8.4665	2.52882e-17	1.04696e-15	chr19	42230186	42242625	ENSG00000105723	protein_coding	GSK3A	ENSG00000105723	protein_coding
UBE2F	1242.21	-0.390593	0.0461567	-8.46232	2.62107e-17	1.0821e-15	chr2	237966827	238042782	ENSG00000184182	protein_coding	UBE2F	ENSG00000184182	protein_coding
CHST2	272.042	0.692738	0.0820843	8.43935	3.19096e-17	1.30999e-15	chr3	143119331	143124014	ENSG00000175040	protein_coding	CHST2	ENSG00000175040	protein_coding
SSC5D	4918.43	0.41025	0.0486136	8.43899	3.20097e-17	1.31043e-15	chr19	55488404	55519098	ENSG00000179954	protein_coding	SSC5D	ENSG00000179954	protein_coding
NENF	546.126	-0.544749	0.0646177	-8.43033	3.4469e-17	1.40718e-15	chr1	212432887	212446379	ENSG00000117691	protein_coding	NENF	ENSG00000117691	protein_coding
COL5A2	32867.3	0.314981	0.0374553	8.4095	4.11766e-17	1.67635e-15	chr2	189031896	189179879	ENSG00000204262	protein_coding	COL5A2	ENSG00000204262	protein_coding
PPA1	1972.14	-0.389133	0.0462819	-8.40789	4.17449e-17	1.69477e-15	chr10	70202830	70233911	ENSG00000180817	protein_coding	PPA1	ENSG00000180817	protein_coding
DENND1A	461.072	-0.646965	0.0770215	-8.3998	4.4723e-17	1.81066e-15	chr9	123379654	123930152	ENSG00000119522	protein_coding	DENND1A	ENSG00000119522	protein_coding
IAH1	753.654	-0.458936	0.0546984	-8.3903	4.84923e-17	1.95786e-15	chr2	9473658	9496543	ENSG00000134330	protein_coding	IAH1	ENSG00000134330	protein_coding
SUN1	1762.31	-0.336879	0.0401901	-8.38213	5.19765e-17	2.09277e-15	chr7	816615	896435	ENSG00000164828	protein_coding	SUN1	ENSG00000164828	protein_coding
ELP2	2285.65	0.25517	0.030459	8.37751	5.406e-17	2.17069e-15	chr18	36129444	36180556	ENSG00000134759	protein_coding	ELP2	ENSG00000134759	protein_coding
EMILIN2	1028.55	0.497436	0.0593868	8.3762	5.46652e-17	2.189e-15	chr18	2847030	2915993	ENSG00000132205	protein_coding	EMILIN2	ENSG00000132205	protein_coding
SV2A	200.488	0.883127	0.105757	8.35054	6.7949e-17	2.71352e-15	chr1	149903318	149917882	ENSG00000159164	protein_coding	SV2A	ENSG00000159164	protein_coding
CPT1C	256.074	0.772774	0.0926024	8.34507	7.11717e-17	2.83449e-15	chr19	49690898	49713731	ENSG00000169169	protein_coding	CPT1C	ENSG00000169169	protein_coding
SRPK1	1331.51	-0.456594	0.0547363	-8.34171	7.32221e-17	2.90825e-15	chr6	35832966	35921342	ENSG00000096063	protein_coding	SRPK1	ENSG00000096063	protein_coding
GOLM1	1689.33	-0.326268	0.0391168	-8.34087	7.37488e-17	2.92125e-15	chr9	86026146	86100173	ENSG00000135052	protein_coding	GOLM1	ENSG00000135052	protein_coding
TMEM8B	289.192	-0.707545	0.0849799	-8.32602	8.36054e-17	3.30275e-15	chr9	35814451	35854847	ENSG00000137103	protein_coding	TMEM8B	ENSG00000137103	protein_coding
GOT2	2812.63	-0.29189	0.035079	-8.32094	8.72654e-17	3.43807e-15	chr16	58707131	58734357	ENSG00000125166	protein_coding	GOT2	ENSG00000125166	protein_coding
ME2	752.117	-0.556165	0.0670004	-8.30091	1.03314e-16	4.05945e-15	chr18	50879049	50954257	ENSG00000082212	protein_coding	ME2	ENSG00000082212	protein_coding
COL1A1	818941	0.400713	0.048291	8.29788	1.05988e-16	4.15338e-15	chr17	50183289	50201632	ENSG00000108821	protein_coding	COL1A1	ENSG00000108821	protein_coding
C5orf42	1038.25	-0.447281	0.0539376	-8.29256	1.10833e-16	4.33166e-15	chr5	37106228	37249428	ENSG00000197603	protein_coding	CPLANE1	ENSG00000197603	protein_coding
FBXW11	2289.64	-0.311932	0.0376562	-8.28368	1.19424e-16	4.65501e-15	chr5	171861549	172006873	ENSG00000072803	protein_coding	FBXW11	ENSG00000072803	protein_coding
DCAF11	1219.85	0.381439	0.0461476	8.26563	1.38959e-16	5.40209e-15	chr14	24114195	24125242	ENSG00000100897	protein_coding	DCAF11	ENSG00000100897	protein_coding
HLTF	1447.72	0.531438	0.0643147	8.26308	1.41961e-16	5.50417e-15	chr3	149030127	149086554	ENSG00000071794	protein_coding	HLTF	ENSG00000071794	protein_coding
GTF3C1	3248.99	-0.281381	0.0340749	-8.25772	1.48478e-16	5.74168e-15	chr16	27459555	27549913	ENSG00000077235	protein_coding	GTF3C1	ENSG00000077235	protein_coding
NOTCH1	523.578	-0.549797	0.0666958	-8.24335	1.67451e-16	6.45833e-15	chr9	136494444	136545862	ENSG00000148400	protein_coding	NOTCH1	ENSG00000148400	protein_coding
HINT3	512.145	-0.673118	0.0816762	-8.2413	1.70343e-16	6.55262e-15	chr6	125956781	125980244	ENSG00000111911	protein_coding	HINT3	ENSG00000111911	protein_coding
NACC1	2958.53	-0.299668	0.0363688	-8.2397	1.72639e-16	6.62357e-15	chr19	13118103	13141141	ENSG00000160877	protein_coding	NACC1	ENSG00000160877	protein_coding
GPSM1	1161.57	-0.434	0.0526842	-8.23775	1.75473e-16	6.7147e-15	chr9	136327476	136359605	ENSG00000160360	protein_coding	GPSM1	ENSG00000160360	protein_coding
TTLL7	415.556	0.634247	0.0770481	8.23184	1.84364e-16	7.03657e-15	chr1	83865028	83999150	ENSG00000137941	protein_coding	TTLL7	ENSG00000137941	protein_coding
CNRIP1	681.142	-0.549226	0.066793	-8.2228	1.98804e-16	7.56799e-15	chr2	68284171	68320051	ENSG00000119865	protein_coding	CNRIP1	ENSG00000119865	protein_coding
TOR1A	1776.28	-0.331106	0.0403071	-8.21459	2.12885e-16	8.083e-15	chr9	129812944	129824134	ENSG00000136827	protein_coding	TOR1A	ENSG00000136827	protein_coding
FAM171A1	1527.97	-0.366735	0.0446554	-8.21254	2.1655e-16	8.20091e-15	chr10	15211643	15371062	ENSG00000148468	protein_coding	FAM171A1	ENSG00000148468	protein_coding
FAM45A	1173.02	-0.380768	0.046424	-8.20196	2.36492e-16	8.93308e-15	chr10	119104086	119137984	ENSG00000119979	protein_coding	DENND10	ENSG00000119979	protein_coding
KATNBL1	599.388	-0.581708	0.0709522	-8.19859	2.4322e-16	9.16359e-15	chr15	34140674	34210096	ENSG00000134152	protein_coding	KATNBL1	ENSG00000134152	protein_coding
FAM58A	394.634	-0.542307	0.0661729	-8.1953	2.49962e-16	9.39346e-15	chrX	153587919	153600045	ENSG00000262919	protein_coding	CCNQ	ENSG00000262919	protein_coding
TOR4A	673.305	-0.548864	0.0670693	-8.18353	2.7565e-16	1.03323e-14	chr9	137277749	137282641	ENSG00000198113	protein_coding	TOR4A	ENSG00000198113	protein_coding
ALPK2	5345.96	0.4245	0.0518759	8.183	2.76862e-16	1.03513e-14	chr18	58481247	58628957	ENSG00000198796	protein_coding	ALPK2	ENSG00000198796	protein_coding
SQSTM1	7349.41	-0.548741	0.067103	-8.17758	2.89591e-16	1.07996e-14	chr5	179806398	179838078	ENSG00000161011	protein_coding	SQSTM1	ENSG00000161011	protein_coding
CD9	935.539	-0.402367	0.0492134	-8.17596	2.93509e-16	1.09179e-14	chr12	6199715	6238271	ENSG00000010278	protein_coding	CD9	ENSG00000010278	protein_coding
FUCA1	179.125	-0.899923	0.110165	-8.16885	3.11349e-16	1.15522e-14	chr1	23845077	23868294	ENSG00000179163	protein_coding	FUCA1	ENSG00000179163	protein_coding
OGFR	750.452	-0.612387	0.0750137	-8.16366	3.25025e-16	1.20292e-14	chr20	62804835	62814000	ENSG00000060491	protein_coding	OGFR	ENSG00000060491	protein_coding
MAPK12	458.757	-0.694413	0.0851934	-8.15102	3.60861e-16	1.33218e-14	chr22	50245450	50261825	ENSG00000188130	protein_coding	MAPK12	ENSG00000188130	protein_coding
RGL1	713.999	0.479225	0.0589283	8.13233	4.21115e-16	1.55072e-14	chr1	183636085	183928531	ENSG00000143344	protein_coding	RGL1	ENSG00000143344	protein_coding
NDFIP1	3517.29	-0.411091	0.0506675	-8.11351	4.91791e-16	1.80644e-14	chr5	142108505	142154443	ENSG00000131507	protein_coding	NDFIP1	ENSG00000131507	protein_coding
GLT8D2	1138.68	0.448564	0.0554168	8.09438	5.75577e-16	2.10891e-14	chr12	103988984	104064183	ENSG00000120820	protein_coding	GLT8D2	ENSG00000120820	protein_coding
IDH3A	969.813	-0.694332	0.0858173	-8.09082	5.9265e-16	2.16605e-14	chr15	78131498	78171949	ENSG00000166411	protein_coding	IDH3A	ENSG00000166411	protein_coding
G3BP2	6150.75	0.307469	0.0380118	8.08877	6.02704e-16	2.19732e-14	chr4	75642782	75724525	ENSG00000138757	protein_coding	G3BP2	ENSG00000138757	protein_coding
SMCHD1	1433.75	-0.395723	0.0489278	-8.08791	6.06963e-16	2.20327e-14	chr18	2655738	2805017	ENSG00000101596	protein_coding	SMCHD1	ENSG00000101596	protein_coding
BTBD2	1263.02	-0.336011	0.0415452	-8.08784	6.07342e-16	2.20327e-14	chr19	1985438	2034881	ENSG00000133243	protein_coding	BTBD2	ENSG00000133243	protein_coding
PIK3R3	436.213	0.65842	0.0814732	8.08143	6.40112e-16	2.31641e-14	chr1	46040140	46133036	ENSG00000117461	protein_coding	PIK3R3	ENSG00000117461	protein_coding
ZNF746	418.462	-0.541027	0.0669851	-8.07682	6.6477e-16	2.39972e-14	chr7	149472794	149497817	ENSG00000181220	protein_coding	ZNF746	ENSG00000181220	protein_coding
GIT1	908.443	-0.515149	0.0638031	-8.07404	6.80091e-16	2.449e-14	chr17	29573469	29594054	ENSG00000108262	protein_coding	GIT1	ENSG00000108262	protein_coding
MXI1	555.497	0.505281	0.0626025	8.07127	6.95723e-16	2.49915e-14	chr10	110207605	110287365	ENSG00000119950	protein_coding	MXI1	ENSG00000119950	protein_coding
MAPK8IP1	123.414	-1.28415	0.159247	-8.06391	7.3895e-16	2.64794e-14	chr11	45885651	45906465	ENSG00000121653	protein_coding	MAPK8IP1	ENSG00000121653	protein_coding
ACE	188.799	-0.833702	0.103519	-8.05358	8.04075e-16	2.87428e-14	chr17	63477061	63498380	ENSG00000159640	protein_coding	ACE	ENSG00000159640	protein_coding
IDE	1735.18	-0.416089	0.0516988	-8.04833	8.39317e-16	2.99295e-14	chr10	92451684	92574076	ENSG00000119912	protein_coding	IDE	ENSG00000119912	protein_coding
JOSD1	1632.63	-0.360151	0.0447561	-8.04698	8.48639e-16	3.01885e-14	chr22	38685543	38701556	ENSG00000100221	protein_coding	JOSD1	ENSG00000100221	protein_coding
MZT2A	175.954	-0.807548	0.100388	-8.04426	8.67659e-16	3.07904e-14	chr2	131464900	131492743	ENSG00000173272	protein_coding	MZT2A	ENSG00000173272	protein_coding
VDAC1	8281.29	-0.211094	0.0262429	-8.04384	8.70641e-16	3.08215e-14	chr5	133971915	134005133	ENSG00000213585	protein_coding	VDAC1	ENSG00000213585	protein_coding
MGRN1	1852.14	-0.341517	0.0424601	-8.04326	8.74818e-16	3.08948e-14	chr16	4616493	4690974	ENSG00000102858	protein_coding	MGRN1	ENSG00000102858	protein_coding
MZT2B	827.538	-0.498209	0.0619537	-8.04164	8.86424e-16	3.12294e-14	chr2	130181737	130190729	ENSG00000152082	protein_coding	MZT2B	ENSG00000152082	protein_coding
DHDDS	1817.27	0.319178	0.0397018	8.03937	9.02989e-16	3.17367e-14	chr1	26432282	26471294	ENSG00000117682	protein_coding	DHDDS	ENSG00000117682	protein_coding
RTF1	1957.57	-0.315729	0.0393016	-8.0335	9.47317e-16	3.3215e-14	chr15	41408408	41483563	ENSG00000137815	protein_coding	RTF1	ENSG00000137815	protein_coding
QPCT	568.594	0.452607	0.056373	8.02878	9.8445e-16	3.43526e-14	chr2	37344574	37373322	ENSG00000115828	protein_coding	QPCT	ENSG00000115828	protein_coding
ME1	757.548	-0.495122	0.0616681	-8.02881	9.8422e-16	3.43526e-14	chr6	83210389	83431071	ENSG00000065833	protein_coding	ME1	ENSG00000065833	protein_coding
NCKAP1	9863.12	-0.345071	0.0430183	-8.0215	1.04462e-15	3.63655e-14	chr2	182909115	183038858	ENSG00000061676	protein_coding	NCKAP1	ENSG00000061676	protein_coding
FAM213B	405.108	-0.639902	0.0799543	-8.00335	1.21077e-15	4.20497e-14	chr1	2586491	2591469	ENSG00000157870	protein_coding	PRXL2B	ENSG00000157870	protein_coding
TBC1D8B	2060.88	0.340651	0.0426171	7.9933	1.3137e-15	4.55167e-14	chrX	106802680	106876145	ENSG00000133138	protein_coding	TBC1D8B	ENSG00000133138	protein_coding
POR	812.833	-0.425623	0.0533868	-7.97244	1.55575e-15	5.37761e-14	chr7	75899200	75986855	ENSG00000127948	protein_coding	POR	ENSG00000127948	protein_coding
CCSER2	2530.47	-0.381058	0.0478296	-7.96699	1.6259e-15	5.60687e-14	chr10	84328586	84518521	ENSG00000107771	protein_coding	CCSER2	ENSG00000107771	protein_coding
BRI3BP	515.599	-0.61806	0.0776062	-7.96406	1.66486e-15	5.72774e-14	chr12	124993700	125031231	ENSG00000184992	protein_coding	BRI3BP	ENSG00000184992	protein_coding
SLC12A7	36.7011	-2.21042	0.277977	-7.95179	1.83837e-15	6.30988e-14	chr5	1050376	1112035	ENSG00000113504	protein_coding	SLC12A7	ENSG00000113504	protein_coding
C1GALT1C1	711.739	0.463976	0.0583521	7.95133	1.84521e-15	6.31856e-14	chrX	120625793	120630150	ENSG00000171155	protein_coding	C1GALT1C1	ENSG00000171155	protein_coding
SH3GLB2	329.829	-0.749614	0.0943555	-7.94456	1.94874e-15	6.64202e-14	chr9	129007036	129028303	ENSG00000148341	protein_coding	SH3GLB2	ENSG00000148341	protein_coding
ATP5O	1757.37	0.274532	0.0346114	7.93182	2.15951e-15	7.34333e-14	chr21	33903453	33915980	ENSG00000241837	protein_coding	ATP5PO	ENSG00000241837	protein_coding
PGM2L1	1516.08	0.505151	0.0637068	7.92932	2.20357e-15	7.47581e-14	chr11	74330318	74398473	ENSG00000165434	protein_coding	PGM2L1	ENSG00000165434	protein_coding
PCOLCE	4940.93	0.312374	0.0394243	7.92339	2.31125e-15	7.82302e-14	chr7	100602177	100608175	ENSG00000106333	protein_coding	PCOLCE	ENSG00000106333	protein_coding
ALDH2	497.68	-0.703938	0.0888871	-7.91947	2.38534e-15	8.05519e-14	chr12	111766887	111817529	ENSG00000111275	protein_coding	ALDH2	ENSG00000111275	protein_coding
CLCC1	1314.86	-0.380128	0.0480218	-7.91573	2.45799e-15	8.28145e-14	chr1	108929508	108963457	ENSG00000121940	protein_coding	CLCC1	ENSG00000121940	protein_coding
KIAA1551	302.942	-0.759784	0.096049	-7.91038	2.56604e-15	8.62567e-14	chr12	31959370	31993107	ENSG00000174718	protein_coding	RESF1	ENSG00000174718	protein_coding
STS	2209.78	0.433948	0.0548909	7.90565	2.66548e-15	8.93941e-14	chrX	7219456	7354810	ENSG00000101846	protein_coding	STS	ENSG00000101846	protein_coding
SESTD1	767.943	-0.532192	0.0673258	-7.90474	2.68496e-15	8.96374e-14	chr2	179101692	179264790	ENSG00000187231	protein_coding	SESTD1	ENSG00000187231	protein_coding
CCDC85C	691.859	-0.505663	0.0641298	-7.88499	3.14566e-15	1.04779e-13	chr14	99500180	99604026	ENSG00000205476	protein_coding	CCDC85C	ENSG00000205476	protein_coding
TBC1D2B	1181.6	-0.488289	0.0619913	-7.87673	3.36059e-15	1.11684e-13	chr15	77984036	78077724	ENSG00000167202	protein_coding	TBC1D2B	ENSG00000167202	protein_coding
VDR	786.5	0.482677	0.0613354	7.86948	3.56129e-15	1.18087e-13	chr12	47841537	47943048	ENSG00000111424	protein_coding	VDR	ENSG00000111424	protein_coding
PAIP1	1681.63	-0.333426	0.0423765	-7.86819	3.59807e-15	1.19037e-13	chr5	43526267	43557758	ENSG00000172239	protein_coding	PAIP1	ENSG00000172239	protein_coding
CD99L2	2585.65	-0.342003	0.0435023	-7.86171	3.78915e-15	1.25076e-13	chrX	150766337	150898816	ENSG00000102181	protein_coding	CD99L2	ENSG00000102181	protein_coding
ARPIN	408.296	-0.565988	0.0720067	-7.86021	3.83477e-15	1.26297e-13	chr15	89895006	89912956	ENSG00000242498	protein_coding	ARPIN	ENSG00000242498	protein_coding
GCLM	1808.74	-0.309374	0.039421	-7.84796	4.22846e-15	1.38952e-13	chr1	93885205	93909456	ENSG00000023909	protein_coding	GCLM	ENSG00000023909	protein_coding
GSR	726.67	-0.434363	0.0554623	-7.83168	4.81396e-15	1.57838e-13	chr8	30678061	30727926	ENSG00000104687	protein_coding	GSR	ENSG00000104687	protein_coding
IMPDH1	2303.64	-0.297666	0.0380363	-7.82586	5.04209e-15	1.64949e-13	chr7	128392277	128410252	ENSG00000106348	protein_coding	IMPDH1	ENSG00000106348	protein_coding
APLP1	447.809	-0.606418	0.077498	-7.82495	5.07851e-15	1.6577e-13	chr19	35867899	35879791	ENSG00000105290	protein_coding	APLP1	ENSG00000105290	protein_coding
TRIM56	1703.1	0.359865	0.0460006	7.82306	5.15549e-15	1.67909e-13	chr7	101085439	101097967	ENSG00000169871	protein_coding	TRIM56	ENSG00000169871	protein_coding
RAB32	864.655	-0.42129	0.0538556	-7.82258	5.1751e-15	1.68173e-13	chr6	146543693	146554965	ENSG00000118508	protein_coding	RAB32	ENSG00000118508	protein_coding
ATXN7L3B	1523.82	-0.406441	0.0520124	-7.81431	5.52661e-15	1.79199e-13	chr12	74537827	74545430	ENSG00000253719	protein_coding	ATXN7L3B	ENSG00000253719	protein_coding
SLC25A23	1399.41	0.387911	0.0496515	7.81269	5.59801e-15	1.81114e-13	chr19	6436079	6465203	ENSG00000125648	protein_coding	SLC25A23	ENSG00000125648	protein_coding
CTSA	4398.27	0.302868	0.0387952	7.80683	5.86424e-15	1.89309e-13	chr20	45890144	45898820	ENSG00000064601	protein_coding	CTSA	ENSG00000064601	protein_coding
CCDC106	220.384	0.775877	0.0994226	7.80383	6.00551e-15	1.93444e-13	chr19	55641062	55653161	ENSG00000173581	protein_coding	CCDC106	ENSG00000173581	protein_coding
CSK	1007.93	-0.34084	0.043684	-7.8024	6.07401e-15	1.94875e-13	chr15	74782057	74803198	ENSG00000103653	protein_coding	CSK	ENSG00000103653	protein_coding
CHMP4B	2413.03	-0.284344	0.0364434	-7.80235	6.07654e-15	1.94875e-13	chr20	33811304	33854366	ENSG00000101421	protein_coding	CHMP4B	ENSG00000101421	protein_coding
SEMA4F	398.086	-0.559224	0.0716798	-7.80169	6.10843e-15	1.9547e-13	chr2	74654228	74683853	ENSG00000135622	protein_coding	SEMA4F	ENSG00000135622	protein_coding
MTMR12	933.549	-0.423631	0.0543552	-7.79374	6.5052e-15	2.07713e-13	chr5	32226994	32313009	ENSG00000150712	protein_coding	MTMR12	ENSG00000150712	protein_coding
MIR503HG	142.576	1.00325	0.12878	7.79045	6.67711e-15	2.12739e-13	chrX	134543337	134546632	ENSG00000223749	lincRNA	MIR503HG	ENSG00000223749	lncRNA
NPDC1	1497.01	-0.504719	0.0648066	-7.78809	6.80281e-15	2.16273e-13	chr9	137039470	137046203	ENSG00000107281	protein_coding	NPDC1	ENSG00000107281	protein_coding
ADIRF	937.042	-0.513246	0.0659253	-7.78526	6.95682e-15	2.20691e-13	chr10	86968192	86983934	ENSG00000148671	protein_coding	ADIRF	ENSG00000148671	protein_coding
POP5	443.8	0.510208	0.0655954	7.7781	7.36219e-15	2.32879e-13	chr12	120578764	120581398	ENSG00000167272	protein_coding	POP5	ENSG00000167272	protein_coding
NREP	9417.39	0.456219	0.0586557	7.77792	7.3728e-15	2.32879e-13	chr5	111662621	111997464	ENSG00000134986	protein_coding	NREP	ENSG00000134986	protein_coding
ANKRD1	2569.17	-0.616154	0.0792705	-7.7728	7.67682e-15	2.4196e-13	chr10	90912096	90921276	ENSG00000148677	protein_coding	ANKRD1	ENSG00000148677	protein_coding
TSPYL5	513.716	-0.522299	0.0672454	-7.76706	8.03298e-15	2.52642e-13	chr8	97273474	97277964	ENSG00000180543	protein_coding	TSPYL5	ENSG00000180543	protein_coding
WLS	854.167	0.502964	0.0649103	7.74859	9.29164e-15	2.91602e-13	chr1	68098473	68233120	ENSG00000116729	protein_coding	WLS	ENSG00000116729	protein_coding
ADAM23	632.881	-0.514391	0.0664166	-7.74493	9.56381e-15	2.99067e-13	chr2	206443539	206621130	ENSG00000114948	protein_coding	ADAM23	ENSG00000114948	protein_coding
PTPN13	2710.35	0.387304	0.050008	7.74484	9.57029e-15	2.99067e-13	chr4	86594315	86815171	ENSG00000163629	protein_coding	PTPN13	ENSG00000163629	protein_coding
KIAA1191	4102.55	-0.232597	0.0300367	-7.74375	9.65243e-15	3.00352e-13	chr5	176346061	176361968	ENSG00000122203	protein_coding	KIAA1191	ENSG00000122203	protein_coding
OS9	6342.33	0.241027	0.0311291	7.74281	9.72401e-15	3.01939e-13	chr12	57693955	57721557	ENSG00000135506	protein_coding	OS9	ENSG00000135506	protein_coding
CARM1	2521.85	-0.339979	0.0439239	-7.74017	9.92836e-15	3.07632e-13	chr19	10871513	10923070	ENSG00000142453	protein_coding	CARM1	ENSG00000142453	protein_coding
DHX30	1490.77	-0.308719	0.0399225	-7.73296	1.05078e-14	3.249e-13	chr3	47802909	47850195	ENSG00000132153	protein_coding	DHX30	ENSG00000132153	protein_coding
KIAA0232	1345.24	-0.376565	0.0487037	-7.73175	1.06081e-14	3.27309e-13	chr4	6781375	6884170	ENSG00000170871	protein_coding	KIAA0232	ENSG00000170871	protein_coding
SCCPDH	946.06	-0.493787	0.0638968	-7.72788	1.09353e-14	3.36697e-13	chr1	246724047	246768137	ENSG00000143653	protein_coding	SCCPDH	ENSG00000143653	protein_coding
LIG3	721.643	-0.440226	0.0570154	-7.72119	1.15247e-14	3.54101e-13	chr17	34980494	35009743	ENSG00000005156	protein_coding	LIG3	ENSG00000005156	protein_coding
AP5B1	297.713	-0.756586	0.0980072	-7.7197	1.16608e-14	3.56786e-13	chr11	65775893	65780802	ENSG00000254470	protein_coding	AP5B1	ENSG00000254470	protein_coding
EEA1	2278.01	-0.445156	0.0576644	-7.71976	1.16547e-14	3.56786e-13	chr12	92770637	92929331	ENSG00000102189	protein_coding	EEA1	ENSG00000102189	protein_coding
ZNF518B	917.369	-0.463342	0.0600278	-7.7188	1.17434e-14	3.58565e-13	chr4	10439874	10457410	ENSG00000178163	protein_coding	ZNF518B	ENSG00000178163	protein_coding
FDX1	303.71	-0.637693	0.0826253	-7.71789	1.18271e-14	3.60369e-13	chr11	110429883	110464881	ENSG00000137714	protein_coding	FDX1	ENSG00000137714	protein_coding
STK35	865.145	-0.425898	0.0552018	-7.7153	1.20699e-14	3.67006e-13	chr20	2101611	2177038	ENSG00000125834	protein_coding	STK35	ENSG00000125834	protein_coding
EPHA2	1385.08	-0.363062	0.0470759	-7.71227	1.23599e-14	3.75045e-13	chr1	16124337	16156087	ENSG00000142627	protein_coding	EPHA2	ENSG00000142627	protein_coding
C11orf58	2846.38	-0.356432	0.0462385	-7.70855	1.27251e-14	3.85327e-13	chr11	16613132	16756881	ENSG00000110696	protein_coding	C11orf58	ENSG00000110696	protein_coding
ARAP3	75.1132	-1.31931	0.17141	-7.69685	1.39461e-14	4.21432e-13	chr5	141653401	141682221	ENSG00000120318	protein_coding	ARAP3	ENSG00000120318	protein_coding
GFPT2	819.269	-0.675731	0.0878205	-7.69445	1.42105e-14	4.28538e-13	chr5	180300690	180353387	ENSG00000131459	protein_coding	GFPT2	ENSG00000131459	protein_coding
NRP1	12729.4	0.264586	0.0343997	7.69153	1.45386e-14	4.37531e-13	chr10	33177492	33336262	ENSG00000099250	protein_coding	NRP1	ENSG00000099250	protein_coding
PLEKHA4	471.248	0.55346	0.0720965	7.67665	1.63301e-14	4.90438e-13	chr19	48837097	48868632	ENSG00000105559	protein_coding	PLEKHA4	ENSG00000105559	protein_coding
RNF138	199.715	-0.877646	0.114354	-7.67483	1.65635e-14	4.95417e-13	chr18	32091855	32131561	ENSG00000134758	protein_coding	RNF138	ENSG00000134758	protein_coding
ITGA1	2806.81	0.324273	0.0422506	7.675	1.65425e-14	4.95417e-13	chr5	52787896	52959210	ENSG00000213949	protein_coding	ITGA1	ENSG00000213949	protein_coding
APPL1	1110.42	-0.413931	0.0539739	-7.6691	1.7321e-14	5.17019e-13	chr3	57227737	57273468	ENSG00000157500	protein_coding	APPL1	ENSG00000157500	protein_coding
TRIM68	206.692	-0.706724	0.0921634	-7.66817	1.74471e-14	5.19725e-13	chr11	4598672	4608259	ENSG00000167333	protein_coding	TRIM68	ENSG00000167333	protein_coding
RPS6KA6	444.501	-0.625277	0.0815881	-7.66383	1.80468e-14	5.36499e-13	chrX	84058346	84187907	ENSG00000072133	protein_coding	RPS6KA6	ENSG00000072133	protein_coding
ZNF185	423.804	-0.712005	0.0929915	-7.65667	1.9081e-14	5.66097e-13	chrX	152914442	152973480	ENSG00000147394	protein_coding	ZNF185	ENSG00000147394	protein_coding
RPS24	11472.7	0.217315	0.0284183	7.64701	2.05706e-14	6.09057e-13	chr10	78033760	78056812	ENSG00000138326	protein_coding	RPS24	ENSG00000138326	protein_coding
NAA25	1148.96	-0.340302	0.0445122	-7.64514	2.08711e-14	6.16707e-13	chr12	112026689	112109022	ENSG00000111300	protein_coding	NAA25	ENSG00000111300	protein_coding
TMEM109	1503.91	-0.354148	0.0463286	-7.64425	2.10163e-14	6.19748e-13	chr11	60913874	60923443	ENSG00000110108	protein_coding	TMEM109	ENSG00000110108	protein_coding
BCR	1261.69	-0.372629	0.0487544	-7.64297	2.12261e-14	6.24678e-13	chr22	23179704	23318037	ENSG00000186716	protein_coding	BCR	ENSG00000186716	protein_coding
OBSL1	823.097	-0.513234	0.0671948	-7.63799	2.20637e-14	6.48027e-13	chr2	219550729	219571859	ENSG00000124006	protein_coding	OBSL1	ENSG00000124006	protein_coding
DDX54	1199.89	-0.39838	0.0521632	-7.6372	2.22004e-14	6.50738e-13	chr12	113157174	113185479	ENSG00000123064	protein_coding	DDX54	ENSG00000123064	protein_coding
VPS54	705.98	-0.490696	0.064284	-7.63324	2.28921e-14	6.69673e-13	chr2	63892146	64019072	ENSG00000143952	protein_coding	VPS54	ENSG00000143952	protein_coding
ZSWIM8	1387.53	-0.460507	0.0603633	-7.62891	2.36743e-14	6.91177e-13	chr10	73785582	73801797	ENSG00000214655	protein_coding	ZSWIM8	ENSG00000214655	protein_coding
WHSC1L1	2194.75	-0.290605	0.0381185	-7.62374	2.46424e-14	7.1801e-13	chr8	38269697	38382272	ENSG00000147548	protein_coding	NSD3	ENSG00000147548	protein_coding
COMP	3477.27	0.452781	0.0593973	7.62291	2.48019e-14	7.19797e-13	chr19	18782773	18791314	ENSG00000105664	protein_coding	COMP	ENSG00000105664	protein_coding
AKR1B1	1723.15	-0.350939	0.0460361	-7.62313	2.47605e-14	7.19797e-13	chr7	134442350	134459284	ENSG00000085662	protein_coding	AKR1B1	ENSG00000085662	protein_coding
PRPF8	11304	-0.177688	0.0233204	-7.6194	2.54851e-14	7.3816e-13	chr17	1650629	1684882	ENSG00000174231	protein_coding	PRPF8	ENSG00000174231	protein_coding
DHX40	1348.8	0.350247	0.045989	7.61588	2.61895e-14	7.57069e-13	chr17	59565525	59608345	ENSG00000108406	protein_coding	DHX40	ENSG00000108406	protein_coding
KAT6B	1315.56	0.315536	0.0414444	7.61348	2.66812e-14	7.69763e-13	chr10	74825582	75032622	ENSG00000156650	protein_coding	KAT6B	ENSG00000156650	protein_coding
MTFR1	955.298	0.373826	0.0491408	7.60724	2.80007e-14	8.06243e-13	chr8	65644734	65771261	ENSG00000066855	protein_coding	MTFR1	ENSG00000066855	protein_coding
INSR	416.957	-0.900832	0.118632	-7.59352	3.11324e-14	8.9466e-13	chr19	7112255	7294034	ENSG00000171105	protein_coding	INSR	ENSG00000171105	protein_coding
RALGDS	412.85	-0.635808	0.0840622	-7.56355	3.92221e-14	1.12493e-12	chr9	133097720	133149334	ENSG00000160271	protein_coding	RALGDS	ENSG00000160271	protein_coding
UBAP2L	5430.89	-0.23532	0.0311338	-7.55835	4.08224e-14	1.16854e-12	chr1	154220179	154271510	ENSG00000143569	protein_coding	UBAP2L	ENSG00000143569	protein_coding
ZYG11B	2076.26	-0.524244	0.0693738	-7.5568	4.13102e-14	1.1802e-12	chr1	52726467	52827342	ENSG00000162378	protein_coding	ZYG11B	ENSG00000162378	protein_coding
PGK1	12724.3	0.147951	0.0195794	7.55645	4.14231e-14	1.18112e-12	chrX	78065188	78129296	ENSG00000102144	protein_coding	PGK1	ENSG00000102144	protein_coding
P4HA1	8581.43	0.304566	0.0403915	7.54037	4.68654e-14	1.33371e-12	chr10	73007217	73096974	ENSG00000122884	protein_coding	P4HA1	ENSG00000122884	protein_coding
MRPL37	1939.17	-0.369674	0.0490399	-7.53823	4.76387e-14	1.35309e-12	chr1	54184041	54225464	ENSG00000116221	protein_coding	MRPL37	ENSG00000116221	protein_coding
FAM20C	1335.54	-0.405188	0.0537917	-7.53254	4.97613e-14	1.41064e-12	chr7	192969	260745	ENSG00000177706	protein_coding	FAM20C	ENSG00000177706	protein_coding
CRTAP	5434.5	-0.294773	0.0391428	-7.53072	5.04619e-14	1.42774e-12	chr3	33113979	33147773	ENSG00000170275	protein_coding	CRTAP	ENSG00000170275	protein_coding
LDLRAP1	1222.42	-0.440137	0.0584608	-7.52875	5.12265e-14	1.44658e-12	chr1	25543580	25568886	ENSG00000157978	protein_coding	LDLRAP1	ENSG00000157978	protein_coding
STRADB	662.05	-0.516292	0.0686127	-7.52473	5.28283e-14	1.48895e-12	chr2	201387858	201480846	ENSG00000082146	protein_coding	STRADB	ENSG00000082146	protein_coding
MOAP1	439.912	-0.581081	0.077244	-7.52266	5.36713e-14	1.5098e-12	chr14	93182196	93184928	ENSG00000165943	protein_coding	MOAP1	ENSG00000165943	protein_coding
AACS	910.19	-0.37387	0.0497852	-7.50965	5.92871e-14	1.66458e-12	chr12	125065379	125143333	ENSG00000081760	protein_coding	AACS	ENSG00000081760	protein_coding
FKBP11	1239.33	0.37931	0.0505973	7.49665	6.54689e-14	1.83463e-12	chr12	48921518	48926474	ENSG00000134285	protein_coding	FKBP11	ENSG00000134285	protein_coding
RNF6	2063.03	-0.317546	0.042425	-7.48487	7.16207e-14	1.99938e-12	chr13	26132115	26222493	ENSG00000127870	protein_coding	RNF6	ENSG00000127870	protein_coding
INADL	238.543	-1.03643	0.138647	-7.47536	7.69914e-14	2.14522e-12	chr1	61742477	62178675	ENSG00000132849	protein_coding	PATJ	ENSG00000132849	protein_coding
PPM1F	1287.69	-0.378005	0.0505696	-7.47495	7.72313e-14	2.14782e-12	chr22	21919420	21952837	ENSG00000100034	protein_coding	PPM1F	ENSG00000100034	protein_coding
C18orf8	529.527	-0.452129	0.0605595	-7.46587	8.2753e-14	2.29702e-12	chr18	23503470	23531807	ENSG00000141452	protein_coding	RMC1	ENSG00000141452	protein_coding
HAX1	1808	0.352066	0.0471615	7.46512	8.32247e-14	2.30575e-12	chr1	154272511	154275875	ENSG00000143575	protein_coding	HAX1	ENSG00000143575	protein_coding
PHYHD1	134.636	0.995197	0.133413	7.45954	8.6826e-14	2.40098e-12	chr9	128920895	128942041	ENSG00000175287	protein_coding	PHYHD1	ENSG00000175287	protein_coding
TPGS2	3473.35	0.233232	0.0313145	7.44805	9.47284e-14	2.61457e-12	chr18	36777647	36829216	ENSG00000134779	protein_coding	TPGS2	ENSG00000134779	protein_coding
CYP1B1	471.049	0.931658	0.125109	7.44674	9.56754e-14	2.63575e-12	chr2	38066973	38109902	ENSG00000138061	protein_coding	CYP1B1	ENSG00000138061	protein_coding
SPARC	232769	0.256293	0.0344489	7.4398	1.00836e-13	2.77271e-12	chr5	151661096	151687165	ENSG00000113140	protein_coding	SPARC	ENSG00000113140	protein_coding
CUL9	326.199	0.522665	0.0702939	7.43542	1.04232e-13	2.86073e-12	chr6	43182175	43224587	ENSG00000112659	protein_coding	CUL9	ENSG00000112659	protein_coding
MAPRE2	794.536	0.466162	0.0627201	7.43242	1.06627e-13	2.92097e-12	chr18	34976928	35143470	ENSG00000166974	protein_coding	MAPRE2	ENSG00000166974	protein_coding
SLC41A3	796.649	-0.38539	0.051859	-7.4315	1.07371e-13	2.93587e-12	chr3	126006355	126101561	ENSG00000114544	protein_coding	SLC41A3	ENSG00000114544	protein_coding
RPS18	13558.3	0.234485	0.0315675	7.42805	1.10214e-13	3.00799e-12	chr6	33272010	33276510	ENSG00000231500	protein_coding	RPS18	ENSG00000231500	protein_coding
POMT1	955.93	-0.416512	0.0561182	-7.42204	1.15331e-13	3.14181e-12	chr9	131502902	131523806	ENSG00000130714	protein_coding	POMT1	ENSG00000130714	protein_coding
PLPP7	108.096	-1.37477	0.185314	-7.41859	1.1837e-13	3.21861e-12	chr9	131289694	131309262	ENSG00000160539	protein_coding	PLPP7	ENSG00000160539	protein_coding
CHD1L	858.617	-0.469694	0.0633254	-7.41715	1.19671e-13	3.24795e-12	chr1	147242641	147295766	ENSG00000131778	protein_coding	CHD1L	ENSG00000131778	protein_coding
SHANK3	121.983	-1.32466	0.178932	-7.40316	1.32984e-13	3.60262e-12	chr22	50674415	50733298	ENSG00000251322	protein_coding	SHANK3	ENSG00000251322	protein_coding
LRRC47	1022.07	-0.350271	0.0473196	-7.40224	1.33905e-13	3.62086e-12	chr1	3778558	3796504	ENSG00000130764	protein_coding	LRRC47	ENSG00000130764	protein_coding
PDE4A	542.195	-0.71197	0.096223	-7.39917	1.37043e-13	3.69889e-12	chr19	10416773	10469631	ENSG00000065989	protein_coding	PDE4A	ENSG00000065989	protein_coding
SUN2	2133.48	-0.308501	0.041706	-7.39703	1.39266e-13	3.752e-12	chr22	38734725	38794143	ENSG00000100242	protein_coding	SUN2	ENSG00000100242	protein_coding
B4GALNT1	324.061	-0.808394	0.109355	-7.39239	1.44213e-13	3.87814e-12	chr12	57623410	57633355	ENSG00000135454	protein_coding	B4GALNT1	ENSG00000135454	protein_coding
NCR3LG1	288.15	0.7078	0.0959224	7.37888	1.59625e-13	4.28473e-12	chr11	17351726	17377341	ENSG00000188211	protein_coding	NCR3LG1	ENSG00000188211	protein_coding
NFKB1	763.249	-0.360642	0.0488819	-7.37781	1.6091e-13	4.31134e-12	chr4	102501329	102617302	ENSG00000109320	protein_coding	NFKB1	ENSG00000109320	protein_coding
PPP1R26	336.475	-0.616644	0.083612	-7.37507	1.64264e-13	4.39316e-12	chr9	135479079	135488893	ENSG00000196422	protein_coding	PPP1R26	ENSG00000196422	protein_coding
OAZ2	1947.42	-0.275114	0.0373052	-7.37468	1.64742e-13	4.3946e-12	chr15	64687573	64703281	ENSG00000180304	protein_coding	OAZ2	ENSG00000180304	protein_coding
STC2	6241.49	0.565737	0.0767149	7.37454	1.64918e-13	4.3946e-12	chr5	173314713	173329503	ENSG00000113739	protein_coding	STC2	ENSG00000113739	protein_coding
CDK5RAP3	955.338	0.386565	0.0524348	7.3723	1.67714e-13	4.46102e-12	chr17	47967810	47981774	ENSG00000108465	protein_coding	CDK5RAP3	ENSG00000108465	protein_coding
PCBP2	8623.21	-0.214825	0.0291572	-7.36781	1.73458e-13	4.60543e-12	chr12	53452102	53481162	ENSG00000197111	protein_coding	PCBP2	ENSG00000197111	protein_coding
CEP104	1188.5	-0.456838	0.0620081	-7.36739	1.73997e-13	4.61138e-12	chr1	3812081	3857214	ENSG00000116198	protein_coding	CEP104	ENSG00000116198	protein_coding
SARM1	217.627	-0.988383	0.134459	-7.35083	1.96982e-13	5.20173e-12	chr17	28364356	28404049	ENSG00000004139	protein_coding	SARM1	ENSG00000004139	protein_coding
PSMA7	3501.51	-0.239559	0.0326332	-7.34094	2.12095e-13	5.59076e-12	chr20	62136735	62143440	ENSG00000101182	protein_coding	PSMA7	ENSG00000101182	protein_coding
PLCG1	1428.5	-0.381207	0.052051	-7.32371	2.41205e-13	6.34667e-12	chr20	41136960	41196801	ENSG00000124181	protein_coding	PLCG1	ENSG00000124181	protein_coding
IPO8	2037.56	0.26773	0.0365706	7.3209	2.46305e-13	6.46926e-12	chr12	30628988	30695986	ENSG00000133704	protein_coding	IPO8	ENSG00000133704	protein_coding
TOR1AIP1	2682.81	0.315369	0.0430993	7.31726	2.53081e-13	6.63535e-12	chr1	179882042	179925000	ENSG00000143337	protein_coding	TOR1AIP1	ENSG00000143337	protein_coding
MXRA5	18866	0.420885	0.0575597	7.31215	2.62899e-13	6.88045e-12	chrX	3308565	3346641	ENSG00000101825	protein_coding	MXRA5	ENSG00000101825	protein_coding
SACM1L	1478.59	-0.352459	0.0482103	-7.31087	2.65427e-13	6.93423e-12	chr3	45689056	45745424	ENSG00000211456	protein_coding	SACM1L	ENSG00000211456	protein_coding
FBXO32	896.237	0.541644	0.0742785	7.29208	3.05214e-13	7.95947e-12	chr8	123497889	123541206	ENSG00000156804	protein_coding	FBXO32	ENSG00000156804	protein_coding
SCMH1	633.767	-0.437536	0.0600258	-7.28914	3.11946e-13	8.12057e-12	chr1	41027200	41242154	ENSG00000010803	protein_coding	SCMH1	ENSG00000010803	protein_coding
PPP1R13B	134.168	-0.842929	0.115685	-7.28644	3.18259e-13	8.27023e-12	chr14	103733752	103847590	ENSG00000088808	protein_coding	PPP1R13B	ENSG00000088808	protein_coding
RRM2B	1518.43	-0.49825	0.068421	-7.28212	3.28622e-13	8.5244e-12	chr8	102204502	102239118	ENSG00000048392	protein_coding	RRM2B	ENSG00000048392	protein_coding
MTERF3	206.155	-0.811961	0.111557	-7.27842	3.37758e-13	8.7459e-12	chr8	96239398	96261610	ENSG00000156469	protein_coding	MTERF3	ENSG00000156469	protein_coding
CACNB3	551.539	0.449041	0.0617249	7.27488	3.4672e-13	8.96213e-12	chr12	48813794	48828941	ENSG00000167535	protein_coding	CACNB3	ENSG00000167535	protein_coding
CRYL1	167.362	-0.781732	0.107588	-7.26599	3.70313e-13	9.55512e-12	chr13	20403667	20525857	ENSG00000165475	protein_coding	CRYL1	ENSG00000165475	protein_coding
WDR11	1891.06	0.267585	0.0368702	7.2575	3.94321e-13	1.01567e-11	chr10	120851175	120909524	ENSG00000120008	protein_coding	WDR11	ENSG00000120008	protein_coding
GLIPR1	27226.8	-0.280456	0.0387165	-7.24385	4.3613e-13	1.12139e-11	chr12	75480680	75503853	ENSG00000139278	protein_coding	GLIPR1	ENSG00000139278	protein_coding
NCOA5	623.443	-0.419993	0.0579866	-7.24294	4.39062e-13	1.12504e-11	chr20	46060985	46089952	ENSG00000124160	protein_coding	NCOA5	ENSG00000124160	protein_coding
MORC4	1288.42	-0.375772	0.0518812	-7.24293	4.39085e-13	1.12504e-11	chrX	106813871	107000244	ENSG00000133131	protein_coding	MORC4	ENSG00000133131	protein_coding
GLI3	590.659	0.588782	0.0814612	7.22776	4.91041e-13	1.25597e-11	chr7	41960950	42237870	ENSG00000106571	protein_coding	GLI3	ENSG00000106571	protein_coding
ZC3H14	1717.06	-0.327302	0.0452886	-7.22702	4.93692e-13	1.26055e-11	chr14	88562909	88627596	ENSG00000100722	protein_coding	ZC3H14	ENSG00000100722	protein_coding
TMEM119	1518.72	0.71481	0.0989605	7.22319	5.0783e-13	1.29439e-11	chr12	108589846	108598320	ENSG00000183160	protein_coding	TMEM119	ENSG00000183160	protein_coding
SLC50A1	587.328	0.429254	0.0594457	7.22095	5.1625e-13	1.31357e-11	chr1	155135344	155138857	ENSG00000169241	protein_coding	SLC50A1	ENSG00000169241	protein_coding
TANGO2	763.905	-0.474334	0.0656955	-7.22019	5.19165e-13	1.3187e-11	chr22	20017014	20065926	ENSG00000183597	protein_coding	TANGO2	ENSG00000183597	protein_coding
WHAMM	465.61	-0.476239	0.0660253	-7.21299	5.4737e-13	1.38793e-11	chr15	82809628	82836108	ENSG00000156232	protein_coding	WHAMM	ENSG00000156232	protein_coding
GPAM	1006.76	0.311334	0.0431708	7.21167	5.52713e-13	1.39906e-11	chr10	112149864	112215377	ENSG00000119927	protein_coding	GPAM	ENSG00000119927	protein_coding
CKAP5	4529.62	-0.291606	0.0404384	-7.21112	5.54939e-13	1.40227e-11	chr11	46743048	46846308	ENSG00000175216	protein_coding	CKAP5	ENSG00000175216	protein_coding
NKIRAS1	373.304	-0.643903	0.0893061	-7.21007	5.59249e-13	1.40925e-11	chr3	23891660	23946591	ENSG00000197885	protein_coding	NKIRAS1	ENSG00000197885	protein_coding
EZR	9607.04	-0.295351	0.0409642	-7.20997	5.59623e-13	1.40925e-11	chr6	158765741	158819412	ENSG00000092820	protein_coding	EZR	ENSG00000092820	protein_coding
TMEM230	3491.74	0.235895	0.0327595	7.20082	5.98509e-13	1.50459e-11	chr20	5068232	5113103	ENSG00000089063	protein_coding	TMEM230	ENSG00000089063	protein_coding
EVI5	870.174	-0.412222	0.0573293	-7.19042	6.45915e-13	1.61821e-11	chr1	92508696	92792404	ENSG00000067208	protein_coding	EVI5	ENSG00000067208	protein_coding
YTHDF2	2180.45	-0.254708	0.035439	-7.18721	6.61307e-13	1.65394e-11	chr1	28736621	28769775	ENSG00000198492	protein_coding	YTHDF2	ENSG00000198492	protein_coding
METRN	241.681	-0.830962	0.11604	-7.16102	8.00795e-13	1.9994e-11	chr16	715115	719655	ENSG00000103260	protein_coding	METRN	ENSG00000103260	protein_coding
BCAT2	560.65	0.433005	0.0605349	7.15298	8.49146e-13	2.11651e-11	chr19	48795062	48811029	ENSG00000105552	protein_coding	BCAT2	ENSG00000105552	protein_coding
TSC22D4	935.216	-0.326995	0.0457161	-7.15273	8.50687e-13	2.11675e-11	chr7	100463359	100479279	ENSG00000166925	protein_coding	TSC22D4	ENSG00000166925	protein_coding
DCAF5	1605	-0.350672	0.0490507	-7.14918	8.73006e-13	2.16861e-11	chr14	69050881	69153150	ENSG00000139990	protein_coding	DCAF5	ENSG00000139990	protein_coding
PAFAH2	559.365	0.417792	0.0584463	7.1483	8.78563e-13	2.17872e-11	chr1	25959767	25998157	ENSG00000158006	protein_coding	PAFAH2	ENSG00000158006	protein_coding
RPL4	22973	0.177205	0.0248108	7.14225	9.18183e-13	2.27312e-11	chr15	66498015	66524532	ENSG00000174444	protein_coding	RPL4	ENSG00000174444	protein_coding
ARHGEF4	106.032	-1.15912	0.162332	-7.14039	9.30633e-13	2.30006e-11	chr2	130836916	131047263	ENSG00000136002	protein_coding	ARHGEF4	ENSG00000136002	protein_coding
TST	366.66	-0.526348	0.0737725	-7.13475	9.69638e-13	2.39243e-11	chr22	37010859	37020183	ENSG00000128311	protein_coding	TST	ENSG00000128311	protein_coding
TM7SF3	2181.06	0.309714	0.0434662	7.12541	1.03771e-12	2.55608e-11	chr12	26973195	27014434	ENSG00000064115	protein_coding	TM7SF3	ENSG00000064115	protein_coding
SLC16A7	819.236	0.513792	0.072179	7.1183	1.09265e-12	2.6869e-11	chr12	59596067	59789855	ENSG00000118596	protein_coding	SLC16A7	ENSG00000118596	protein_coding
TAP1	992.726	-0.373458	0.0524911	-7.11469	1.12166e-12	2.75362e-11	chr6	32845209	32853978	ENSG00000168394	protein_coding	TAP1	ENSG00000168394	protein_coding
C14orf132	1553.63	0.30031	0.0422165	7.11356	1.13086e-12	2.77156e-11	chr14	96039324	96094080	ENSG00000227051	lincRNA	C14orf132	ENSG00000227051	protein_coding
ZEB1	3353.54	0.29711	0.0417867	7.11016	1.15912e-12	2.83608e-11	chr10	31318495	31529814	ENSG00000148516	protein_coding	ZEB1	ENSG00000148516	protein_coding
PPT1	1387.67	0.474673	0.0667798	7.10804	1.17701e-12	2.87504e-11	chr1	40072705	40097703	ENSG00000131238	protein_coding	PPT1	ENSG00000131238	protein_coding
EIF4E3	153.704	-0.756593	0.106457	-7.10701	1.18584e-12	2.89179e-11	chr3	71675416	71754773	ENSG00000163412	protein_coding	EIF4E3	ENSG00000163412	protein_coding
RAB34	2147.28	-0.3078	0.0433172	-7.10573	1.19692e-12	2.91397e-11	chr17	28714281	28718429	ENSG00000109113	protein_coding	RAB34	ENSG00000109113	protein_coding
GNA11	4111.59	-0.267227	0.0376386	-7.09983	1.24915e-12	3.03607e-11	chr19	3094410	3124004	ENSG00000088256	protein_coding	GNA11	ENSG00000088256	protein_coding
NHP2	1116.42	0.326615	0.0460155	7.09793	1.26644e-12	3.073e-11	chr5	178149460	178153967	ENSG00000145912	protein_coding	NHP2	ENSG00000145912	protein_coding
CLIP2	1983.64	-0.314374	0.0443078	-7.09523	1.29135e-12	3.12826e-11	chr7	74289475	74405943	ENSG00000106665	protein_coding	CLIP2	ENSG00000106665	protein_coding
SSFA2	4581.19	-0.254256	0.0358656	-7.08913	1.34953e-12	3.26382e-11	chr2	181891833	181930738	ENSG00000138434	protein_coding	ITPRID2	ENSG00000138434	protein_coding
DPY19L3	1198.15	0.342902	0.0483988	7.08492	1.39125e-12	3.35918e-11	chr19	32405543	32485895	ENSG00000178904	protein_coding	DPY19L3	ENSG00000178904	protein_coding
B4GALT6	74.5675	-1.63322	0.230682	-7.07995	1.44211e-12	3.47624e-11	chr18	31622247	31685836	ENSG00000118276	protein_coding	B4GALT6	ENSG00000118276	protein_coding
CECR1	100.517	0.998899	0.141367	7.06602	1.59442e-12	3.83708e-11	chr22	17178790	17221989	ENSG00000093072	protein_coding	ADA2	ENSG00000093072	protein_coding
NUTF2	2897.17	-0.311027	0.0440375	-7.06278	1.63209e-12	3.9213e-11	chr16	67846732	67872567	ENSG00000102898	protein_coding	NUTF2	ENSG00000102898	protein_coding
LPCAT1	1472.99	-0.297232	0.042107	-7.05897	1.67739e-12	4.02353e-11	chr5	1456480	1523977	ENSG00000153395	protein_coding	LPCAT1	ENSG00000153395	protein_coding
FLNB	8940.04	-0.271123	0.0384203	-7.05676	1.70428e-12	4.08136e-11	chr3	58008400	58172251	ENSG00000136068	protein_coding	FLNB	ENSG00000136068	protein_coding
CSRP2BP	381.457	-0.482256	0.0684177	-7.0487	1.806e-12	4.3179e-11	chr20	18138118	18188387	ENSG00000149474	protein_coding	KAT14	ENSG00000149474	protein_coding
RAI1	973.258	-0.470227	0.066716	-7.04818	1.81272e-12	4.31987e-11	chr17	17681473	17811453	ENSG00000108557	protein_coding	RAI1	ENSG00000108557	protein_coding
MGAT4B	4015.42	-0.263706	0.0374135	-7.04841	1.80979e-12	4.31987e-11	chr5	179797597	179806952	ENSG00000161013	protein_coding	MGAT4B	ENSG00000161013	protein_coding
TBC1D16	1642.13	-0.341092	0.0484105	-7.04582	1.84376e-12	4.3867e-11	chr17	79932343	80035848	ENSG00000167291	protein_coding	TBC1D16	ENSG00000167291	protein_coding
POMGNT1	2378.11	-0.267662	0.0379993	-7.04387	1.86974e-12	4.44132e-11	chr1	46188682	46220305	ENSG00000085998	protein_coding	POMGNT1	ENSG00000085998	protein_coding
SLC35D1	1078.17	-0.33457	0.0475472	-7.03658	1.97021e-12	4.6724e-11	chr1	66999332	67054099	ENSG00000116704	protein_coding	SLC35D1	ENSG00000116704	protein_coding
ZMYND19	369.664	-0.571241	0.0814194	-7.01602	2.2827e-12	5.40472e-11	chr9	137582079	137590490	ENSG00000165724	protein_coding	ZMYND19	ENSG00000165724	protein_coding
VPS26B	1497.92	-0.31866	0.0454527	-7.0108	2.36956e-12	5.60133e-11	chr11	134224645	134247792	ENSG00000151502	protein_coding	VPS26B	ENSG00000151502	protein_coding
CRYZL1	304.552	-0.568499	0.081169	-7.00389	2.48956e-12	5.87553e-11	chr21	33589341	33643926	ENSG00000205758	protein_coding	CRYZL1	ENSG00000205758	protein_coding
BHMT2	123.254	-0.925232	0.132195	-6.99901	2.57784e-12	6.07408e-11	chr5	79069717	79089466	ENSG00000132840	protein_coding	BHMT2	ENSG00000132840	protein_coding
INPP5E	329.708	-0.570452	0.0815613	-6.99415	2.66864e-12	6.27795e-11	chr9	136428619	136439822	ENSG00000148384	protein_coding	INPP5E	ENSG00000148384	protein_coding
STARD10	135.569	-0.878879	0.125663	-6.99391	2.67331e-12	6.27884e-11	chr11	72754729	72794168	ENSG00000214530	protein_coding	STARD10	ENSG00000214530	protein_coding
ZNF532	2473.33	0.304911	0.0436351	6.98774	2.7934e-12	6.55041e-11	chr18	58862600	58986480	ENSG00000074657	protein_coding	ZNF532	ENSG00000074657	protein_coding
ZNF358	475.967	-0.458236	0.0655887	-6.98651	2.81808e-12	6.59774e-11	chr19	7515292	7521026	ENSG00000198816	protein_coding	ZNF358	ENSG00000198816	protein_coding
ZSCAN29	418.431	-0.473412	0.0677795	-6.98459	2.85687e-12	6.67787e-11	chr15	43358172	43371025	ENSG00000140265	protein_coding	ZSCAN29	ENSG00000140265	protein_coding
KDELR3	8356.36	0.23971	0.0343492	6.97863	2.98078e-12	6.95642e-11	chr22	38468062	38483447	ENSG00000100196	protein_coding	KDELR3	ENSG00000100196	protein_coding
TUBB3	12239.8	0.421523	0.0604196	6.97659	3.02429e-12	7.04673e-11	chr16	89921392	89938761	ENSG00000258947	protein_coding	TUBB3	ENSG00000258947	protein_coding
KDELR1	8874.87	-0.208431	0.029917	-6.96697	3.23836e-12	7.53355e-11	chr19	48382570	48391553	ENSG00000105438	protein_coding	KDELR1	ENSG00000105438	protein_coding
SLC22A17	555.051	0.446578	0.0641139	6.96538	3.27515e-12	7.60706e-11	chr14	23346306	23352912	ENSG00000092096	protein_coding	SLC22A17	ENSG00000092096	protein_coding
SGPP1	704.989	-0.546477	0.0785523	-6.95685	3.47957e-12	8.05647e-11	chr14	63684214	63728039	ENSG00000126821	protein_coding	SGPP1	ENSG00000126821	protein_coding
CEP78	492.87	-0.618766	0.0889434	-6.95685	3.47963e-12	8.05647e-11	chr9	78236062	78279690	ENSG00000148019	protein_coding	CEP78	ENSG00000148019	protein_coding
SNHG14	1330.01	0.34294	0.0493163	6.95388	3.55362e-12	8.2148e-11	chr15	24978583	25419462	ENSG00000224078	processed_transcript	SNHG14	ENSG00000224078	lncRNA
IGF2BP3	579.111	-0.490129	0.070564	-6.94588	3.76115e-12	8.68086e-11	chr7	23310209	23470467	ENSG00000136231	protein_coding	IGF2BP3	ENSG00000136231	protein_coding
BTN3A1	398.939	0.632566	0.091108	6.94304	3.83757e-12	8.84331e-11	chr6	26402237	26415216	ENSG00000026950	protein_coding	BTN3A1	ENSG00000026950	protein_coding
PRKAR1A	8166	-0.205286	0.0295696	-6.94246	3.85318e-12	8.86534e-11	chr17	68511780	68551319	ENSG00000108946	protein_coding	PRKAR1A	ENSG00000108946	protein_coding
TENM3	6383.3	0.279922	0.0403421	6.9387	3.95717e-12	9.09032e-11	chr4	182143987	182803024	ENSG00000218336	protein_coding	TENM3	ENSG00000218336	protein_coding
DNAJC10	5353.95	0.268046	0.0386652	6.93248	4.13536e-12	9.48479e-11	chr2	182716041	182794464	ENSG00000077232	protein_coding	DNAJC10	ENSG00000077232	protein_coding
OSBPL7	93.5682	0.925092	0.133503	6.92937	4.22705e-12	9.67994e-11	chr17	47807372	47821834	ENSG00000006025	protein_coding	OSBPL7	ENSG00000006025	protein_coding
ERO1B	104.886	-0.904828	0.130655	-6.92534	4.34932e-12	9.93205e-11	chr1	236215555	236281985	ENSG00000086619	protein_coding	ERO1B	ENSG00000086619	protein_coding
VRK2	681.609	-0.389439	0.0562343	-6.92529	4.35069e-12	9.93205e-11	chr2	57907651	58159920	ENSG00000028116	protein_coding	VRK2	ENSG00000028116	protein_coding
CCDC149	568.102	-0.45146	0.0652296	-6.92109	4.48167e-12	1.02151e-10	chr4	24806117	24980204	ENSG00000181982	protein_coding	CCDC149	ENSG00000181982	protein_coding
MTSS1L	2145.22	-0.4629	0.0670102	-6.9079	4.91875e-12	1.1194e-10	chr16	70661204	70686066	ENSG00000132613	protein_coding	MTSS2	ENSG00000132613	protein_coding
GID4	504.729	-0.568099	0.0823802	-6.89606	5.34665e-12	1.21114e-10	chr17	18039292	18068404	ENSG00000141034	protein_coding	GID4	ENSG00000141034	protein_coding
SLC9B2	731.49	-0.391386	0.0567543	-6.89614	5.34341e-12	1.21114e-10	chr4	103019868	103085829	ENSG00000164038	protein_coding	SLC9B2	ENSG00000164038	protein_coding
CCDC74A	78.4104	-1.22514	0.177958	-6.8844	5.80335e-12	1.31256e-10	chr2	131527675	131533666	ENSG00000163040	protein_coding	CCDC74A	ENSG00000163040	protein_coding
HSP90B1	34319.2	-0.208927	0.0303539	-6.88305	5.85864e-12	1.32302e-10	chr12	103930107	103953645	ENSG00000166598	protein_coding	HSP90B1	ENSG00000166598	protein_coding
LPXN	1537.29	-0.268618	0.0390376	-6.881	5.94339e-12	1.3401e-10	chr11	58526871	58578220	ENSG00000110031	protein_coding	LPXN	ENSG00000110031	protein_coding
HAPLN1	1946.97	-0.504705	0.0733621	-6.87963	6.00063e-12	1.35093e-10	chr5	83637805	83721613	ENSG00000145681	protein_coding	HAPLN1	ENSG00000145681	protein_coding
FBXL17	551.63	-0.439898	0.0639542	-6.87833	6.05575e-12	1.36124e-10	chr5	107859035	108382098	ENSG00000145743	protein_coding	FBXL17	ENSG00000145743	protein_coding
USP47	3437.14	-0.232492	0.0338212	-6.87415	6.23594e-12	1.3996e-10	chr11	11841423	11959323	ENSG00000170242	protein_coding	USP47	ENSG00000170242	protein_coding
NAPRT	123.735	0.804998	0.11715	6.87151	6.35252e-12	1.42359e-10	chr8	143574785	143578649	ENSG00000147813	protein_coding	NAPRT	ENSG00000147813	protein_coding
NSMF	731.986	-0.42004	0.061147	-6.86935	6.44964e-12	1.44314e-10	chr9	137447570	137459334	ENSG00000165802	protein_coding	NSMF	ENSG00000165802	protein_coding
TMBIM1	6113.31	-0.282494	0.0411308	-6.86819	6.5023e-12	1.45271e-10	chr2	218274192	218292586	ENSG00000135926	protein_coding	TMBIM1	ENSG00000135926	protein_coding
MMACHC	276.885	0.585059	0.0853516	6.85469	7.14688e-12	1.59429e-10	chr1	45500053	45513382	ENSG00000132763	protein_coding	MMACHC	ENSG00000132763	protein_coding
TOMM34	1434.97	-0.367138	0.0536031	-6.84919	7.42687e-12	1.65423e-10	chr20	44942130	44960486	ENSG00000025772	protein_coding	TOMM34	ENSG00000025772	protein_coding
NIPSNAP1	1199.36	0.360563	0.0526942	6.84256	7.77924e-12	1.73008e-10	chr22	29554808	29581337	ENSG00000184117	protein_coding	NIPSNAP1	ENSG00000184117	protein_coding
C11orf84	319.526	-0.510096	0.0745586	-6.84154	7.83471e-12	1.73978e-10	chr11	63813388	63827718	ENSG00000168005	protein_coding	SPINDOC	ENSG00000168005	protein_coding
ZNF469	714.955	-0.615974	0.0900481	-6.84051	7.89144e-12	1.74973e-10	chr16	88427471	88440757	ENSG00000225614	protein_coding	ZNF469	ENSG00000225614	protein_coding
IFT22	381.453	-0.539861	0.0789397	-6.83891	7.98006e-12	1.7667e-10	chr7	101313367	101321823	ENSG00000128581	protein_coding	IFT22	ENSG00000128581	protein_coding
TRIM37	1121.88	0.367666	0.0537786	6.83666	8.10629e-12	1.79194e-10	chr17	58982638	59106921	ENSG00000108395	protein_coding	TRIM37	ENSG00000108395	protein_coding
CYP27A1	47.4862	-1.30432	0.190792	-6.83636	8.12299e-12	1.79293e-10	chr2	218781749	218815293	ENSG00000135929	protein_coding	CYP27A1	ENSG00000135929	protein_coding
FOXK2	1537.86	-0.27665	0.0404994	-6.83096	8.43472e-12	1.85894e-10	chr17	82519713	82644662	ENSG00000141568	protein_coding	FOXK2	ENSG00000141568	protein_coding
COA7	910.195	0.342887	0.0502057	6.82965	8.51241e-12	1.87324e-10	chr1	52684451	52698366	ENSG00000162377	protein_coding	COA7	ENSG00000162377	protein_coding
CDIP1	888.203	-0.379525	0.0555748	-6.82908	8.54605e-12	1.87783e-10	chr16	4510675	4538828	ENSG00000089486	protein_coding	CDIP1	ENSG00000089486	protein_coding
GGCX	2575.02	0.273641	0.0401145	6.82151	9.00906e-12	1.9766e-10	chr2	85544723	85561547	ENSG00000115486	protein_coding	GGCX	ENSG00000115486	protein_coding
EPB41L3	1114.6	-0.569245	0.0834524	-6.8212	9.02822e-12	1.97784e-10	chr18	5392381	5630700	ENSG00000082397	protein_coding	EPB41L3	ENSG00000082397	protein_coding
ANAPC5	3751.38	0.240113	0.035207	6.82004	9.10177e-12	1.99098e-10	chr12	121308245	121399896	ENSG00000089053	protein_coding	ANAPC5	ENSG00000089053	protein_coding
C1QBP	1697.78	-0.304269	0.0446351	-6.8168	9.30917e-12	2.03331e-10	chr17	5432777	5448830	ENSG00000108561	protein_coding	C1QBP	ENSG00000108561	protein_coding
PLD3	2785.57	0.313451	0.0460284	6.80995	9.76332e-12	2.12617e-10	chr19	40348456	40380439	ENSG00000105223	protein_coding	PLD3	ENSG00000105223	protein_coding
CAND1	4089.93	-0.264311	0.0388214	-6.8084	9.869e-12	2.14599e-10	chr12	67269281	67319951	ENSG00000111530	protein_coding	CAND1	ENSG00000111530	protein_coding
GAB2	733.634	0.37255	0.0547397	6.80585	1.00453e-11	2.18109e-10	chr11	78215297	78418348	ENSG00000033327	protein_coding	GAB2	ENSG00000033327	protein_coding
PYURF	1117.13	-0.551893	0.0811711	-6.79914	1.05247e-11	2.28182e-10	chr4	88520985	88523813	ENSG00000145337	protein_coding	PYURF	ENSG00000145337	protein_coding
BCAS4	306.959	-0.548244	0.0809403	-6.77344	1.25756e-11	2.72242e-10	chr20	50794894	50882676	ENSG00000124243	protein_coding	BCAS4	ENSG00000124243	protein_coding
LITAF	1077.33	-0.316934	0.0468092	-6.77076	1.28111e-11	2.76931e-10	chr16	11547722	11636381	ENSG00000189067	protein_coding	LITAF	ENSG00000189067	protein_coding
ZC3H12C	337.61	-0.664195	0.098117	-6.76941	1.29307e-11	2.79105e-10	chr11	110093361	110171841	ENSG00000149289	protein_coding	ZC3H12C	ENSG00000149289	protein_coding
SYNGAP1	555.3	0.397518	0.0587253	6.76911	1.2958e-11	2.79282e-10	chr6	33420070	33457541	ENSG00000197283	protein_coding	SYNGAP1	ENSG00000197283	protein_coding
RNF135	269.803	-0.590862	0.0873681	-6.7629	1.35254e-11	2.91085e-10	chr17	30968785	30999911	ENSG00000181481	protein_coding	RNF135	ENSG00000181481	protein_coding
TGFBI	363782	0.283743	0.0419608	6.76209	1.36016e-11	2.92295e-10	chr5	136028895	136063818	ENSG00000120708	protein_coding	TGFBI	ENSG00000120708	protein_coding
SEMA3F	150.037	-0.850025	0.125744	-6.75994	1.38044e-11	2.96219e-10	chr3	50155045	50189075	ENSG00000001617	protein_coding	SEMA3F	ENSG00000001617	protein_coding
RAB29	624.821	0.450314	0.0666651	6.75487	1.4296e-11	3.06319e-10	chr1	205767986	205775460	ENSG00000117280	protein_coding	RAB29	ENSG00000117280	protein_coding
FRMD5	128.036	0.96308	0.142707	6.74864	1.49239e-11	3.19306e-10	chr15	43870761	44195252	ENSG00000171877	protein_coding	FRMD5	ENSG00000171877	protein_coding
DIP2C	2707.16	-0.300728	0.0446012	-6.7426	1.55572e-11	3.32372e-10	chr10	274190	689668	ENSG00000151240	protein_coding	DIP2C	ENSG00000151240	protein_coding
AARSD1	642.169	0.359167	0.0532821	6.74085	1.57463e-11	3.35922e-10	chr17	42950526	42964498	ENSG00000266967	protein_coding	AARSD1	ENSG00000266967	protein_coding
PTPRU	266.448	-0.637151	0.0945642	-6.73776	1.60845e-11	3.42637e-10	chr1	29236516	29326813	ENSG00000060656	protein_coding	PTPRU	ENSG00000060656	protein_coding
FNBP1	1350.06	-0.377156	0.0560111	-6.73359	1.65528e-11	3.521e-10	chr9	129887187	130043194	ENSG00000187239	protein_coding	FNBP1	ENSG00000187239	protein_coding
PCDHGA10	657.382	0.460091	0.0683373	6.73265	1.66604e-11	3.53877e-10	chr5	141412987	141512979	ENSG00000253846	protein_coding	PCDHGA10	ENSG00000253846	protein_coding
TMED8	776.501	-0.346062	0.0514305	-6.72873	1.71145e-11	3.62995e-10	chr14	77335021	77377109	ENSG00000100580	protein_coding	TMED8	ENSG00000100580	protein_coding
PGAP3	301.576	0.569661	0.0846858	6.72675	1.73492e-11	3.67442e-10	chr17	39671122	39696797	ENSG00000161395	protein_coding	PGAP3	ENSG00000161395	protein_coding
SF3B6	1587.74	0.258194	0.0383966	6.72439	1.76328e-11	3.7291e-10	chr2	24067584	24076443	ENSG00000115128	protein_coding	SF3B6	ENSG00000115128	protein_coding
EPB41L5	267.006	-0.790762	0.117613	-6.72345	1.77477e-11	3.74259e-10	chr2	120013005	120179119	ENSG00000115109	protein_coding	EPB41L5	ENSG00000115109	protein_coding
RPS3A	12266.5	0.19724	0.0293355	6.72359	1.77303e-11	3.74259e-10	chr4	151099573	151104652	ENSG00000145425	protein_coding	RPS3A	ENSG00000145425	protein_coding
ABCD1	740.587	-0.39288	0.0584414	-6.72263	1.78468e-11	3.75809e-10	chrX	153724868	153744762	ENSG00000101986	protein_coding	ABCD1	ENSG00000101986	protein_coding
DDX19B	683.542	0.402449	0.0598825	6.72065	1.80912e-11	3.80409e-10	chr16	70289663	70335283	ENSG00000157349	protein_coding	DDX19B	ENSG00000157349	protein_coding
DOCK7	3970.4	-0.292444	0.0435532	-6.71464	1.88532e-11	3.95643e-10	chr1	62454726	62688368	ENSG00000116641	protein_coding	DOCK7	ENSG00000116641	protein_coding
FAM162A	368.936	0.501373	0.07467	6.71451	1.88697e-11	3.95643e-10	chr3	122384176	122412334	ENSG00000114023	protein_coding	FAM162A	ENSG00000114023	protein_coding
SRP68	2637.41	-0.274182	0.0408574	-6.7107	1.93694e-11	4.0554e-10	chr17	76038775	76072653	ENSG00000167881	protein_coding	SRP68	ENSG00000167881	protein_coding
PSMB2	3363.27	-0.199344	0.0297406	-6.70277	2.04512e-11	4.2697e-10	chr1	35599544	35641844	ENSG00000126067	protein_coding	PSMB2	ENSG00000126067	protein_coding
RP11-166D19.1	3523.49	0.221226	0.0330226	6.69921	2.09551e-11	4.36867e-10	chr11	122028355	122116323	ENSG00000255248	sense_overlapping	MIR100HG	ENSG00000255248	lncRNA
ZXDB	286.45	-0.537257	0.0803203	-6.68893	2.24803e-11	4.67999e-10	chrX	57591652	57597545	ENSG00000198455	protein_coding	ZXDB	ENSG00000198455	protein_coding
UBQLN1	5328.73	-0.206755	0.0309399	-6.68248	2.34931e-11	4.88391e-10	chr9	83659963	83708203	ENSG00000135018	protein_coding	UBQLN1	ENSG00000135018	protein_coding
PITHD1	888.18	-0.357944	0.0536157	-6.67611	2.45368e-11	5.09365e-10	chr1	23778405	23788232	ENSG00000057757	protein_coding	PITHD1	ENSG00000057757	protein_coding
NF2	3611.59	-0.27106	0.0406482	-6.66845	2.58517e-11	5.35902e-10	chr22	29603556	29698598	ENSG00000186575	protein_coding	NF2	ENSG00000186575	protein_coding
SH3GLB1	5613.33	-0.172003	0.0257952	-6.66804	2.59251e-11	5.35956e-10	chr1	86704570	86748184	ENSG00000097033	protein_coding	SH3GLB1	ENSG00000097033	protein_coding
SLC35F6	1215	-0.337952	0.0506825	-6.66802	2.59275e-11	5.35956e-10	chr2	26764284	26781231	ENSG00000213699	protein_coding	SLC35F6	ENSG00000213699	protein_coding
SOCS7	477.827	-0.522404	0.0784044	-6.66294	2.6841e-11	5.54058e-10	chr17	38352228	38405593	ENSG00000274211	protein_coding	SOCS7	ENSG00000274211	protein_coding
KANK2	3492.36	0.248016	0.0372378	6.66032	2.73227e-11	5.63208e-10	chr19	11164267	11197791	ENSG00000197256	protein_coding	KANK2	ENSG00000197256	protein_coding
FN3K	48.8732	-1.32694	0.199238	-6.66008	2.73687e-11	5.63366e-10	chr17	82735575	82751197	ENSG00000167363	protein_coding	FN3K	ENSG00000167363	protein_coding
ADCY6	1371.94	-0.330835	0.0496769	-6.65974	2.74314e-11	5.63863e-10	chr12	48766194	48789037	ENSG00000174233	protein_coding	ADCY6	ENSG00000174233	protein_coding
FAM65A	3677.43	-0.251645	0.0377874	-6.6595	2.74751e-11	5.63972e-10	chr16	67518418	67546788	ENSG00000039523	protein_coding	RIPOR1	ENSG00000039523	protein_coding
TRAFD1	835.614	-0.334608	0.0502984	-6.65244	2.88268e-11	5.90889e-10	chr12	112125501	112153609	ENSG00000135148	protein_coding	TRAFD1	ENSG00000135148	protein_coding
BRD7	1404.69	-0.307896	0.0463078	-6.6489	2.95297e-11	6.04451e-10	chr16	50313487	50368934	ENSG00000166164	protein_coding	BRD7	ENSG00000166164	protein_coding
NACC2	2738.69	-0.405257	0.0609846	-6.64524	3.02729e-11	6.188e-10	chr9	136006537	136095285	ENSG00000148411	protein_coding	NACC2	ENSG00000148411	protein_coding
RPL41	17635.3	0.216233	0.0325469	6.64373	3.05849e-11	6.24307e-10	chr12	56116586	56117943	ENSG00000229117	protein_coding	RPL41	ENSG00000229117	protein_coding
PRKCDBP	1808.12	-0.319465	0.0481558	-6.63399	3.26739e-11	6.66021e-10	chr11	6318946	6320647	ENSG00000170955	protein_coding	CAVIN3	ENSG00000170955	protein_coding
KDM1A	1731.33	-0.257522	0.0388468	-6.62918	3.37549e-11	6.871e-10	chr1	23019448	23083689	ENSG00000004487	protein_coding	KDM1A	ENSG00000004487	protein_coding
SLC6A6	971.344	0.45512	0.0686766	6.62701	3.42552e-11	6.95352e-10	chr3	14402576	14489349	ENSG00000131389	protein_coding	SLC6A6	ENSG00000131389	protein_coding
STK38	3732.11	0.212377	0.0320469	6.62706	3.42433e-11	6.95352e-10	chr6	36493892	36547470	ENSG00000112079	protein_coding	STK38	ENSG00000112079	protein_coding
LPAR1	2262.3	-0.343061	0.0517768	-6.62577	3.45436e-11	7.00237e-10	chr9	110873263	111038458	ENSG00000198121	protein_coding	LPAR1	ENSG00000198121	protein_coding
NINJ1	94.5025	-0.946803	0.14302	-6.62006	3.59059e-11	7.26846e-10	chr9	93121489	93134288	ENSG00000131669	protein_coding	NINJ1	ENSG00000131669	protein_coding
BDKRB1	212.36	-0.794897	0.120138	-6.61654	3.67707e-11	7.43325e-10	chr14	96255824	96268967	ENSG00000100739	protein_coding	BDKRB1	ENSG00000100739	protein_coding
SLC4A3	64.0756	-1.14133	0.172786	-6.60547	3.96268e-11	7.99959e-10	chr2	219627327	219641980	ENSG00000114923	protein_coding	SLC4A3	ENSG00000114923	protein_coding
MRGPRF	670.427	-0.574675	0.0870947	-6.59828	4.15956e-11	8.38549e-10	chr11	69004395	69013409	ENSG00000172935	protein_coding	MRGPRF	ENSG00000172935	protein_coding
PDLIM4	955.401	-0.472935	0.0716821	-6.59768	4.17645e-11	8.40798e-10	chr5	132257671	132273454	ENSG00000131435	protein_coding	PDLIM4	ENSG00000131435	protein_coding
LBR	447.792	-0.477366	0.0723805	-6.59524	4.24577e-11	8.5358e-10	chr1	225401502	225428925	ENSG00000143815	protein_coding	LBR	ENSG00000143815	protein_coding
RALGAPA1	645.355	-0.363472	0.055119	-6.59432	4.27209e-11	8.57695e-10	chr14	35538352	35809304	ENSG00000174373	protein_coding	RALGAPA1	ENSG00000174373	protein_coding
CC2D2A	656.011	0.549552	0.0833979	6.58952	4.41256e-11	8.84685e-10	chr4	15469865	15601557	ENSG00000048342	protein_coding	CC2D2A	ENSG00000048342	protein_coding
TBC1D14	1132.49	-0.297613	0.0451861	-6.58638	4.50667e-11	9.02319e-10	chr4	6909242	7033118	ENSG00000132405	protein_coding	TBC1D14	ENSG00000132405	protein_coding
POLR2K	988.195	0.305165	0.0463462	6.58447	4.56514e-11	9.12778e-10	chr8	100150584	100154002	ENSG00000147669	protein_coding	POLR2K	ENSG00000147669	protein_coding
PTH1R	43.6162	-1.94264	0.295061	-6.58388	4.5834e-11	9.15181e-10	chr3	46877746	46903799	ENSG00000160801	protein_coding	PTH1R	ENSG00000160801	protein_coding
NPR2	1147.66	-0.322373	0.0489728	-6.5827	4.61968e-11	9.2117e-10	chr9	35792154	35809732	ENSG00000159899	protein_coding	NPR2	ENSG00000159899	protein_coding
HIST2H2BE	446.798	0.467371	0.07103	6.57991	4.70727e-11	9.37361e-10	chr1	149842204	149886652	ENSG00000184678	protein_coding	H2BC21	ENSG00000184678	protein_coding
CACNA2D1	1755.78	0.32797	0.0498696	6.57655	4.81486e-11	9.57483e-10	chr7	81946444	82443798	ENSG00000153956	protein_coding	CACNA2D1	ENSG00000153956	protein_coding
ECM1	5634.61	-0.301814	0.0459288	-6.57134	4.98659e-11	9.9029e-10	chr1	150508062	150513789	ENSG00000143369	protein_coding	ECM1	ENSG00000143369	protein_coding
PAM	12770.8	0.210584	0.0320738	6.56561	5.18204e-11	1.02771e-09	chr5	102753981	103031105	ENSG00000145730	protein_coding	PAM	ENSG00000145730	protein_coding
PCGF3	1380.53	-0.352511	0.0537232	-6.56162	5.32281e-11	1.0542e-09	chr4	705748	770640	ENSG00000185619	protein_coding	PCGF3	ENSG00000185619	protein_coding
ZNF777	398.142	-0.492165	0.075092	-6.55416	5.59564e-11	1.10674e-09	chr7	149431363	149461123	ENSG00000196453	protein_coding	ZNF777	ENSG00000196453	protein_coding
JMJD8	931.258	0.332765	0.0508073	6.54956	5.77065e-11	1.13982e-09	chr16	681671	684528	ENSG00000161999	protein_coding	JMJD8	ENSG00000161999	protein_coding
DPP3	990.978	-0.398494	0.0608601	-6.5477	5.84292e-11	1.1521e-09	chr11	66480013	66509657	ENSG00000254986	protein_coding	DPP3	ENSG00000254986	protein_coding
BBS5	186.531	-0.692721	0.105798	-6.54756	5.84853e-11	1.1521e-09	chr2	169479178	169506655	ENSG00000163093	protein_coding	BBS5	ENSG00000163093	protein_coding
ZBTB10	261.663	-0.673195	0.102827	-6.54687	5.8755e-11	1.15586e-09	chr8	80485619	80526265	ENSG00000205189	protein_coding	ZBTB10	ENSG00000205189	protein_coding
TCF4	3503.27	0.271625	0.0414906	6.54666	5.88366e-11	1.15591e-09	chr18	55222331	55664787	ENSG00000196628	protein_coding	TCF4	ENSG00000196628	protein_coding
PAMR1	2031.77	0.355838	0.0543608	6.54585	5.91577e-11	1.16066e-09	chr11	35431823	35530300	ENSG00000149090	protein_coding	PAMR1	ENSG00000149090	protein_coding
GPATCH11	847.06	0.319958	0.0488928	6.54408	5.98633e-11	1.17294e-09	chr2	37084451	37099244	ENSG00000152133	protein_coding	GPATCH11	ENSG00000152133	protein_coding
TM4SF1	1889.75	-0.848813	0.129924	-6.53313	6.44111e-11	1.26036e-09	chr3	149369022	149377865	ENSG00000169908	protein_coding	TM4SF1	ENSG00000169908	protein_coding
DZIP1	1113.24	-0.394214	0.0603533	-6.53177	6.49948e-11	1.27008e-09	chr13	95578202	95644703	ENSG00000134874	protein_coding	DZIP1	ENSG00000134874	protein_coding
C20orf194	1421.84	0.351238	0.053801	6.52846	6.64508e-11	1.29681e-09	chr20	3249305	3407625	ENSG00000088854	protein_coding	DNAAF9	ENSG00000088854	protein_coding
NDST1	12237.5	0.211451	0.032435	6.51923	7.06705e-11	1.37732e-09	chr5	150485818	150558211	ENSG00000070614	protein_coding	NDST1	ENSG00000070614	protein_coding
ENPP1	13276.6	0.256142	0.0393063	6.51657	7.19332e-11	1.40007e-09	chr6	131808016	131895155	ENSG00000197594	protein_coding	ENPP1	ENSG00000197594	protein_coding
UBR1	2281.55	0.276019	0.0423852	6.51215	7.40837e-11	1.44002e-09	chr15	42942897	43106113	ENSG00000159459	protein_coding	UBR1	ENSG00000159459	protein_coding
TMEM45A	1704.64	0.36139	0.055497	6.51188	7.42148e-11	1.44065e-09	chr3	100492619	100577444	ENSG00000181458	protein_coding	TMEM45A	ENSG00000181458	protein_coding
FAM19A5	648.215	-0.445946	0.0684935	-6.51078	7.47592e-11	1.4493e-09	chr22	48489460	48850912	ENSG00000219438	protein_coding	TAFA5	ENSG00000219438	protein_coding
TRUB2	856.831	0.329655	0.0506401	6.50976	7.52704e-11	1.45728e-09	chr9	128305161	128322742	ENSG00000167112	protein_coding	TRUB2	ENSG00000167112	protein_coding
TATDN2	1640.63	-0.33098	0.0508598	-6.50769	7.63161e-11	1.47558e-09	chr3	10248023	10281218	ENSG00000157014	protein_coding	TATDN2	ENSG00000157014	protein_coding
OTUD6B-AS1	518.967	0.46922	0.0721068	6.5073	7.65153e-11	1.47748e-09	chr8	91059909	91070189	ENSG00000253738	antisense	OTUD6B-AS1	ENSG00000253738	lncRNA
AATF	1405.69	-0.265864	0.0409001	-6.50033	8.01444e-11	1.54552e-09	chr17	36948875	37056871	ENSG00000275700	protein_coding	AATF	ENSG00000275700	protein_coding
FLI1	456.107	-0.592545	0.0911802	-6.49861	8.10672e-11	1.56126e-09	chr11	128686535	128813267	ENSG00000151702	protein_coding	FLI1	ENSG00000151702	protein_coding
ANTXR1	11330.4	0.238819	0.0367532	6.49789	8.14533e-11	1.56664e-09	chr2	69013178	69249327	ENSG00000169604	protein_coding	ANTXR1	ENSG00000169604	protein_coding
GALNT5	7907.59	0.260502	0.0401104	6.49461	8.32497e-11	1.59909e-09	chr2	157257598	157314211	ENSG00000136542	protein_coding	GALNT5	ENSG00000136542	protein_coding
CACNA1A	440.153	0.465075	0.0716158	6.49403	8.35695e-11	1.60313e-09	chr19	13206442	13623990	ENSG00000141837	protein_coding	CACNA1A	ENSG00000141837	protein_coding
CCNI	4068.99	-0.285221	0.0439618	-6.48792	8.70268e-11	1.66727e-09	chr4	77047158	77076005	ENSG00000118816	protein_coding	CCNI	ENSG00000118816	protein_coding
SLFN5	6489.76	0.199918	0.0308175	6.48718	8.74597e-11	1.67338e-09	chr17	35243036	35273655	ENSG00000166750	protein_coding	SLFN5	ENSG00000166750	protein_coding
MB21D1	122.577	-0.783357	0.120793	-6.48514	8.865e-11	1.69394e-09	chr6	73413515	73452276	ENSG00000164430	protein_coding	CGAS	ENSG00000164430	protein_coding
NHLRC3	208.119	0.596738	0.0920654	6.48168	9.07096e-11	1.73104e-09	chr13	39038306	39050109	ENSG00000188811	protein_coding	NHLRC3	ENSG00000188811	protein_coding
ICA1L	78.5613	-1.19877	0.184985	-6.48032	9.15263e-11	1.74436e-09	chr2	202773150	202871985	ENSG00000163596	protein_coding	ICA1L	ENSG00000163596	protein_coding
PSMD3	3404.44	-0.280406	0.0433143	-6.47375	9.56005e-11	1.81964e-09	chr17	39980797	39997960	ENSG00000108344	protein_coding	PSMD3	ENSG00000108344	protein_coding
PLEKHG5	307.206	-0.675293	0.104342	-6.47191	9.67699e-11	1.83951e-09	chr1	6466092	6520061	ENSG00000171680	protein_coding	PLEKHG5	ENSG00000171680	protein_coding
ABCC3	364.925	0.570072	0.0880889	6.47155	9.70029e-11	1.84155e-09	chr17	50634777	50692252	ENSG00000108846	protein_coding	ABCC3	ENSG00000108846	protein_coding
PTPN9	1497.18	-0.239594	0.0370646	-6.46422	1.01822e-10	1.93053e-09	chr15	75463251	75579289	ENSG00000169410	protein_coding	PTPN9	ENSG00000169410	protein_coding
PRR13	1827.65	0.242446	0.0375101	6.46347	1.02332e-10	1.93769e-09	chr12	53441605	53446645	ENSG00000205352	protein_coding	PRR13	ENSG00000205352	protein_coding
NPC1	2669.04	-0.352966	0.0546247	-6.46165	1.03566e-10	1.95853e-09	chr18	23506184	23586898	ENSG00000141458	protein_coding	NPC1	ENSG00000141458	protein_coding
C16orf62	2436.59	0.203548	0.0315259	6.45651	1.07144e-10	2.02359e-09	chr16	19555240	19706793	ENSG00000103544	protein_coding	VPS35L	ENSG00000103544	protein_coding
CHSY3	646.344	0.355401	0.0550503	6.45592	1.07561e-10	2.02885e-09	chr5	129904472	130186634	ENSG00000198108	protein_coding	CHSY3	ENSG00000198108	protein_coding
RASSF2	432.157	0.527654	0.0817387	6.45537	1.07955e-10	2.03366e-09	chr20	4780023	4823645	ENSG00000101265	protein_coding	RASSF2	ENSG00000101265	protein_coding
EPHB3	334.896	-0.646858	0.100228	-6.45386	1.09036e-10	2.05138e-09	chr3	184561784	184582409	ENSG00000182580	protein_coding	EPHB3	ENSG00000182580	protein_coding
EDEM3	4225.53	0.264911	0.0410557	6.45248	1.10034e-10	2.06751e-09	chr1	184690231	184754913	ENSG00000116406	protein_coding	EDEM3	ENSG00000116406	protein_coding
TESK1	949.692	-0.359726	0.0557681	-6.45038	1.11568e-10	2.09364e-09	chr9	35605305	35610041	ENSG00000107140	protein_coding	TESK1	ENSG00000107140	protein_coding
RAB11FIP2	843.905	-0.397805	0.0616865	-6.44882	1.12725e-10	2.11265e-09	chr10	118004916	118046603	ENSG00000107560	protein_coding	RAB11FIP2	ENSG00000107560	protein_coding
CUL5	1464.86	-0.321536	0.049914	-6.4418	1.18067e-10	2.20996e-09	chr11	108008733	108107776	ENSG00000166266	protein_coding	CUL5	ENSG00000166266	protein_coding
RNF216	1862.39	-0.253768	0.0394024	-6.44042	1.19144e-10	2.22726e-09	chr7	5620047	5781739	ENSG00000011275	protein_coding	RNF216	ENSG00000011275	protein_coding
SLC7A8	3360.51	0.373104	0.0579528	6.43807	1.20998e-10	2.25905e-09	chr14	23125295	23183674	ENSG00000092068	protein_coding	SLC7A8	ENSG00000092068	protein_coding
ZNF337	211.705	-0.624658	0.0970796	-6.43449	1.23889e-10	2.31007e-09	chr20	25674215	25696841	ENSG00000130684	protein_coding	ZNF337	ENSG00000130684	protein_coding
HSPH1	4214.38	-0.353752	0.0550152	-6.43008	1.27539e-10	2.37512e-09	chr13	31134974	31162388	ENSG00000120694	protein_coding	HSPH1	ENSG00000120694	protein_coding
ZFP30	302.702	-0.900519	0.140082	-6.42852	1.28856e-10	2.3966e-09	chr19	37613749	37692337	ENSG00000120784	protein_coding	ZFP30	ENSG00000120784	protein_coding
CAPN1	5087.25	-0.305222	0.0475152	-6.42367	1.33026e-10	2.47101e-09	chr11	65180566	65212006	ENSG00000014216	protein_coding	CAPN1	ENSG00000014216	protein_coding
LPIN3	365.195	-0.551335	0.0858413	-6.42273	1.33854e-10	2.48324e-09	chr20	41340920	41360582	ENSG00000132793	protein_coding	LPIN3	ENSG00000132793	protein_coding
DPH3	2027.44	0.258003	0.0401867	6.4201	1.36182e-10	2.52324e-09	chr3	16257978	16264972	ENSG00000154813	protein_coding	DPH3	ENSG00000154813	protein_coding
ROBO1	2807.84	0.32095	0.0500749	6.4094	1.46091e-10	2.70268e-09	chr3	78597240	79767815	ENSG00000169855	protein_coding	ROBO1	ENSG00000169855	protein_coding
PSMA1	2487.91	-0.246727	0.0384987	-6.40871	1.46757e-10	2.70891e-09	chr11	14504874	14643635	ENSG00000129084	protein_coding	PSMA1	ENSG00000129084	protein_coding
ARG2	72.1896	1.11711	0.174339	6.40768	1.47747e-10	2.72375e-09	chr14	67619798	67651720	ENSG00000081181	protein_coding	ARG2	ENSG00000081181	protein_coding
PANK4	387.211	-0.418768	0.0653773	-6.4054	1.49973e-10	2.75785e-09	chr1	2508533	2526628	ENSG00000157881	protein_coding	PANK4	ENSG00000157881	protein_coding
ACP2	1413.22	0.34868	0.0544344	6.4055	1.49877e-10	2.75785e-09	chr11	47239302	47248906	ENSG00000134575	protein_coding	ACP2	ENSG00000134575	protein_coding
PARD3B	530.147	-0.531924	0.0830509	-6.4048	1.50571e-10	2.76537e-09	chr2	204545793	205620162	ENSG00000116117	protein_coding	PARD3B	ENSG00000116117	protein_coding
TMED4	1607.49	-0.253958	0.0396624	-6.40298	1.52377e-10	2.79504e-09	chr7	44577894	44582287	ENSG00000158604	protein_coding	TMED4	ENSG00000158604	protein_coding
FAM101A	133.498	-0.934776	0.14605	-6.40037	1.55005e-10	2.83969e-09	chr12	123973241	124316024	ENSG00000178882	protein_coding	RFLNA	ENSG00000178882	protein_coding
OSCP1	67.5102	-1.43768	0.224659	-6.39941	1.55983e-10	2.85403e-09	chr1	36415827	36450451	ENSG00000116885	protein_coding	OSCP1	ENSG00000116885	protein_coding
FNBP1L	916.251	0.478659	0.0749419	6.38706	1.691e-10	3.09019e-09	chr1	93448131	93554661	ENSG00000137942	protein_coding	FNBP1L	ENSG00000137942	protein_coding
MYL12B	11739	-0.134998	0.0211443	-6.3846	1.7185e-10	3.13653e-09	chr18	3261909	3278284	ENSG00000118680	protein_coding	MYL12B	ENSG00000118680	protein_coding
PDZD8	2792.52	-0.281022	0.0440467	-6.38009	1.76989e-10	3.22631e-09	chr10	117277274	117375467	ENSG00000165650	protein_coding	PDZD8	ENSG00000165650	protein_coding
GDE1	2519.54	0.218059	0.0341834	6.37908	1.7816e-10	3.24089e-09	chr16	19501689	19522145	ENSG00000006007	protein_coding	GDE1	ENSG00000006007	protein_coding
ZFP36L2	2405.18	-0.314588	0.0493161	-6.37901	1.78231e-10	3.24089e-09	chr2	43222402	43226609	ENSG00000152518	protein_coding	ZFP36L2	ENSG00000152518	protein_coding
CLTB	2012.57	-0.322627	0.0505779	-6.37881	1.78469e-10	3.2412e-09	chr5	176392455	176416569	ENSG00000175416	protein_coding	CLTB	ENSG00000175416	protein_coding
DRG1	1383.2	-0.307769	0.0482506	-6.37856	1.78764e-10	3.24254e-09	chr22	31399523	31528740	ENSG00000185721	protein_coding	DRG1	ENSG00000185721	protein_coding
MAN2C1	536.644	0.396217	0.0621946	6.3706	1.88292e-10	3.41113e-09	chr15	75355207	75368630	ENSG00000140400	protein_coding	MAN2C1	ENSG00000140400	protein_coding
NPM3	325.587	0.462842	0.0727014	6.36634	1.93592e-10	3.49851e-09	chr10	101781325	101783413	ENSG00000107833	protein_coding	NPM3	ENSG00000107833	protein_coding
CEP68	314.894	-0.519991	0.0816768	-6.36645	1.93459e-10	3.49851e-09	chr2	65056366	65087004	ENSG00000011523	protein_coding	CEP68	ENSG00000011523	protein_coding
NUP160	1272.05	0.285318	0.0449305	6.35021	2.15018e-10	3.88092e-09	chr11	47778087	47848555	ENSG00000030066	protein_coding	NUP160	ENSG00000030066	protein_coding
SLC23A2	663.237	-0.386485	0.06088	-6.34831	2.17688e-10	3.92427e-09	chr20	4852356	5010293	ENSG00000089057	protein_coding	SLC23A2	ENSG00000089057	protein_coding
BASP1	4816.14	0.254802	0.0401503	6.34621	2.20679e-10	3.9733e-09	chr5	17065598	17276843	ENSG00000176788	protein_coding	BASP1	ENSG00000176788	protein_coding
TLCD2	406.049	0.520066	0.0819934	6.34279	2.25644e-10	4.05772e-09	chr17	1702790	1710438	ENSG00000185561	protein_coding	TLCD2	ENSG00000185561	protein_coding
OSBPL1A	616.799	-0.468657	0.0738923	-6.34243	2.26164e-10	4.06208e-09	chr18	24162044	24397880	ENSG00000141447	protein_coding	OSBPL1A	ENSG00000141447	protein_coding
ZNF639	529.971	-0.516618	0.081466	-6.34152	2.27503e-10	4.08113e-09	chr3	179322991	179338583	ENSG00000121864	protein_coding	ZNF639	ENSG00000121864	protein_coding
TACC2	405.359	-0.480095	0.0757195	-6.34044	2.29103e-10	4.1048e-09	chr10	121989174	122254545	ENSG00000138162	protein_coding	TACC2	ENSG00000138162	protein_coding
TAGLN2	11885.8	-0.173958	0.0274399	-6.33961	2.30349e-10	4.12209e-09	chr1	159918107	159925732	ENSG00000158710	protein_coding	TAGLN2	ENSG00000158710	protein_coding
TRAF3	917.906	-0.414906	0.065451	-6.33918	2.30997e-10	4.12866e-09	chr14	102777476	102911500	ENSG00000131323	protein_coding	TRAF3	ENSG00000131323	protein_coding
KCND1	107.782	0.895975	0.141398	6.33656	2.34955e-10	4.19427e-09	chrX	48961378	48971569	ENSG00000102057	protein_coding	KCND1	ENSG00000102057	protein_coding
HS6ST1	643.668	-0.536006	0.0846439	-6.33248	2.4125e-10	4.30142e-09	chr2	128236716	128318577	ENSG00000136720	protein_coding	HS6ST1	ENSG00000136720	protein_coding
MRPS2	599.948	-0.373829	0.0590396	-6.33183	2.42277e-10	4.31447e-09	chr9	135499984	135504673	ENSG00000122140	protein_coding	MRPS2	ENSG00000122140	protein_coding
CYFIP2	98.3784	-0.998005	0.157674	-6.32953	2.45905e-10	4.37377e-09	chr5	157266079	157395595	ENSG00000055163	protein_coding	CYFIP2	ENSG00000055163	protein_coding
C3orf33	71.7595	-1.12939	0.178498	-6.32717	2.49706e-10	4.43599e-09	chr3	155762617	155806351	ENSG00000174928	protein_coding	C3orf33	ENSG00000174928	protein_coding
DYNC2H1	943.466	0.351506	0.0555862	6.32362	2.55503e-10	4.53347e-09	chr11	103109431	103479863	ENSG00000187240	protein_coding	DYNC2H1	ENSG00000187240	protein_coding
DHX29	2702.57	-0.306628	0.0485159	-6.32016	2.61294e-10	4.63063e-09	chr5	55256245	55307722	ENSG00000067248	protein_coding	DHX29	ENSG00000067248	protein_coding
GLRX3	1758.39	-0.306916	0.0486362	-6.31045	2.78233e-10	4.92485e-09	chr10	130136399	130184521	ENSG00000108010	protein_coding	GLRX3	ENSG00000108010	protein_coding
C14orf1	500.104	0.416262	0.0659673	6.31013	2.78799e-10	4.92892e-09	chr14	75649791	75661189	ENSG00000133935	protein_coding	ERG28	ENSG00000133935	protein_coding
USP24	2270.94	-0.269879	0.0427889	-6.3072	2.84122e-10	5.01698e-09	chr1	55066359	55215113	ENSG00000162402	protein_coding	USP24	ENSG00000162402	protein_coding
PFKFB2	223.772	0.614651	0.0974597	6.30672	2.85015e-10	5.02456e-09	chr1	207034366	207081024	ENSG00000123836	protein_coding	PFKFB2	ENSG00000123836	protein_coding
PIK3CB	660.87	-0.391128	0.0620292	-6.30554	2.87187e-10	5.05283e-09	chr3	138652699	138834938	ENSG00000051382	protein_coding	PIK3CB	ENSG00000051382	protein_coding
POLR3G	206.119	0.746895	0.118499	6.30298	2.91978e-10	5.13096e-09	chr5	90471748	90514553	ENSG00000113356	protein_coding	POLR3G	ENSG00000113356	protein_coding
CHCHD6	109.391	-0.856164	0.135946	-6.29782	3.01867e-10	5.2984e-09	chr3	126704220	126960406	ENSG00000159685	protein_coding	CHCHD6	ENSG00000159685	protein_coding
PPP6R1	2740.01	-0.263103	0.0417888	-6.29601	3.05401e-10	5.35402e-09	chr19	55229780	55258995	ENSG00000105063	protein_coding	PPP6R1	ENSG00000105063	protein_coding
WTIP	482.058	-0.409986	0.065123	-6.29557	3.06281e-10	5.36304e-09	chr19	34481638	34512304	ENSG00000142279	protein_coding	WTIP	ENSG00000142279	protein_coding
TRO	234.162	0.668962	0.106268	6.29504	3.07317e-10	5.37474e-09	chrX	54920462	54931431	ENSG00000067445	protein_coding	TRO	ENSG00000067445	protein_coding
CTNS	424.282	0.395857	0.0628897	6.29446	3.08464e-10	5.38838e-09	chr17	3636468	3661542	ENSG00000040531	protein_coding	CTNS	ENSG00000040531	protein_coding
C9orf16	464.021	0.433569	0.068991	6.28443	3.29067e-10	5.74143e-09	chr9	128160260	128163928	ENSG00000171159	protein_coding	BBLN	ENSG00000171159	protein_coding
RBBP6	1628.55	-0.38439	0.0611783	-6.28311	3.31861e-10	5.78329e-09	chr16	24537693	24572863	ENSG00000122257	protein_coding	RBBP6	ENSG00000122257	protein_coding
ABHD14B	888.445	0.317364	0.0505246	6.28138	3.35588e-10	5.8413e-09	chr3	51968510	51983409	ENSG00000114779	protein_coding	ABHD14B	ENSG00000114779	protein_coding
HDAC11	214.221	-0.936484	0.149106	-6.28065	3.37164e-10	5.86177e-09	chr3	13479724	13506424	ENSG00000163517	protein_coding	HDAC11	ENSG00000163517	protein_coding
PITPNA	2423.43	-0.214342	0.0341359	-6.27907	3.40608e-10	5.91464e-09	chr17	1517718	1562816	ENSG00000174238	protein_coding	PITPNA	ENSG00000174238	protein_coding
CAPRIN2	979.145	-0.286444	0.0456445	-6.27555	3.48394e-10	6.03553e-09	chr12	30709552	30754951	ENSG00000110888	protein_coding	CAPRIN2	ENSG00000110888	protein_coding
USF2	1188.54	-0.323633	0.0515699	-6.27562	3.48235e-10	6.03553e-09	chr19	35268978	35279821	ENSG00000105698	protein_coding	USF2	ENSG00000105698	protein_coding
RHNO1	341.891	-0.465787	0.0742803	-6.27067	3.59499e-10	6.22056e-09	chr12	2876258	2889523	ENSG00000171792	protein_coding	RHNO1	ENSG00000171792	protein_coding
ATP6V0E2	111.299	-0.780058	0.124402	-6.27049	3.59924e-10	6.22056e-09	chr7	149872968	149880698	ENSG00000171130	protein_coding	ATP6V0E2	ENSG00000171130	protein_coding
POLR3B	887.064	0.305624	0.0487535	6.26876	3.63945e-10	6.28267e-09	chr12	106357658	106510198	ENSG00000013503	protein_coding	POLR3B	ENSG00000013503	protein_coding
PIGM	506.228	0.4085	0.0652077	6.2646	3.73784e-10	6.43734e-09	chr1	160027673	160031991	ENSG00000143315	protein_coding	PIGM	ENSG00000143315	protein_coding
PCYOX1	5985.54	-0.239671	0.0383124	-6.2557	3.95729e-10	6.80729e-09	chr2	70257386	70281191	ENSG00000116005	protein_coding	PCYOX1	ENSG00000116005	protein_coding
MYPN	1069.07	-0.683993	0.109446	-6.24961	4.11489e-10	7.0618e-09	chr10	68106117	68212017	ENSG00000138347	protein_coding	MYPN	ENSG00000138347	protein_coding
H2AFJ	801.884	-0.359639	0.0575452	-6.24967	4.11327e-10	7.0618e-09	chr12	14774383	14778002	ENSG00000246705	protein_coding	H2AJ	ENSG00000246705	protein_coding
ZNF462	283.85	0.552531	0.0885152	6.24222	4.31414e-10	7.38646e-09	chr9	106863097	107013634	ENSG00000148143	protein_coding	ZNF462	ENSG00000148143	protein_coding
PFAS	537.414	0.390892	0.0626421	6.24008	4.3734e-10	7.47917e-09	chr17	8247618	8270491	ENSG00000178921	protein_coding	PFAS	ENSG00000178921	protein_coding
SRR	231.216	-0.59202	0.0949168	-6.23725	4.4532e-10	7.60676e-09	chr17	2303383	2325260	ENSG00000167720	protein_coding	SRR	ENSG00000167720	protein_coding
DNAJC30	408.204	-0.421049	0.0675624	-6.232	4.60508e-10	7.84791e-09	chr7	73680969	73683453	ENSG00000176410	protein_coding	DNAJC30	ENSG00000176410	protein_coding
IER3	1234.46	0.36838	0.0591152	6.23157	4.61792e-10	7.86065e-09	chr6	30743199	30744554	ENSG00000137331	protein_coding	IER3	ENSG00000137331	protein_coding
TMEM173	1824.77	-0.301751	0.0484281	-6.23091	4.63747e-10	7.88477e-09	chr5	139475534	139482935	ENSG00000184584	protein_coding	STING1	ENSG00000184584	protein_coding
SLC36A4	344.307	-0.592661	0.0951192	-6.23072	4.6429e-10	7.88485e-09	chr11	93144171	93197964	ENSG00000180773	protein_coding	SLC36A4	ENSG00000180773	protein_coding
IFT80	666.697	0.381707	0.0612904	6.22785	4.72894e-10	8.02169e-09	chr3	160256986	160399880	ENSG00000068885	protein_coding	IFT80	ENSG00000068885	protein_coding
ZNF236	247.515	-0.606025	0.097358	-6.22471	4.82458e-10	8.17445e-09	chr18	76822607	76970727	ENSG00000130856	protein_coding	ZNF236	ENSG00000130856	protein_coding
EIF4G3	5639.05	0.221277	0.0355635	6.22203	4.90768e-10	8.30565e-09	chr1	20806292	21176888	ENSG00000075151	protein_coding	EIF4G3	ENSG00000075151	protein_coding
KRI1	638.265	0.362342	0.0582453	6.22097	4.94087e-10	8.35218e-09	chr19	10553078	10566037	ENSG00000129347	protein_coding	KRI1	ENSG00000129347	protein_coding
ZMAT2	1861.03	0.254275	0.0409425	6.21054	5.28017e-10	8.91545e-09	chr5	140698680	140706676	ENSG00000146007	protein_coding	ZMAT2	ENSG00000146007	protein_coding
GABARAP	4328.41	0.218051	0.0351142	6.20978	5.30602e-10	8.9488e-09	chr17	7240014	7242770	ENSG00000170296	protein_coding	GABARAP	ENSG00000170296	protein_coding
NME4	2122.06	-0.264806	0.0426911	-6.20285	5.54512e-10	9.34129e-09	chr16	396725	410367	ENSG00000103202	protein_coding	NME4	ENSG00000103202	protein_coding
ZDHHC13	301.208	-0.479492	0.0773071	-6.20244	5.55952e-10	9.3548e-09	chr11	19117099	19176422	ENSG00000177054	protein_coding	ZDHHC13	ENSG00000177054	protein_coding
GRAMD1A	615.144	-0.377727	0.0609207	-6.2003	5.63541e-10	9.47162e-09	chr19	34994784	35026471	ENSG00000089351	protein_coding	GRAMD1A	ENSG00000089351	protein_coding
N6AMT2	114.149	-0.71263	0.114954	-6.19926	5.67305e-10	9.52397e-09	chr13	20728731	20773958	ENSG00000150456	protein_coding	EEF1AKMT1	ENSG00000150456	protein_coding
REXO2	3529.88	0.182385	0.0294352	6.19615	5.78609e-10	9.70263e-09	chr11	114439386	114450279	ENSG00000076043	protein_coding	REXO2	ENSG00000076043	protein_coding
ATP13A2	1397	-0.327426	0.0528568	-6.19459	5.84376e-10	9.78813e-09	chr1	16985958	17011928	ENSG00000159363	protein_coding	ATP13A2	ENSG00000159363	protein_coding
PLTP	206.199	0.605174	0.0977313	6.19222	5.93214e-10	9.92482e-09	chr20	45898621	45912155	ENSG00000100979	protein_coding	PLTP	ENSG00000100979	protein_coding
ATP2B4	25866.8	-0.296015	0.0478406	-6.18754	6.11114e-10	1.02126e-08	chr1	203626561	203744081	ENSG00000058668	protein_coding	ATP2B4	ENSG00000058668	protein_coding
GP1BB	55.8589	-1.15662	0.187013	-6.18467	6.22309e-10	1.03879e-08	chr22	19722945	19724771	ENSG00000203618	protein_coding	GP1BB	ENSG00000203618	protein_coding
VANGL1	970.727	-0.368412	0.059585	-6.18297	6.29067e-10	1.04887e-08	chr1	115641953	115698224	ENSG00000173218	protein_coding	VANGL1	ENSG00000173218	protein_coding
ANKRD39	111.342	-0.820754	0.132798	-6.18049	6.39021e-10	1.06305e-08	chr2	96836611	96858095	ENSG00000213337	protein_coding	ANKRD39	ENSG00000213337	protein_coding
RAVER2	60.8302	-1.22859	0.198815	-6.17959	6.42686e-10	1.06794e-08	chr1	64745095	64833232	ENSG00000162437	protein_coding	RAVER2	ENSG00000162437	protein_coding
EEF1G	22839.3	0.25018	0.0405025	6.17691	6.53691e-10	1.08499e-08	chr11	62559601	62574086	ENSG00000254772	protein_coding	EEF1G	ENSG00000254772	protein_coding
POLR3GL	470.454	0.400373	0.064914	6.16774	6.92712e-10	1.14846e-08	chr1	145964702	145978848	ENSG00000121851	protein_coding	POLR3GL	ENSG00000121851	protein_coding
PARP1	1658.65	-0.313019	0.0507561	-6.16713	6.9541e-10	1.15163e-08	chr1	226360691	226408079	ENSG00000143799	protein_coding	PARP1	ENSG00000143799	protein_coding
THAP3	181.165	-0.698191	0.113309	-6.16182	7.19153e-10	1.18961e-08	chr1	6624866	6635586	ENSG00000041988	protein_coding	THAP3	ENSG00000041988	protein_coding
UBE2A	2821.76	-0.216671	0.0351668	-6.16123	7.21813e-10	1.19266e-08	chrX	119574467	119591083	ENSG00000077721	protein_coding	UBE2A	ENSG00000077721	protein_coding
UPF1	2331.4	-0.343065	0.0557201	-6.15693	7.41673e-10	1.22409e-08	chr19	18831938	18868236	ENSG00000005007	protein_coding	UPF1	ENSG00000005007	protein_coding
ANKRD52	6489.39	-0.301001	0.0489085	-6.15437	7.53775e-10	1.24267e-08	chr12	56237807	56258391	ENSG00000139645	protein_coding	ANKRD52	ENSG00000139645	protein_coding
PSMC6	1982.79	-0.23186	0.0377623	-6.13997	8.25359e-10	1.35915e-08	chr14	52707172	52728587	ENSG00000100519	protein_coding	PSMC6	ENSG00000100519	protein_coding
FLT1	649.183	-0.598553	0.0975825	-6.13382	8.57942e-10	1.41119e-08	chr13	28300344	28495128	ENSG00000102755	protein_coding	FLT1	ENSG00000102755	protein_coding
RNF5	549.476	0.413401	0.0673989	6.13364	8.58887e-10	1.41119e-08	chr6	32178354	32180793	ENSG00000204308	protein_coding	RNF5	ENSG00000204308	protein_coding
PQLC2	199.165	-0.679147	0.11079	-6.13004	8.78577e-10	1.44193e-08	chr1	19312326	19329300	ENSG00000040487	protein_coding	SLC66A1	ENSG00000040487	protein_coding
TTC5	460.486	0.414431	0.0676332	6.12763	8.91977e-10	1.46228e-08	chr14	20256558	20305994	ENSG00000136319	protein_coding	TTC5	ENSG00000136319	protein_coding
CTSO	546.747	0.404866	0.066087	6.12626	8.99671e-10	1.47325e-08	chr4	155924118	155953917	ENSG00000256043	protein_coding	CTSO	ENSG00000256043	protein_coding
GXYLT2	201.351	0.613643	0.100227	6.12253	9.21038e-10	1.50656e-08	chr3	72888073	72998138	ENSG00000172986	protein_coding	GXYLT2	ENSG00000172986	protein_coding
MLLT3	360.119	0.56067	0.091629	6.11892	9.42139e-10	1.53935e-08	chr9	20341665	20622543	ENSG00000171843	protein_coding	MLLT3	ENSG00000171843	protein_coding
DCAF7	2589.88	-0.253423	0.0414308	-6.11678	9.5487e-10	1.55842e-08	chr17	63550461	63594266	ENSG00000136485	protein_coding	DCAF7	ENSG00000136485	protein_coding
GOLPH3L	651.533	0.336493	0.0550317	6.11452	9.68473e-10	1.57823e-08	chr1	150646225	150697144	ENSG00000143457	protein_coding	GOLPH3L	ENSG00000143457	protein_coding
STAT5B	664.28	-0.366019	0.0598617	-6.11441	9.69166e-10	1.57823e-08	chr17	42199168	42276707	ENSG00000173757	protein_coding	STAT5B	ENSG00000173757	protein_coding
MRPL51	1850.23	0.238936	0.0390841	6.11337	9.75489e-10	1.58602e-08	chr12	6491886	6493841	ENSG00000111639	protein_coding	MRPL51	ENSG00000111639	protein_coding
AP3D1	6586.11	-0.186646	0.0305313	-6.11327	9.76114e-10	1.58602e-08	chr19	2100988	2164465	ENSG00000065000	protein_coding	AP3D1	ENSG00000065000	protein_coding
HLA-DMA	76.2033	1.09084	0.178677	6.10508	1.02751e-09	1.66768e-08	chr6	32948613	32969094	ENSG00000204257	protein_coding	HLA-DMA	ENSG00000204257	protein_coding
VPS37D	22.9651	-1.85057	0.303184	-6.10379	1.03581e-09	1.67929e-08	chr7	73667825	73672112	ENSG00000176428	protein_coding	VPS37D	ENSG00000176428	protein_coding
TOR1B	2406.2	0.233919	0.0383484	6.09982	1.06189e-09	1.71967e-08	chr9	129803153	129811281	ENSG00000136816	protein_coding	TOR1B	ENSG00000136816	protein_coding
DHRS4-AS1	211.208	-0.622345	0.102041	-6.09898	1.06744e-09	1.72676e-08	chr14	23938731	23988839	ENSG00000215256	antisense	DHRS4-AS1	ENSG00000215256	lncRNA
LTBP2	49367.2	0.266682	0.0437706	6.09271	1.11012e-09	1.79382e-08	chr14	74498170	74612378	ENSG00000119681	protein_coding	LTBP2	ENSG00000119681	protein_coding
SAP30L	615.648	-0.576717	0.0946655	-6.09216	1.11396e-09	1.79803e-08	chr5	154445957	154461054	ENSG00000164576	protein_coding	SAP30L	ENSG00000164576	protein_coding
ERBB2	2285.82	-0.236087	0.0387605	-6.09092	1.12262e-09	1.81002e-08	chr17	39687914	39730426	ENSG00000141736	protein_coding	ERBB2	ENSG00000141736	protein_coding
IDS	2771.95	-0.267791	0.0439934	-6.08708	1.14987e-09	1.85193e-08	chrX	149476990	149521096	ENSG00000010404	protein_coding	IDS	ENSG00000010404	protein_coding
APP	13896.1	0.194306	0.0319226	6.08678	1.15202e-09	1.85334e-08	chr21	25880550	26171128	ENSG00000142192	protein_coding	APP	ENSG00000142192	protein_coding
ARHGDIA	14215.1	-0.218923	0.0359806	-6.08448	1.1687e-09	1.87812e-08	chr17	81867721	81871406	ENSG00000141522	protein_coding	ARHGDIA	ENSG00000141522	protein_coding
PDCD6IP	6029.98	-0.169256	0.0278226	-6.08339	1.17665e-09	1.88706e-08	chr3	33798352	33869707	ENSG00000170248	protein_coding	PDCD6IP	ENSG00000170248	protein_coding
UBA6-AS1	165.191	0.655868	0.107813	6.08337	1.17683e-09	1.88706e-08	chr4	67701280	68080952	ENSG00000248049	antisense	UBA6-DT	ENSG00000248049	lncRNA
NCSTN	4508.03	0.202913	0.0333721	6.08032	1.19943e-09	1.92118e-08	chr1	160343272	160358952	ENSG00000162736	protein_coding	NCSTN	ENSG00000162736	protein_coding
MYO5A	5163.88	-0.2215	0.0364444	-6.07774	1.21888e-09	1.95021e-08	chr15	52307283	52529050	ENSG00000197535	protein_coding	MYO5A	ENSG00000197535	protein_coding
ALDH4A1	568.386	0.344584	0.0567031	6.07698	1.22465e-09	1.95518e-08	chr1	18871430	18902781	ENSG00000159423	protein_coding	ALDH4A1	ENSG00000159423	protein_coding
MLLT6	832.337	0.323305	0.0532012	6.07702	1.22435e-09	1.95518e-08	chr17	38705542	38729803	ENSG00000275023	protein_coding	MLLT6	ENSG00000275023	protein_coding
USP14	4465.22	-0.202696	0.0333626	-6.07554	1.23572e-09	1.9707e-08	chr18	158383	214629	ENSG00000101557	protein_coding	USP14	ENSG00000101557	protein_coding
ARHGAP26	183.625	0.733117	0.12077	6.07036	1.2762e-09	2.03305e-08	chr5	142770384	143229011	ENSG00000145819	protein_coding	ARHGAP26	ENSG00000145819	protein_coding
OTUD1	94.5005	-0.924775	0.152353	-6.06994	1.27955e-09	2.03616e-08	chr10	23439458	23442390	ENSG00000165312	protein_coding	OTUD1	ENSG00000165312	protein_coding
CABLES2	99.9733	-0.888778	0.146489	-6.06722	1.30144e-09	2.06875e-08	chr20	62388632	62407285	ENSG00000149679	protein_coding	CABLES2	ENSG00000149679	protein_coding
CHPT1	981.413	-0.334407	0.0551187	-6.06704	1.30287e-09	2.06878e-08	chr12	101696947	101744140	ENSG00000111666	protein_coding	CHPT1	ENSG00000111666	protein_coding
PIGK	2113.42	0.245215	0.0404338	6.0646	1.3228e-09	2.09588e-08	chr1	77088990	77219430	ENSG00000142892	protein_coding	PIGK	ENSG00000142892	protein_coding
HMGN5	68.939	1.05683	0.174261	6.06462	1.32262e-09	2.09588e-08	chrX	81113701	81201942	ENSG00000198157	protein_coding	HMGN5	ENSG00000198157	protein_coding
USP11	1787.77	0.254541	0.041997	6.06092	1.35342e-09	2.14208e-08	chrX	47232690	47248328	ENSG00000102226	protein_coding	USP11	ENSG00000102226	protein_coding
AZIN1	5034.98	-0.236042	0.0389825	-6.05508	1.40349e-09	2.21894e-08	chr8	102826357	102893864	ENSG00000155096	protein_coding	AZIN1	ENSG00000155096	protein_coding
MYO19	898.635	0.370103	0.0611889	6.04853	1.46173e-09	2.30604e-08	chr17	36495633	36543435	ENSG00000278259	protein_coding	MYO19	ENSG00000278259	protein_coding
PDE4DIP	4992.77	0.222217	0.0367552	6.04585	1.48626e-09	2.3397e-08	chr1	148808181	149048286	ENSG00000178104	protein_coding	PDE4DIP	ENSG00000178104	protein_coding
STAU1	3986.99	-0.173473	0.0286976	-6.04486	1.49541e-09	2.35158e-08	chr20	49113339	49188367	ENSG00000124214	protein_coding	STAU1	ENSG00000124214	protein_coding
NADK	1584.51	-0.257645	0.0426731	-6.03764	1.56385e-09	2.4544e-08	chr1	1751232	1780457	ENSG00000008130	protein_coding	NADK	ENSG00000008130	protein_coding
KIF26B	902.627	0.674872	0.111778	6.03761	1.56414e-09	2.4544e-08	chr1	245154985	245709431	ENSG00000162849	protein_coding	KIF26B	ENSG00000162849	protein_coding
AVPI1	287.764	-0.52371	0.0867977	-6.03369	1.60262e-09	2.51209e-08	chr10	97677424	97687323	ENSG00000119986	protein_coding	AVPI1	ENSG00000119986	protein_coding
NDUFV2	1538.08	-0.224585	0.0372231	-6.0335	1.60446e-09	2.51228e-08	chr18	9102630	9134345	ENSG00000178127	protein_coding	NDUFV2	ENSG00000178127	protein_coding
MEPCE	1102.99	0.27379	0.0454438	6.02479	1.69326e-09	2.64567e-08	chr7	100428790	100434126	ENSG00000146834	protein_coding	MEPCE	ENSG00000146834	protein_coding
DCAF13	1883.72	0.235929	0.0391593	6.02485	1.69263e-09	2.64567e-08	chr8	103414714	103443453	ENSG00000164934	protein_coding	DCAF13	ENSG00000164934	protein_coding
PBXIP1	1054.77	0.345748	0.0574107	6.02237	1.71886e-09	2.68282e-08	chr1	154944076	154956123	ENSG00000163346	protein_coding	PBXIP1	ENSG00000163346	protein_coding
EFHD2	978.088	-0.362729	0.0602532	-6.02007	1.74336e-09	2.71817e-08	chr1	15409895	15430343	ENSG00000142634	protein_coding	EFHD2	ENSG00000142634	protein_coding
RPS6KA2	1481.35	0.308657	0.05131	6.01553	1.79298e-09	2.79255e-08	chr6	166409364	166906451	ENSG00000071242	protein_coding	RPS6KA2	ENSG00000071242	protein_coding
CHPF	4269.17	-0.294621	0.0489798	-6.01515	1.79723e-09	2.7962e-08	chr2	219538947	219543787	ENSG00000123989	protein_coding	CHPF	ENSG00000123989	protein_coding
EPM2AIP1	864.248	-0.28679	0.0476879	-6.01389	1.81123e-09	2.815e-08	chr3	36985043	36993168	ENSG00000178567	protein_coding	EPM2AIP1	ENSG00000178567	protein_coding
TEAD3	800.356	-0.35852	0.0596615	-6.00923	1.86402e-09	2.89397e-08	chr6	35473597	35497076	ENSG00000007866	protein_coding	TEAD3	ENSG00000007866	protein_coding
TRMU	340.609	-0.470488	0.0783075	-6.00821	1.87579e-09	2.90916e-08	chr22	46330875	46357340	ENSG00000100416	protein_coding	TRMU	ENSG00000100416	protein_coding
PEX6	554.848	-0.357056	0.0594402	-6.00698	1.89009e-09	2.92824e-08	chr6	42963870	42979220	ENSG00000124587	protein_coding	PEX6	ENSG00000124587	protein_coding
LETM1	1564.85	-0.25384	0.0423562	-5.99298	2.06035e-09	3.18528e-08	chr4	1811479	1856247	ENSG00000168924	protein_coding	LETM1	ENSG00000168924	protein_coding
FBXO27	67.3298	-1.0301	0.171941	-5.99101	2.08548e-09	3.22074e-08	chr19	38990714	39032785	ENSG00000161243	protein_coding	FBXO27	ENSG00000161243	protein_coding
SLK	2757.5	-0.282816	0.0472297	-5.98809	2.12325e-09	3.26931e-08	chr10	103967201	104029233	ENSG00000065613	protein_coding	SLK	ENSG00000065613	protein_coding
EPS15L1	968.744	-0.33167	0.0553864	-5.98829	2.12056e-09	3.26931e-08	chr19	16355239	16472085	ENSG00000127527	protein_coding	EPS15L1	ENSG00000127527	protein_coding
APBB3	122.291	0.819536	0.136862	5.98806	2.12362e-09	3.26931e-08	chr5	140558268	140593752	ENSG00000113108	protein_coding	APBB3	ENSG00000113108	protein_coding
ZDHHC18	809.364	-0.348179	0.0581796	-5.98456	2.16969e-09	3.33673e-08	chr1	26826710	26857602	ENSG00000204160	protein_coding	ZDHHC18	ENSG00000204160	protein_coding
SPAG1	74.8553	-1.03738	0.173415	-5.98209	2.20291e-09	3.38426e-08	chr8	100157906	100259278	ENSG00000104450	protein_coding	SPAG1	ENSG00000104450	protein_coding
RPA1	2175.1	0.268428	0.0449091	5.97713	2.27099e-09	3.4852e-08	chr17	1829702	1900082	ENSG00000132383	protein_coding	RPA1	ENSG00000132383	protein_coding
WNT5A	5729.51	0.29035	0.0485906	5.97544	2.29464e-09	3.5178e-08	chr3	55465715	55490539	ENSG00000114251	protein_coding	WNT5A	ENSG00000114251	protein_coding
EGFL7	41.214	-1.35905	0.227457	-5.97497	2.30139e-09	3.52446e-08	chr9	136658856	136672678	ENSG00000172889	protein_coding	EGFL7	ENSG00000172889	protein_coding
RNF128	89.7193	0.862789	0.144428	5.97383	2.31745e-09	3.54536e-08	chrX	106693794	106796993	ENSG00000133135	protein_coding	RNF128	ENSG00000133135	protein_coding
ZNF25	432.529	-0.437249	0.0732036	-5.97305	2.32858e-09	3.55867e-08	chr10	37949572	37976633	ENSG00000175395	protein_coding	ZNF25	ENSG00000175395	protein_coding
UBE2I	1817.58	-0.250109	0.0418805	-5.97198	2.34396e-09	3.57845e-08	chr16	1308880	1327018	ENSG00000103275	protein_coding	UBE2I	ENSG00000103275	protein_coding
RNASET2	179.466	-0.775113	0.130065	-5.95942	2.53134e-09	3.86049e-08	chr6	166929504	166957191	ENSG00000026297	protein_coding	RNASET2	ENSG00000026297	protein_coding
GAS2L1	1126.26	-0.341838	0.0573927	-5.95612	2.58303e-09	3.93523e-08	chr22	29306582	29312785	ENSG00000185340	protein_coding	GAS2L1	ENSG00000185340	protein_coding
NUP153	1879.21	-0.219014	0.0367949	-5.9523	2.644e-09	4.02394e-08	chr6	17615035	17706834	ENSG00000124789	protein_coding	NUP153	ENSG00000124789	protein_coding
CDAN1	290.81	-0.481916	0.0810084	-5.94897	2.69836e-09	4.09815e-08	chr15	42723559	42737126	ENSG00000140326	protein_coding	CDAN1	ENSG00000140326	protein_coding
TIRAP	129.385	-0.754316	0.126806	-5.9486	2.70444e-09	4.10313e-08	chr11	126283065	126298845	ENSG00000150455	protein_coding	TIRAP	ENSG00000150455	protein_coding
TTC19	584.229	-0.345925	0.0581769	-5.94609	2.74616e-09	4.16212e-08	chr17	15999380	16045015	ENSG00000011295	protein_coding	TTC19	ENSG00000011295	protein_coding
KLHL12	870.545	0.323873	0.0544818	5.94461	2.77118e-09	4.19571e-08	chr1	202891100	202928636	ENSG00000117153	protein_coding	KLHL12	ENSG00000117153	protein_coding
EPS8L2	765.302	-0.419623	0.0705929	-5.94427	2.77694e-09	4.20009e-08	chr11	694438	727727	ENSG00000177106	protein_coding	EPS8L2	ENSG00000177106	protein_coding
THOC7	937.383	-0.277652	0.0467223	-5.94259	2.8055e-09	4.23891e-08	chr3	63833870	63863903	ENSG00000163634	protein_coding	THOC7	ENSG00000163634	protein_coding
TCF7L1	245.238	-0.63092	0.106201	-5.94079	2.83658e-09	4.28145e-08	chr2	85133410	85310388	ENSG00000152284	protein_coding	TCF7L1	ENSG00000152284	protein_coding
CRISPLD2	1611.77	0.488318	0.0822001	5.94059	2.8399e-09	4.28205e-08	chr16	84819984	84920768	ENSG00000103196	protein_coding	CRISPLD2	ENSG00000103196	protein_coding
FRRS1	89.7908	0.915922	0.154219	5.9391	2.86596e-09	4.3169e-08	chr1	99708703	99766631	ENSG00000156869	protein_coding	FRRS1	ENSG00000156869	protein_coding
LTV1	767.224	-0.306388	0.051598	-5.93798	2.88562e-09	4.34206e-08	chr6	143843344	143863812	ENSG00000135521	protein_coding	LTV1	ENSG00000135521	protein_coding
EPN1	3249.07	-0.249338	0.0419991	-5.93675	2.90724e-09	4.37011e-08	chr19	55675226	55709858	ENSG00000063245	protein_coding	EPN1	ENSG00000063245	protein_coding
ZMYM3	1149.37	0.316856	0.05338	5.93586	2.92313e-09	4.38949e-08	chrX	71239624	71255146	ENSG00000147130	protein_coding	ZMYM3	ENSG00000147130	protein_coding
RDX	4286.98	-0.217286	0.03661	-5.93516	2.93567e-09	4.4038e-08	chr11	110174880	110296722	ENSG00000137710	protein_coding	RDX	ENSG00000137710	protein_coding
TBC1D32	121.704	0.725746	0.122288	5.93474	2.94312e-09	4.41046e-08	chr6	121079494	121334745	ENSG00000146350	protein_coding	TBC1D32	ENSG00000146350	protein_coding
FOXP4	704.683	-0.353875	0.0596383	-5.93368	2.96211e-09	4.43439e-08	chr6	41546426	41602384	ENSG00000137166	protein_coding	FOXP4	ENSG00000137166	protein_coding
KCTD18	395.207	-0.430677	0.0725902	-5.93299	2.9747e-09	4.44869e-08	chr2	200488952	200519784	ENSG00000155729	protein_coding	KCTD18	ENSG00000155729	protein_coding
HRAS	870.548	-0.283966	0.0478666	-5.93245	2.98439e-09	4.45863e-08	chr11	532242	537287	ENSG00000174775	protein_coding	HRAS	ENSG00000174775	protein_coding
SH3D21	107.112	0.860938	0.145162	5.9309	3.01283e-09	4.49654e-08	chr1	36306387	36324886	ENSG00000214193	protein_coding	SH3D21	ENSG00000214193	protein_coding
C17orf51	489.614	-0.534855	0.0902309	-5.92763	3.07332e-09	4.58215e-08	chr17	21524790	21574458	ENSG00000212719	protein_coding	LINC02693	ENSG00000212719	lncRNA
ADAR	5550	-0.154384	0.0260463	-5.92729	3.0797e-09	4.58234e-08	chr1	154582062	154627999	ENSG00000160710	protein_coding	ADAR	ENSG00000160710	protein_coding
SEMA3D	165.888	0.700375	0.11816	5.92735	3.07865e-09	4.58234e-08	chr7	84995553	85186855	ENSG00000153993	protein_coding	SEMA3D	ENSG00000153993	protein_coding
BCKDHA	246.744	0.746148	0.125906	5.92624	3.09958e-09	4.60725e-08	chr19	41397460	41431345	ENSG00000248098	protein_coding	BCKDHA	ENSG00000248098	protein_coding
LRFN3	383.838	-0.4727	0.0797794	-5.92509	3.12123e-09	4.63472e-08	chr19	35935358	35945767	ENSG00000126243	protein_coding	LRFN3	ENSG00000126243	protein_coding
PAPD7	743.792	-0.362863	0.0612627	-5.92307	3.15985e-09	4.68732e-08	chr5	6713007	6757048	ENSG00000112941	protein_coding	TENT4A	ENSG00000112941	protein_coding
NUDCD3	2276.67	-0.27616	0.0466747	-5.9167	3.28473e-09	4.86273e-08	chr7	44379121	44490880	ENSG00000015676	protein_coding	NUDCD3	ENSG00000015676	protein_coding
HIF1AN	2161.15	0.20316	0.0343425	5.91569	3.30481e-09	4.88751e-08	chr10	100529072	100559998	ENSG00000166135	protein_coding	HIF1AN	ENSG00000166135	protein_coding
SKAP2	1334.37	0.26055	0.0440462	5.91539	3.31082e-09	4.89147e-08	chr7	26667062	26995239	ENSG00000005020	protein_coding	SKAP2	ENSG00000005020	protein_coding
AGPAT2	482.156	-0.420254	0.0710569	-5.91433	3.33234e-09	4.91831e-08	chr9	136673143	136687423	ENSG00000169692	protein_coding	AGPAT2	ENSG00000169692	protein_coding
LARP4	1911.51	-0.266467	0.0450617	-5.91337	3.3517e-09	4.9419e-08	chr12	50392383	50480004	ENSG00000161813	protein_coding	LARP4	ENSG00000161813	protein_coding
RPL31	5980.96	0.192745	0.0326108	5.91047	3.41124e-09	5.02464e-08	chr2	101001715	101024032	ENSG00000071082	protein_coding	RPL31	ENSG00000071082	protein_coding
PCDHGB5	899.317	-0.353859	0.0598909	-5.9084	3.45447e-09	5.07811e-08	chr5	141397987	141512979	ENSG00000276547	protein_coding	PCDHGB5	ENSG00000276547	protein_coding
FOXO4	265.49	0.46735	0.0791149	5.90724	3.47891e-09	5.10891e-08	chrX	71096197	71103535	ENSG00000184481	protein_coding	FOXO4	ENSG00000184481	protein_coding
ANKRD54	421.781	-0.482098	0.0816179	-5.90677	3.48877e-09	5.11314e-08	chr22	37830855	37849327	ENSG00000100124	protein_coding	ANKRD54	ENSG00000100124	protein_coding
MYL6B	591.87	0.320151	0.0542284	5.90375	3.55324e-09	5.20242e-08	chr12	56152256	56159647	ENSG00000196465	protein_coding	MYL6B	ENSG00000196465	protein_coding
SLC25A4	396.394	-0.479608	0.0812475	-5.90305	3.56841e-09	5.21942e-08	chr4	185143241	185150382	ENSG00000151729	protein_coding	SLC25A4	ENSG00000151729	protein_coding
ADAM12	11251.9	0.326998	0.0554103	5.9014	3.60434e-09	5.26673e-08	chr10	126012381	126388455	ENSG00000148848	protein_coding	ADAM12	ENSG00000148848	protein_coding
TANC2	4130.37	0.25397	0.0430498	5.89946	3.64704e-09	5.31882e-08	chr17	63009556	63427699	ENSG00000170921	protein_coding	TANC2	ENSG00000170921	protein_coding
TNFRSF21	406.373	-0.453955	0.0769488	-5.89945	3.64725e-09	5.31882e-08	chr6	47231532	47309905	ENSG00000146072	protein_coding	TNFRSF21	ENSG00000146072	protein_coding
CCNG2	992.697	0.402372	0.0682102	5.899	3.65721e-09	5.32804e-08	chr4	77157151	77433388	ENSG00000138764	protein_coding	CCNG2	ENSG00000138764	protein_coding
DOK4	1198.48	-0.317306	0.0537943	-5.8985	3.66818e-09	5.33872e-08	chr16	57471922	57487327	ENSG00000125170	protein_coding	DOK4	ENSG00000125170	protein_coding
SVEP1	919.352	0.486073	0.0824694	5.89399	3.76989e-09	5.4813e-08	chr9	110365251	110579880	ENSG00000165124	protein_coding	SVEP1	ENSG00000165124	protein_coding
NRF1	184.552	-0.575736	0.0976847	-5.89382	3.77374e-09	5.48146e-08	chr7	129611714	129757082	ENSG00000106459	protein_coding	NRF1	ENSG00000106459	protein_coding
NDUFB10	1334.66	-0.257707	0.0437418	-5.89154	3.82605e-09	5.55194e-08	chr16	1959508	1961975	ENSG00000140990	protein_coding	NDUFB10	ENSG00000140990	protein_coding
BBS9	693.08	0.364973	0.0619601	5.89044	3.85159e-09	5.58348e-08	chr7	33129244	33606068	ENSG00000122507	protein_coding	BBS9	ENSG00000122507	protein_coding
GLE1	739.364	-0.37009	0.0628336	-5.89	3.86202e-09	5.59306e-08	chr9	128504700	128542288	ENSG00000119392	protein_coding	GLE1	ENSG00000119392	protein_coding
CLUAP1	527.161	-0.490952	0.0833799	-5.88813	3.90588e-09	5.65099e-08	chr16	3500924	3539048	ENSG00000103351	protein_coding	CLUAP1	ENSG00000103351	protein_coding
FOXC2	420.118	-0.432741	0.0734963	-5.88793	3.91059e-09	5.65223e-08	chr16	86567251	86569728	ENSG00000176692	protein_coding	FOXC2	ENSG00000176692	protein_coding
PFKP	4120.14	0.28314	0.0481004	5.88644	3.94594e-09	5.6977e-08	chr10	3066333	3137712	ENSG00000067057	protein_coding	PFKP	ENSG00000067057	protein_coding
LEMD2	960.227	-0.329284	0.0559655	-5.88369	4.01218e-09	5.78765e-08	chr6	33771202	33789136	ENSG00000161904	protein_coding	LEMD2	ENSG00000161904	protein_coding
REV3L	2065.23	0.276574	0.0470152	5.88264	4.03772e-09	5.81877e-08	chr6	111299028	111483715	ENSG00000009413	protein_coding	REV3L	ENSG00000009413	protein_coding
OLFML3	3043.18	0.28833	0.0490168	5.88226	4.04691e-09	5.82628e-08	chr1	113979391	114035572	ENSG00000116774	protein_coding	OLFML3	ENSG00000116774	protein_coding
TTC8	437.201	-0.400045	0.0681185	-5.87278	4.2855e-09	6.16371e-08	chr14	88824153	88881078	ENSG00000165533	protein_coding	TTC8	ENSG00000165533	protein_coding
PARP14	480.791	-0.571211	0.0972825	-5.87167	4.31437e-09	6.19916e-08	chr3	122680618	122730840	ENSG00000173193	protein_coding	PARP14	ENSG00000173193	protein_coding
NEK1	987.063	0.371143	0.0632189	5.87076	4.33802e-09	6.22703e-08	chr4	169393275	169612629	ENSG00000137601	protein_coding	NEK1	ENSG00000137601	protein_coding
IRAK1	2601.57	-0.33013	0.0562614	-5.86779	4.41652e-09	6.33352e-08	chrX	154010500	154019980	ENSG00000184216	protein_coding	IRAK1	ENSG00000184216	protein_coding
CYB561	1309.69	-0.392485	0.0669201	-5.86498	4.49189e-09	6.4353e-08	chr17	63432304	63446378	ENSG00000008283	protein_coding	CYB561	ENSG00000008283	protein_coding
RPL12	8607.64	0.177488	0.0302762	5.86229	4.56535e-09	6.53416e-08	chr9	127447674	127451405	ENSG00000197958	protein_coding	RPL12	ENSG00000197958	protein_coding
CTNNBIP1	388.328	-0.458433	0.078204	-5.86202	4.57263e-09	6.53819e-08	chr1	9848276	9910336	ENSG00000178585	protein_coding	CTNNBIP1	ENSG00000178585	protein_coding
WDR12	823.827	0.307455	0.0524657	5.86011	4.62557e-09	6.60744e-08	chr2	202874782	203014798	ENSG00000138442	protein_coding	WDR12	ENSG00000138442	protein_coding
PIGW	442.777	0.384145	0.0656573	5.85076	4.89323e-09	6.98298e-08	chr17	36535020	36539310	ENSG00000277161	protein_coding	PIGW	ENSG00000277161	protein_coding
KIFC3	1007.54	-0.315268	0.0539251	-5.84641	5.02306e-09	7.15432e-08	chr16	57758217	57863053	ENSG00000140859	protein_coding	KIFC3	ENSG00000140859	protein_coding
HEATR1	2478.28	0.266307	0.0455566	5.84563	5.04642e-09	7.18062e-08	chr1	236549005	236604504	ENSG00000119285	protein_coding	HEATR1	ENSG00000119285	protein_coding
GAS5	836.442	0.396112	0.0677747	5.84454	5.07971e-09	7.22098e-08	chr1	173863900	173868882	ENSG00000234741	processed_transcript	GAS5	ENSG00000234741	lncRNA
DNAJC3	3583.35	-0.217708	0.0372702	-5.84135	5.17791e-09	7.35343e-08	chr13	95677139	95794989	ENSG00000102580	protein_coding	DNAJC3	ENSG00000102580	protein_coding
CPS1	240.032	0.713047	0.122125	5.83869	5.26137e-09	7.46473e-08	chr2	210477682	210679107	ENSG00000021826	protein_coding	CPS1	ENSG00000021826	protein_coding
MGME1	508.936	0.396185	0.0678625	5.83806	5.28126e-09	7.4857e-08	chr20	17968913	17991122	ENSG00000125871	protein_coding	MGME1	ENSG00000125871	protein_coding
SCP2	3149.48	0.231515	0.0397133	5.82968	5.55354e-09	7.85644e-08	chr1	52927229	53051703	ENSG00000116171	protein_coding	SCP2	ENSG00000116171	protein_coding
MRPS18B	909.207	0.260745	0.0447267	5.82974	5.5515e-09	7.85644e-08	chr6	30617709	30626395	ENSG00000204568	protein_coding	MRPS18B	ENSG00000204568	protein_coding
SERPINF1	620.971	0.472134	0.0810276	5.82683	5.64903e-09	7.98382e-08	chr17	1761959	1777574	ENSG00000132386	protein_coding	SERPINF1	ENSG00000132386	protein_coding
PMVK	581.537	0.459914	0.0789664	5.82418	5.73949e-09	8.10385e-08	chr1	154924734	154936991	ENSG00000163344	protein_coding	PMVK	ENSG00000163344	protein_coding
PAPSS2	5366.5	0.328135	0.0563449	5.82368	5.75659e-09	8.12017e-08	chr10	87659613	87747705	ENSG00000198682	protein_coding	PAPSS2	ENSG00000198682	protein_coding
CAAP1	358.624	0.498627	0.0856622	5.82085	5.8548e-09	8.25077e-08	chr9	26840685	26892804	ENSG00000120159	protein_coding	CAAP1	ENSG00000120159	protein_coding
ITPK1	959.706	-0.3567	0.0613216	-5.81687	5.99607e-09	8.44172e-08	chr14	92936914	93116320	ENSG00000100605	protein_coding	ITPK1	ENSG00000100605	protein_coding
PRELID1	2413.64	-0.255254	0.0439441	-5.80861	6.29953e-09	8.86046e-08	chr5	177303774	177306959	ENSG00000169230	protein_coding	PRELID1	ENSG00000169230	protein_coding
CCDC92	2084.78	-0.271156	0.0466939	-5.80709	6.35677e-09	8.93239e-08	chr12	123918660	123972831	ENSG00000119242	protein_coding	CCDC92	ENSG00000119242	protein_coding
COL5A3	2417.07	0.442446	0.076225	5.80448	6.45656e-09	9.06392e-08	chr19	9959561	10010471	ENSG00000080573	protein_coding	COL5A3	ENSG00000080573	protein_coding
NDUFV3	1366.29	-0.268058	0.0462228	-5.79926	6.66091e-09	9.34185e-08	chr21	42879644	42913304	ENSG00000160194	protein_coding	NDUFV3	ENSG00000160194	protein_coding
ULK1	991.36	-0.481152	0.0830278	-5.79507	6.82927e-09	9.55967e-08	chr12	131894651	131923167	ENSG00000177169	protein_coding	ULK1	ENSG00000177169	protein_coding
GNG2	2522.53	0.400408	0.0691023	5.79442	6.85559e-09	9.58735e-08	chr14	51826195	51979342	ENSG00000186469	protein_coding	GNG2	ENSG00000186469	protein_coding
RPL22L1	769.526	0.517605	0.0894082	5.78923	7.07084e-09	9.87896e-08	chr3	170864875	170870483	ENSG00000163584	protein_coding	RPL22L1	ENSG00000163584	protein_coding
GAPDH	97805.8	0.159327	0.0275498	5.78324	7.32769e-09	1.02281e-07	chr12	6533927	6538374	ENSG00000111640	protein_coding	GAPDH	ENSG00000111640	protein_coding
FH	1596	-0.270968	0.0468876	-5.77911	7.50983e-09	1.04624e-07	chr1	241497603	241519761	ENSG00000091483	protein_coding	FH	ENSG00000091483	protein_coding
NCS1	3163.2	-0.248971	0.0430804	-5.77922	7.50494e-09	1.04624e-07	chr9	130172578	130237304	ENSG00000107130	protein_coding	NCS1	ENSG00000107130	protein_coding
LARP1B	479.38	-0.369207	0.063894	-5.77843	7.53992e-09	1.04943e-07	chr4	128061268	128222931	ENSG00000138709	protein_coding	LARP1B	ENSG00000138709	protein_coding
INTS4	725.609	0.318516	0.0551596	5.77443	7.72132e-09	1.07366e-07	chr11	77878720	77994678	ENSG00000149262	protein_coding	INTS4	ENSG00000149262	protein_coding
CAPN2	17457.9	-0.191599	0.0332153	-5.7684	8.00257e-09	1.11171e-07	chr1	223701593	223776018	ENSG00000162909	protein_coding	CAPN2	ENSG00000162909	protein_coding
MRPL19	1090.81	-0.322846	0.0560029	-5.76481	8.17505e-09	1.1346e-07	chr2	75646783	75690851	ENSG00000115364	protein_coding	MRPL19	ENSG00000115364	protein_coding
USP28	386.43	-0.557522	0.0968367	-5.75735	8.54468e-09	1.18478e-07	chr11	113797874	113875570	ENSG00000048028	protein_coding	USP28	ENSG00000048028	protein_coding
FYCO1	1225.02	-0.298244	0.0518046	-5.7571	8.55726e-09	1.1854e-07	chr3	45917899	45995824	ENSG00000163820	protein_coding	FYCO1	ENSG00000163820	protein_coding
TCAIM	596.084	0.406129	0.0705481	5.75676	8.57422e-09	1.18663e-07	chr3	44338119	44409451	ENSG00000179152	protein_coding	TCAIM	ENSG00000179152	protein_coding
USP4	1700.09	0.242438	0.042127	5.75492	8.66816e-09	1.1985e-07	chr3	49277831	49340712	ENSG00000114316	protein_coding	USP4	ENSG00000114316	protein_coding
SLC46A1	449.219	-0.517067	0.0898992	-5.75163	8.8389e-09	1.22095e-07	chr17	28394756	28407197	ENSG00000076351	protein_coding	SLC46A1	ENSG00000076351	protein_coding
ASMTL	629.642	0.360261	0.0626785	5.74776	9.04317e-09	1.24799e-07	chrX	1403139	1453762	ENSG00000169093	protein_coding	ASMTL	ENSG00000169093	protein_coding
C6orf132	730.912	-0.484621	0.0843512	-5.74528	9.17686e-09	1.26525e-07	chr6	42101118	42142619	ENSG00000188112	protein_coding	C6orf132	ENSG00000188112	protein_coding
RPL11	8227.38	0.150634	0.0262341	5.74191	9.3613e-09	1.28826e-07	chr1	23691779	23696425	ENSG00000142676	protein_coding	RPL11	ENSG00000142676	protein_coding
FERMT1	215.686	-0.65415	0.113924	-5.74199	9.35677e-09	1.28826e-07	chr20	6074845	6123544	ENSG00000101311	protein_coding	FERMT1	ENSG00000101311	protein_coding
PYGB	4746.5	-0.255917	0.0445903	-5.73929	9.50718e-09	1.3071e-07	chr20	25248069	25298014	ENSG00000100994	protein_coding	PYGB	ENSG00000100994	protein_coding
FKBP14	3274.54	0.217272	0.0378813	5.73559	9.71729e-09	1.33474e-07	chr7	30010587	30026684	ENSG00000106080	protein_coding	FKBP14	ENSG00000106080	protein_coding
CTNNA1	14497.2	-0.131562	0.0229444	-5.73394	9.81233e-09	1.34527e-07	chr5	138610967	138935034	ENSG00000044115	protein_coding	CTNNA1	ENSG00000044115	protein_coding
PCYOX1L	204.764	0.508914	0.0887535	5.73402	9.80774e-09	1.34527e-07	chr5	149358007	149369653	ENSG00000145882	protein_coding	PCYOX1L	ENSG00000145882	protein_coding
PDZRN3	1336.24	0.298331	0.0520393	5.7328	9.87837e-09	1.35306e-07	chr3	73382433	73624940	ENSG00000121440	protein_coding	PDZRN3	ENSG00000121440	protein_coding
REPIN1	565.039	-0.403002	0.070315	-5.73137	9.96205e-09	1.36325e-07	chr7	150368189	150374044	ENSG00000214022	protein_coding	REPIN1	ENSG00000214022	protein_coding
BPNT1	780.531	0.305899	0.0533892	5.72961	1.00664e-08	1.37624e-07	chr1	220057482	220090462	ENSG00000162813	protein_coding	BPNT1	ENSG00000162813	protein_coding
PEX2	831.118	0.353262	0.0616633	5.72889	1.01092e-08	1.38081e-07	chr8	76980258	77001044	ENSG00000164751	protein_coding	PEX2	ENSG00000164751	protein_coding
XPA	106.28	-0.708338	0.123711	-5.72574	1.02982e-08	1.40531e-07	chr9	97674909	97697357	ENSG00000136936	protein_coding	XPA	ENSG00000136936	protein_coding
FXN	162.148	-0.591093	0.103249	-5.72495	1.03465e-08	1.41058e-07	chr9	69035259	69100178	ENSG00000165060	protein_coding	FXN	ENSG00000165060	protein_coding
SEPHS1	784.226	-0.309998	0.0541719	-5.72249	1.04974e-08	1.42983e-07	chr10	13317424	13348298	ENSG00000086475	protein_coding	SEPHS1	ENSG00000086475	protein_coding
STIP1	4566.83	-0.211564	0.0370072	-5.71684	1.08526e-08	1.47684e-07	chr11	64185272	64204543	ENSG00000168439	protein_coding	STIP1	ENSG00000168439	protein_coding
API5	3167.52	-0.223889	0.0391765	-5.71486	1.09792e-08	1.4913e-07	chr11	43311963	43344529	ENSG00000166181	protein_coding	API5	ENSG00000166181	protein_coding
LRRC57	769.987	0.288279	0.0504433	5.71491	1.09765e-08	1.4913e-07	chr15	42537820	42548802	ENSG00000180979	protein_coding	LRRC57	ENSG00000180979	protein_coding
CASP8	301.178	0.47897	0.0838533	5.71199	1.11661e-08	1.51528e-07	chr2	201233443	201287711	ENSG00000064012	protein_coding	CASP8	ENSG00000064012	protein_coding
CCND1	105364	0.167154	0.0292723	5.71031	1.12768e-08	1.52747e-07	chr11	69641087	69654474	ENSG00000110092	protein_coding	CCND1	ENSG00000110092	protein_coding
CCDC69	48.7212	-1.13367	0.198527	-5.71044	1.12686e-08	1.52747e-07	chr5	151181052	151224145	ENSG00000198624	protein_coding	CCDC69	ENSG00000198624	protein_coding
C7orf50	1073.1	-0.297482	0.0521002	-5.70981	1.131e-08	1.53056e-07	chr7	996986	1138260	ENSG00000146540	protein_coding	C7orf50	ENSG00000146540	protein_coding
TTLL5	726.589	0.284062	0.0497593	5.70872	1.13831e-08	1.53903e-07	chr14	75633625	75955078	ENSG00000119685	protein_coding	TTLL5	ENSG00000119685	protein_coding
IFT172	490.004	0.340827	0.0597308	5.70604	1.15633e-08	1.56051e-07	chr2	27444371	27489789	ENSG00000138002	protein_coding	IFT172	ENSG00000138002	protein_coding
WBP1L	1674.85	0.222354	0.0389807	5.7042	1.16888e-08	1.57601e-07	chr10	102743970	102816267	ENSG00000166272	protein_coding	WBP1L	ENSG00000166272	protein_coding
ENOSF1	198.042	0.630261	0.110511	5.70315	1.17615e-08	1.58434e-07	chr18	670324	712676	ENSG00000132199	protein_coding	ENOSF1	ENSG00000132199	protein_coding
HSP90AA1	41473.1	-0.30444	0.0534118	-5.69986	1.19904e-08	1.6137e-07	chr14	102080738	102139699	ENSG00000080824	protein_coding	HSP90AA1	ENSG00000080824	protein_coding
CFH	390.735	0.437066	0.0766832	5.69963	1.20069e-08	1.61444e-07	chr1	196651878	196747504	ENSG00000000971	protein_coding	CFH	ENSG00000000971	protein_coding
C19orf12	745.303	-0.321062	0.05634	-5.69864	1.20764e-08	1.62081e-07	chr19	29698886	29715789	ENSG00000131943	protein_coding	C19orf12	ENSG00000131943	protein_coding
RFX5	604.057	0.333508	0.0585321	5.69786	1.21323e-08	1.62682e-07	chr1	151340640	151347357	ENSG00000143390	protein_coding	RFX5	ENSG00000143390	protein_coding
SURF4	15073	-0.162083	0.0284489	-5.69735	1.21683e-08	1.63015e-07	chr9	133361449	133376166	ENSG00000148248	protein_coding	SURF4	ENSG00000148248	protein_coding
SLC24A1	231.583	0.507678	0.0891567	5.69422	1.23936e-08	1.65882e-07	chr15	65611366	65660995	ENSG00000074621	protein_coding	SLC24A1	ENSG00000074621	protein_coding
HENMT1	126.544	0.750569	0.131862	5.6921	1.25489e-08	1.67808e-07	chr1	108648290	108661526	ENSG00000162639	protein_coding	HENMT1	ENSG00000162639	protein_coding
RPL32	9049.26	0.169104	0.0297137	5.6911	1.2622e-08	1.68631e-07	chr3	12834485	12841588	ENSG00000144713	protein_coding	RPL32	ENSG00000144713	protein_coding
PDXDC1	3914.84	-0.194421	0.0341705	-5.68972	1.2725e-08	1.69852e-07	chr16	14974591	15139339	ENSG00000179889	protein_coding	PDXDC1	ENSG00000179889	protein_coding
YIPF6	1445.53	0.215749	0.037944	5.68598	1.30068e-08	1.73456e-07	chrX	68498323	68537285	ENSG00000181704	protein_coding	YIPF6	ENSG00000181704	protein_coding
PROS1	458.368	0.392614	0.0690592	5.68518	1.30676e-08	1.74108e-07	chr3	93873033	93974066	ENSG00000184500	protein_coding	PROS1	ENSG00000184500	protein_coding
SLC48A1	283.673	-0.56423	0.0992732	-5.68361	1.31879e-08	1.75476e-07	chr12	47753916	47782753	ENSG00000211584	protein_coding	SLC48A1	ENSG00000211584	protein_coding
ZNF658	66.0996	-1.00588	0.176982	-5.68353	1.31942e-08	1.75476e-07	chr9	66856426	66932141	ENSG00000274349	protein_coding	ZNF658	ENSG00000274349	protein_coding
ZMYM2	1590.14	0.25032	0.0440469	5.68304	1.32324e-08	1.75824e-07	chr13	19958670	20091829	ENSG00000121741	protein_coding	ZMYM2	ENSG00000121741	protein_coding
VPS37A	1500.4	-0.26939	0.0475107	-5.67009	1.42721e-08	1.89296e-07	chr8	17246571	17302427	ENSG00000155975	protein_coding	VPS37A	ENSG00000155975	protein_coding
FMR1	559.498	-0.390366	0.0688837	-5.66704	1.45289e-08	1.92527e-07	chrX	147911951	147951125	ENSG00000102081	protein_coding	FMR1	ENSG00000102081	protein_coding
CNN2	10528.8	0.221706	0.0391274	5.66628	1.45934e-08	1.93208e-07	chr19	1026581	1039068	ENSG00000064666	protein_coding	CNN2	ENSG00000064666	protein_coding
HNRNPM	3464.52	-0.218096	0.0385027	-5.66443	1.47512e-08	1.94945e-07	chr19	8444767	8489114	ENSG00000099783	protein_coding	HNRNPM	ENSG00000099783	protein_coding
TRPC4AP	3254.32	-0.185376	0.0327526	-5.6599	1.51465e-08	1.99988e-07	chr20	35002404	35092871	ENSG00000100991	protein_coding	TRPC4AP	ENSG00000100991	protein_coding
CHEK1	744.768	0.30573	0.0540208	5.65948	1.51831e-08	2.00291e-07	chr11	125625136	125676255	ENSG00000149554	protein_coding	CHEK1	ENSG00000149554	protein_coding
MDK	259.58	-0.597905	0.105708	-5.6562	1.5476e-08	2.03972e-07	chr11	46380756	46383837	ENSG00000110492	protein_coding	MDK	ENSG00000110492	protein_coding
MAPRE3	468.354	-0.535857	0.0947702	-5.65427	1.56508e-08	2.0609e-07	chr2	26970612	27027196	ENSG00000084764	protein_coding	MAPRE3	ENSG00000084764	protein_coding
MTFMT	299.502	-0.438088	0.0774941	-5.65318	1.57506e-08	2.07218e-07	chr15	65001512	65029639	ENSG00000103707	protein_coding	MTFMT	ENSG00000103707	protein_coding
ELAVL1	2081.58	-0.199328	0.0352612	-5.6529	1.57762e-08	2.07369e-07	chr19	7958579	8445041	ENSG00000066044	protein_coding	ELAVL1	ENSG00000066044	protein_coding
RNF168	855.304	0.289265	0.0511738	5.6526	1.58038e-08	2.07546e-07	chr3	196468783	196503768	ENSG00000163961	protein_coding	RNF168	ENSG00000163961	protein_coding
C5orf38	194.835	-0.584643	0.10348	-5.64982	1.60612e-08	2.10737e-07	chr5	2752131	2755397	ENSG00000186493	protein_coding	C5orf38	ENSG00000186493	lncRNA
RHOU	124.937	-0.869978	0.154002	-5.64912	1.61267e-08	2.11407e-07	chr1	228735077	228746669	ENSG00000116574	protein_coding	RHOU	ENSG00000116574	protein_coding
GLYR1	2272.3	0.237895	0.0421161	5.64855	1.61805e-08	2.11923e-07	chr16	4803203	4847342	ENSG00000140632	protein_coding	GLYR1	ENSG00000140632	protein_coding
OGFRL1	713.224	-0.379093	0.0671378	-5.64649	1.63761e-08	2.14293e-07	chr6	71288803	71308950	ENSG00000119900	protein_coding	OGFRL1	ENSG00000119900	protein_coding
UTP14C	1941.91	0.230051	0.0407687	5.64284	1.67269e-08	2.18689e-07	chr13	52024691	52033600	ENSG00000253797	protein_coding	UTP14C	ENSG00000253797	protein_coding
QTRTD1	617.595	0.329564	0.0584455	5.63883	1.71211e-08	2.23643e-07	chr3	114005833	114088422	ENSG00000151576	protein_coding	QTRT2	ENSG00000151576	protein_coding
TMEM9	616.899	-0.348964	0.0618878	-5.63866	1.7138e-08	2.23664e-07	chr1	201134772	201171574	ENSG00000116857	protein_coding	TMEM9	ENSG00000116857	protein_coding
PPIC	2226.53	0.197225	0.0349877	5.63699	1.73047e-08	2.25639e-07	chr5	123023250	123036741	ENSG00000168938	protein_coding	PPIC	ENSG00000168938	protein_coding
ZNF318	1166.67	-0.308345	0.0547081	-5.63619	1.73851e-08	2.26485e-07	chr6	43307134	43369478	ENSG00000171467	protein_coding	ZNF318	ENSG00000171467	protein_coding
WDR75	920.342	0.263591	0.0467716	5.63571	1.74337e-08	2.26716e-07	chr2	189441433	189475565	ENSG00000115368	protein_coding	WDR75	ENSG00000115368	protein_coding
PLA2G4A	129.385	0.747862	0.132709	5.63535	1.74706e-08	2.26994e-07	chr1	186828953	186988981	ENSG00000116711	protein_coding	PLA2G4A	ENSG00000116711	protein_coding
APIP	369.141	-0.452225	0.0803328	-5.6294	1.80841e-08	2.34757e-07	chr11	34853094	34916499	ENSG00000149089	protein_coding	APIP	ENSG00000149089	protein_coding
CTBP1	1958.81	-0.18887	0.0335631	-5.62731	1.83041e-08	2.37402e-07	chr4	1211448	1249953	ENSG00000159692	protein_coding	CTBP1	ENSG00000159692	protein_coding
COL5A1	83908.2	0.232857	0.0413847	5.62664	1.8375e-08	2.38112e-07	chr9	134641774	134844843	ENSG00000130635	protein_coding	COL5A1	ENSG00000130635	protein_coding
UXS1	1255.51	-0.279869	0.0497586	-5.62455	1.85993e-08	2.40593e-07	chr2	106093303	106194339	ENSG00000115652	protein_coding	UXS1	ENSG00000115652	protein_coding
CDC27	3953.87	-0.254764	0.045297	-5.6243	1.86265e-08	2.40732e-07	chr17	47117703	47189422	ENSG00000004897	protein_coding	CDC27	ENSG00000004897	protein_coding
HIST1H2BK	604.693	0.434379	0.0772485	5.62313	1.87523e-08	2.42145e-07	chr6	27146418	27146798	ENSG00000197903	protein_coding	H2BC12	ENSG00000197903	protein_coding
PHLPP2	685.876	-0.372368	0.0662247	-5.62279	1.87896e-08	2.42413e-07	chr16	71637835	71724701	ENSG00000040199	protein_coding	PHLPP2	ENSG00000040199	protein_coding
RPA2	772.535	0.320454	0.0570038	5.62163	1.89161e-08	2.4383e-07	chr1	27891524	27914746	ENSG00000117748	protein_coding	RPA2	ENSG00000117748	protein_coding
SETD2	2405.05	-0.232704	0.0414002	-5.62084	1.90036e-08	2.44742e-07	chr3	47016429	47163967	ENSG00000181555	protein_coding	SETD2	ENSG00000181555	protein_coding
ENTPD5	1042.88	0.280341	0.0499401	5.61353	1.98236e-08	2.55079e-07	chr14	73958010	74019399	ENSG00000187097	protein_coding	ENTPD5	ENSG00000187097	protein_coding
GNS	6304.45	0.146247	0.0260557	5.61287	1.99003e-08	2.55841e-07	chr12	64713445	64759447	ENSG00000135677	protein_coding	GNS	ENSG00000135677	protein_coding
FGD6	295.715	0.478693	0.0853197	5.61059	2.01642e-08	2.58999e-07	chr12	95076749	95217482	ENSG00000180263	protein_coding	FGD6	ENSG00000180263	protein_coding
KCTD12	3120.09	0.3409	0.0607618	5.61044	2.01813e-08	2.58999e-07	chr13	76880166	76886390	ENSG00000178695	protein_coding	KCTD12	ENSG00000178695	protein_coding
SEMA5A	3363.79	0.277855	0.0495279	5.61007	2.0224e-08	2.59321e-07	chr5	9035026	9546075	ENSG00000112902	protein_coding	SEMA5A	ENSG00000112902	protein_coding
POLE	730.483	-0.398015	0.0709502	-5.60978	2.02583e-08	2.59533e-07	chr12	132623753	132687365	ENSG00000177084	protein_coding	POLE	ENSG00000177084	protein_coding
YPEL5	2438.36	-0.250861	0.0447579	-5.60486	2.08428e-08	2.66788e-07	chr2	30146941	30160533	ENSG00000119801	protein_coding	YPEL5	ENSG00000119801	protein_coding
ABCA2	1777.2	-0.316802	0.0565259	-5.60455	2.08792e-08	2.67021e-07	chr9	137007227	137028922	ENSG00000107331	protein_coding	ABCA2	ENSG00000107331	protein_coding
THBS2	3654.51	0.369698	0.0660118	5.60048	2.13758e-08	2.73133e-07	chr6	169215780	169254044	ENSG00000186340	protein_coding	THBS2	ENSG00000186340	protein_coding
PRNP	12950.9	-0.228101	0.0407405	-5.59888	2.15742e-08	2.75428e-07	chr20	4686236	4701590	ENSG00000171867	protein_coding	PRNP	ENSG00000171867	protein_coding
PLXNA2	2116.27	-0.268178	0.0479087	-5.59769	2.17231e-08	2.77088e-07	chr1	208022242	208244320	ENSG00000076356	protein_coding	PLXNA2	ENSG00000076356	protein_coding
SYNJ2	2967.96	0.199129	0.0356061	5.59255	2.23755e-08	2.85162e-07	chr6	157981887	158099176	ENSG00000078269	protein_coding	SYNJ2	ENSG00000078269	protein_coding
FBLN1	798.154	-0.396368	0.0709263	-5.58845	2.29107e-08	2.91728e-07	chr22	45502238	45601135	ENSG00000077942	protein_coding	FBLN1	ENSG00000077942	protein_coding
NAB1	798.422	0.316196	0.0565976	5.58675	2.31358e-08	2.94339e-07	chr2	190646746	190692766	ENSG00000138386	protein_coding	NAB1	ENSG00000138386	protein_coding
TNFAIP3	468.864	-0.610589	0.109344	-5.58412	2.34888e-08	2.98312e-07	chr6	137867188	137883312	ENSG00000118503	protein_coding	TNFAIP3	ENSG00000118503	protein_coding
ARHGEF9	598.717	0.385079	0.0689595	5.58413	2.34873e-08	2.98312e-07	chrX	63634967	63809274	ENSG00000131089	protein_coding	ARHGEF9	ENSG00000131089	protein_coding
RRAGC	1923.28	-0.212822	0.0381741	-5.57505	2.47464e-08	3.14011e-07	chr1	38838198	38859823	ENSG00000116954	protein_coding	RRAGC	ENSG00000116954	protein_coding
F2RL2	469.356	-0.482392	0.0866547	-5.56683	2.59414e-08	3.2889e-07	chr5	76615482	76623434	ENSG00000164220	protein_coding	F2RL2	ENSG00000164220	protein_coding
WFDC1	300.046	0.508307	0.0913852	5.56225	2.66316e-08	3.37349e-07	chr16	84294646	84329851	ENSG00000103175	protein_coding	WFDC1	ENSG00000103175	protein_coding
ARHGAP23	4965.73	-0.213837	0.0385088	-5.55294	2.80903e-08	3.55213e-07	chr17	38419280	38512392	ENSG00000275832	protein_coding	ARHGAP23	ENSG00000275832	protein_coding
RNF10	3610.43	-0.203078	0.036578	-5.55192	2.82548e-08	3.56984e-07	chr12	120533480	120577594	ENSG00000022840	protein_coding	RNF10	ENSG00000022840	protein_coding
SCARA3	1159.17	-0.368397	0.066399	-5.54823	2.88583e-08	3.64296e-07	chr8	27633868	27676776	ENSG00000168077	protein_coding	SCARA3	ENSG00000168077	protein_coding
RNF149	793.93	-0.404422	0.0730259	-5.53807	3.05831e-08	3.85736e-07	chr2	101271219	101308701	ENSG00000163162	protein_coding	RNF149	ENSG00000163162	protein_coding
TTF2	404.021	-0.487494	0.0880629	-5.53574	3.09908e-08	3.90543e-07	chr1	117060303	117107453	ENSG00000116830	protein_coding	TTF2	ENSG00000116830	protein_coding
PLOD2	11584.8	0.293229	0.0529949	5.53315	3.14523e-08	3.96018e-07	chr3	146069440	146163653	ENSG00000152952	protein_coding	PLOD2	ENSG00000152952	protein_coding
MTA1	933.563	-0.291997	0.0527746	-5.5329	3.14981e-08	3.96254e-07	chr14	105419820	105470729	ENSG00000182979	protein_coding	MTA1	ENSG00000182979	protein_coding
TMEM106B	1113.68	-0.428856	0.0775889	-5.52729	3.25216e-08	4.08779e-07	chr7	12211241	12243367	ENSG00000106460	protein_coding	TMEM106B	ENSG00000106460	protein_coding
KCMF1	2077.97	-0.230599	0.0417485	-5.52352	3.32278e-08	4.17298e-07	chr2	84971093	85059472	ENSG00000176407	protein_coding	KCMF1	ENSG00000176407	protein_coding
TMEM98	1283.13	-0.334741	0.0606417	-5.51997	3.39055e-08	4.25445e-07	chr17	32927910	32945106	ENSG00000006042	protein_coding	TMEM98	ENSG00000006042	protein_coding
GALNT7	731.195	-0.331883	0.0601399	-5.51851	3.41877e-08	4.28618e-07	chr4	173168753	173323967	ENSG00000109586	protein_coding	GALNT7	ENSG00000109586	protein_coding
PARVB	2201.36	-0.183199	0.0332156	-5.51544	3.47908e-08	4.35806e-07	chr22	43999211	44172949	ENSG00000188677	protein_coding	PARVB	ENSG00000188677	protein_coding
MAGEF1	439.056	-0.343692	0.0623459	-5.51266	3.53456e-08	4.42378e-07	chr3	184710367	184712002	ENSG00000177383	protein_coding	MAGEF1	ENSG00000177383	protein_coding
MR1	1097.13	0.253129	0.0459454	5.50935	3.60163e-08	4.50004e-07	chr1	181033425	181061938	ENSG00000153029	protein_coding	MR1	ENSG00000153029	protein_coding
SMAD3	880.515	-0.547881	0.0994452	-5.50938	3.60106e-08	4.50004e-07	chr15	67063763	67195195	ENSG00000166949	protein_coding	SMAD3	ENSG00000166949	protein_coding
TRIM8	3127.48	-0.189468	0.0344068	-5.50671	3.65591e-08	4.56291e-07	chr10	102644496	102658407	ENSG00000171206	protein_coding	TRIM8	ENSG00000171206	protein_coding
CRTC3	916.096	-0.348353	0.063261	-5.50661	3.65818e-08	4.56291e-07	chr15	90529925	90645345	ENSG00000140577	protein_coding	CRTC3	ENSG00000140577	protein_coding
RQCD1	1225.17	-0.316655	0.0575105	-5.50604	3.66992e-08	4.57367e-07	chr2	218568580	218597080	ENSG00000144580	protein_coding	CNOT9	ENSG00000144580	protein_coding
LUM	10171	0.248886	0.0452036	5.50589	3.67317e-08	4.57383e-07	chr12	91102629	91111831	ENSG00000139329	protein_coding	LUM	ENSG00000139329	protein_coding
ZNF71	196.331	-0.589519	0.107074	-5.50573	3.67642e-08	4.57399e-07	chr19	56595264	56626481	ENSG00000197951	protein_coding	ZNF71	ENSG00000197951	protein_coding
RBM47	71.1662	0.869433	0.158128	5.49829	3.83499e-08	4.76722e-07	chr4	40423267	40630875	ENSG00000163694	protein_coding	RBM47	ENSG00000163694	protein_coding
DUSP7	937.28	-0.285782	0.0519901	-5.49686	3.86609e-08	4.80181e-07	chr3	52048919	52056550	ENSG00000164086	protein_coding	DUSP7	ENSG00000164086	protein_coding
ENSA	2123.08	0.227494	0.0413878	5.49666	3.87059e-08	4.80334e-07	chr1	150600851	150629612	ENSG00000143420	protein_coding	ENSA	ENSG00000143420	protein_coding
USP38	1159.22	-0.310347	0.0564642	-5.49635	3.87739e-08	4.8077e-07	chr4	143184917	143223830	ENSG00000170185	protein_coding	USP38	ENSG00000170185	protein_coding
C7orf26	314.255	-0.418722	0.0761858	-5.49606	3.8837e-08	4.81146e-07	chr7	6590017	6608726	ENSG00000146576	protein_coding	INTS15	ENSG00000146576	protein_coding
DOPEY1	531.163	-0.399271	0.07267	-5.49431	3.92244e-08	4.85535e-07	chr6	83067666	83171350	ENSG00000083097	protein_coding	DOP1A	ENSG00000083097	protein_coding
SNRK	534.072	-0.356715	0.0649517	-5.49201	3.97391e-08	4.9149e-07	chr3	43286512	43424764	ENSG00000163788	protein_coding	SNRK	ENSG00000163788	protein_coding
C11orf74	202.148	0.580966	0.105798	5.49125	3.99094e-08	4.92765e-07	chr11	36594493	36659290	ENSG00000166352	protein_coding	IFTAP	ENSG00000166352	protein_coding
QARS	2688.57	0.187679	0.0341778	5.49126	3.99067e-08	4.92765e-07	chr3	49095932	49105135	ENSG00000172053	protein_coding	QARS1	ENSG00000172053	protein_coding
HEBP2	1057.19	-0.236582	0.0430909	-5.4903	4.01245e-08	4.95004e-07	chr6	138403531	138422197	ENSG00000051620	protein_coding	HEBP2	ENSG00000051620	protein_coding
ELMOD3	210.264	-0.581501	0.10593	-5.48947	4.0315e-08	4.96935e-07	chr2	85354394	85391752	ENSG00000115459	protein_coding	ELMOD3	ENSG00000115459	protein_coding
NACAD	149.983	-0.60617	0.110452	-5.48808	4.06336e-08	5.00022e-07	chr7	45080438	45088914	ENSG00000136274	protein_coding	NACAD	ENSG00000136274	protein_coding
G6PD	2570.05	0.192894	0.035147	5.48821	4.06031e-08	5.00022e-07	chrX	154531391	154547572	ENSG00000160211	protein_coding	G6PD	ENSG00000160211	protein_coding
DYNLRB1	2342.43	-0.198362	0.0361847	-5.48194	4.20679e-08	5.17237e-07	chr20	34516409	34540958	ENSG00000125971	protein_coding	DYNLRB1	ENSG00000125971	protein_coding
SHROOM3	5130.62	-0.309234	0.0564549	-5.47755	4.31267e-08	5.29601e-07	chr4	76435100	76783253	ENSG00000138771	protein_coding	SHROOM3	ENSG00000138771	protein_coding
ZNF41	484.196	0.334343	0.0610397	5.47747	4.31457e-08	5.29601e-07	chrX	47445879	47482946	ENSG00000147124	protein_coding	ZNF41	ENSG00000147124	protein_coding
S1PR3	736.974	-0.332932	0.0608095	-5.475	4.37514e-08	5.36587e-07	chr9	88991447	89005010	ENSG00000213694	protein_coding	S1PR3	ENSG00000213694	protein_coding
PRDM4	1098.64	-0.245019	0.0448547	-5.46251	4.69444e-08	5.74785e-07	chr12	107732866	107761272	ENSG00000110851	protein_coding	PRDM4	ENSG00000110851	protein_coding
UBAC1	508.734	-0.337409	0.0617668	-5.46263	4.69122e-08	5.74785e-07	chr9	135932969	135961380	ENSG00000130560	protein_coding	UBAC1	ENSG00000130560	protein_coding
SRPK2	1784.9	-0.220378	0.0403512	-5.46149	4.7215e-08	5.77616e-07	chr7	105110704	105399308	ENSG00000135250	protein_coding	SRPK2	ENSG00000135250	protein_coding
SKIV2L	1288.55	0.29484	0.0539867	5.46134	4.72556e-08	5.77629e-07	chr6	31959080	31969755	ENSG00000204351	protein_coding	SKIV2L	ENSG00000204351	protein_coding
GLI1	59.6768	1.12301	0.205648	5.46082	4.73946e-08	5.78846e-07	chr12	57460135	57472262	ENSG00000111087	protein_coding	GLI1	ENSG00000111087	protein_coding
IL11RA	589.368	0.352103	0.064493	5.45955	4.77355e-08	5.82525e-07	chr9	34650702	34661892	ENSG00000137070	protein_coding	IL11RA	ENSG00000137070	protein_coding
CD81	10975	-0.256897	0.047065	-5.45834	4.80607e-08	5.86005e-07	chr11	2376177	2397419	ENSG00000110651	protein_coding	CD81	ENSG00000110651	protein_coding
NDUFA8	803.196	-0.288529	0.0528825	-5.45604	4.86866e-08	5.93142e-07	chr9	122144058	122159819	ENSG00000119421	protein_coding	NDUFA8	ENSG00000119421	protein_coding
PARP9	314.937	-0.710254	0.130408	-5.44639	5.14016e-08	6.25699e-07	chr3	122527924	122564577	ENSG00000138496	protein_coding	PARP9	ENSG00000138496	protein_coding
MYH10	3519.02	-0.268764	0.0493695	-5.44393	5.21189e-08	6.33905e-07	chr17	8474205	8630761	ENSG00000133026	protein_coding	MYH10	ENSG00000133026	protein_coding
CEP250	456.225	-0.790212	0.145168	-5.44345	5.22585e-08	6.35075e-07	chr20	35455164	35519280	ENSG00000126001	protein_coding	CEP250	ENSG00000126001	protein_coding
RPL29	7359.31	0.159443	0.0293076	5.44032	5.31839e-08	6.44718e-07	chr3	51993600	51995942	ENSG00000162244	protein_coding	RPL29	ENSG00000162244	protein_coding
STIM2	766.547	0.337085	0.0619982	5.43701	5.41806e-08	6.56257e-07	chr4	26857678	27025381	ENSG00000109689	protein_coding	STIM2	ENSG00000109689	protein_coding
GLMP	1230.7	0.330737	0.0608697	5.43352	5.52534e-08	6.68698e-07	chr1	156290089	156295689	ENSG00000198715	protein_coding	GLMP	ENSG00000198715	protein_coding
ABR	3166.62	-0.28068	0.0516777	-5.43135	5.59295e-08	6.76323e-07	chr17	1003518	1229021	ENSG00000159842	protein_coding	ABR	ENSG00000159842	protein_coding
MSRB2	328.349	-0.423008	0.0779307	-5.428	5.69897e-08	6.88574e-07	chr10	23095506	23122013	ENSG00000148450	protein_coding	MSRB2	ENSG00000148450	protein_coding
RAB43	460.489	-0.545673	0.100562	-5.42624	5.75537e-08	6.94816e-07	chr3	129087569	129122801	ENSG00000172780	protein_coding	RAB43	ENSG00000172780	protein_coding
IFI27L2	613.391	0.351974	0.0648695	5.42587	5.76721e-08	6.95673e-07	chr14	94127779	94130253	ENSG00000119632	protein_coding	IFI27L2	ENSG00000119632	protein_coding
BCKDHB	425.093	0.381799	0.0703796	5.42485	5.80046e-08	6.99108e-07	chr6	80106647	80346270	ENSG00000083123	protein_coding	BCKDHB	ENSG00000083123	protein_coding
PSTPIP2	404.106	-0.421601	0.0777521	-5.42238	5.8811e-08	7.08244e-07	chr18	45983536	46072272	ENSG00000152229	protein_coding	PSTPIP2	ENSG00000152229	protein_coding
SENP6	2114.39	-0.309847	0.0571487	-5.42178	5.90093e-08	7.10049e-07	chr6	75601509	75718278	ENSG00000112701	protein_coding	SENP6	ENSG00000112701	protein_coding
SCOC	1489.6	-0.492722	0.0908818	-5.42158	5.90757e-08	7.10265e-07	chr4	140257286	140385726	ENSG00000153130	protein_coding	SCOC	ENSG00000153130	protein_coding
NSF	3400.09	0.197814	0.0364885	5.42127	5.91773e-08	7.10904e-07	chr17	46590669	46757464	ENSG00000073969	protein_coding	NSF	ENSG00000073969	protein_coding
CHST14	566.202	-0.318885	0.0588362	-5.41988	5.9639e-08	7.15864e-07	chr15	40470998	40474571	ENSG00000169105	protein_coding	CHST14	ENSG00000169105	protein_coding
ZCCHC2	289.014	-0.425871	0.0785883	-5.41901	5.99296e-08	7.18762e-07	chr18	62523007	62587709	ENSG00000141664	protein_coding	ZCCHC2	ENSG00000141664	protein_coding
VAX2	17.407	-2.07836	0.38386	-5.41436	6.15079e-08	7.37089e-07	chr2	70900590	70933446	ENSG00000116035	protein_coding	VAX2	ENSG00000116035	protein_coding
PITPNM2	302.053	-0.526664	0.0972751	-5.41417	6.15726e-08	7.37262e-07	chr12	122983480	123150015	ENSG00000090975	protein_coding	PITPNM2	ENSG00000090975	protein_coding
RFNG	718.797	-0.370225	0.0683884	-5.41356	6.17842e-08	7.39191e-07	chr17	82047902	82051831	ENSG00000169733	protein_coding	RFNG	ENSG00000169733	protein_coding
CCT7	5200.07	-0.139862	0.0258512	-5.41027	6.29292e-08	7.52277e-07	chr2	73233420	73253021	ENSG00000135624	protein_coding	CCT7	ENSG00000135624	protein_coding
HADHB	3037.9	0.18321	0.0338686	5.40943	6.32258e-08	7.55206e-07	chr2	26243170	26290468	ENSG00000138029	protein_coding	HADHB	ENSG00000138029	protein_coding
ZNF624	86.8304	-0.795554	0.147108	-5.40796	6.37461e-08	7.60287e-07	chr17	16620737	16653856	ENSG00000197566	protein_coding	ZNF624	ENSG00000197566	protein_coding
NEU1	1139.81	0.306119	0.0566055	5.40794	6.3755e-08	7.60287e-07	chr6	31857659	31862906	ENSG00000204386	protein_coding	NEU1	ENSG00000204386	protein_coding
MDN1	1997.92	0.369664	0.06836	5.40761	6.387e-08	7.6104e-07	chr6	89642499	89819723	ENSG00000112159	protein_coding	MDN1	ENSG00000112159	protein_coding
B4GAT1	325.777	-0.404087	0.0747414	-5.40647	6.42799e-08	7.65301e-07	chr11	66345372	66347692	ENSG00000174684	protein_coding	B4GAT1	ENSG00000174684	protein_coding
ALPK1	206.13	0.541862	0.100336	5.40046	6.64693e-08	7.90725e-07	chr4	112285509	112442620	ENSG00000073331	protein_coding	ALPK1	ENSG00000073331	protein_coding
THYN1	267.778	0.483594	0.0895657	5.39933	6.68915e-08	7.95103e-07	chr11	134248279	134253370	ENSG00000151500	protein_coding	THYN1	ENSG00000151500	protein_coding
PCGF6	233.649	-0.489238	0.0906182	-5.3989	6.70509e-08	7.96352e-07	chr10	103302796	103351134	ENSG00000156374	protein_coding	PCGF6	ENSG00000156374	protein_coding
UBXN2A	779.083	-0.362623	0.0671724	-5.39839	6.72425e-08	7.97576e-07	chr2	23927285	24004909	ENSG00000173960	protein_coding	UBXN2A	ENSG00000173960	protein_coding
CFAP36	599.744	-0.316472	0.058624	-5.39833	6.72628e-08	7.97576e-07	chr2	55519604	55545879	ENSG00000163001	protein_coding	CFAP36	ENSG00000163001	protein_coding
CRYBG3	1786.87	0.251867	0.0466963	5.39371	6.90177e-08	8.17723e-07	chr3	97822040	97944963	ENSG00000080200	protein_coding	CRYBG3	ENSG00000080200	protein_coding
CCNE1	149.563	-0.6624	0.12286	-5.39151	6.98693e-08	8.27145e-07	chr19	29811898	29824308	ENSG00000105173	protein_coding	CCNE1	ENSG00000105173	protein_coding
MOB1A	3014.58	-0.304816	0.0565403	-5.39113	7.00167e-08	8.2822e-07	chr2	74152528	74178898	ENSG00000114978	protein_coding	MOB1A	ENSG00000114978	protein_coding
RBM38	107.569	-0.706021	0.13101	-5.38905	7.08317e-08	8.37184e-07	chr20	57391407	57409333	ENSG00000132819	protein_coding	RBM38	ENSG00000132819	protein_coding
STK39	1482.53	-0.291173	0.0540338	-5.38872	7.09607e-08	8.38033e-07	chr2	167954020	168248141	ENSG00000198648	protein_coding	STK39	ENSG00000198648	protein_coding
KBTBD11	262.823	0.501615	0.0930912	5.38842	7.10788e-08	8.38753e-07	chr8	1973878	2006936	ENSG00000176595	protein_coding	KBTBD11	ENSG00000176595	protein_coding
FAM174A	308.904	-0.454454	0.0843709	-5.38638	7.18906e-08	8.4765e-07	chr5	100535305	100586741	ENSG00000174132	protein_coding	FAM174A	ENSG00000174132	protein_coding
MOK	1926.07	-0.320547	0.0595298	-5.38464	7.25878e-08	8.55182e-07	chr14	102224500	102305200	ENSG00000080823	protein_coding	MOK	ENSG00000080823	protein_coding
LSM10	425.702	-0.380027	0.0705999	-5.38282	7.33291e-08	8.63222e-07	chr1	36391238	36397892	ENSG00000181817	protein_coding	LSM10	ENSG00000181817	protein_coding
RBM15B	1756.65	-0.198564	0.0368996	-5.3812	7.39904e-08	8.70308e-07	chr3	51391268	51397908	ENSG00000259956	protein_coding	RBM15B	ENSG00000259956	protein_coding
ZNF706	486.174	-0.356681	0.0663197	-5.37821	7.5231e-08	8.8419e-07	chr8	101177878	101206193	ENSG00000120963	protein_coding	ZNF706	ENSG00000120963	protein_coding
DEXI	478.914	-0.375908	0.0698987	-5.3779	7.53596e-08	8.84992e-07	chr16	10928891	10942460	ENSG00000182108	protein_coding	DEXI	ENSG00000182108	protein_coding
ZNF300	155.908	0.571225	0.106235	5.37699	7.57428e-08	8.88632e-07	chr5	150894392	150904983	ENSG00000145908	protein_coding	ZNF300	ENSG00000145908	protein_coding
SLC2A8	121.746	-0.724159	0.13468	-5.37687	7.57908e-08	8.88632e-07	chr9	127397138	127408424	ENSG00000136856	protein_coding	SLC2A8	ENSG00000136856	protein_coding
LHFPL2	1174.92	-0.301764	0.056144	-5.37483	7.66551e-08	8.98048e-07	chr5	78485215	78770021	ENSG00000145685	protein_coding	LHFPL2	ENSG00000145685	protein_coding
GAS1	346.895	0.533655	0.0993165	5.37328	7.73178e-08	9.05088e-07	chr9	86944363	86947189	ENSG00000180447	protein_coding	GAS1	ENSG00000180447	protein_coding
AASDHPPT	850.257	-0.365193	0.0680029	-5.37026	7.86239e-08	9.19643e-07	chr11	106075501	106098710	ENSG00000149313	protein_coding	AASDHPPT	ENSG00000149313	protein_coding
RWDD2B	797.253	0.327572	0.0610072	5.36941	7.89965e-08	9.23264e-07	chr21	29004384	29019378	ENSG00000156253	protein_coding	RWDD2B	ENSG00000156253	protein_coding
TRIB2	3077.25	0.269623	0.0502242	5.36838	7.94466e-08	9.27784e-07	chr2	12716889	12742734	ENSG00000071575	protein_coding	TRIB2	ENSG00000071575	protein_coding
CYB5A	377.465	0.433162	0.0807058	5.36717	7.99797e-08	9.33266e-07	chr18	74250847	74292016	ENSG00000166347	protein_coding	CYB5A	ENSG00000166347	protein_coding
SAR1A	6233.69	0.143825	0.0268102	5.36455	8.11524e-08	9.46197e-07	chr10	70147289	70170523	ENSG00000079332	protein_coding	SAR1A	ENSG00000079332	protein_coding
GSTA4	260.406	-0.527401	0.0983593	-5.36199	8.23123e-08	9.58958e-07	chr6	52977948	52995378	ENSG00000170899	protein_coding	GSTA4	ENSG00000170899	protein_coding
DHTKD1	541.946	0.35116	0.0655192	5.35965	8.33836e-08	9.69896e-07	chr10	12068972	12123225	ENSG00000181192	protein_coding	DHTKD1	ENSG00000181192	protein_coding
CNDP2	1360.8	-0.243302	0.0453943	-5.35976	8.33323e-08	9.69896e-07	chr18	74495816	74523454	ENSG00000133313	protein_coding	CNDP2	ENSG00000133313	protein_coding
RBAK	605.052	-0.407271	0.0760072	-5.35832	8.39976e-08	9.76264e-07	chr7	5045821	5069488	ENSG00000146587	protein_coding	RBAK	ENSG00000146587	protein_coding
SNTB2	1769.89	-0.249162	0.0465053	-5.35771	8.42847e-08	9.78825e-07	chr16	69187129	69309052	ENSG00000168807	protein_coding	SNTB2	ENSG00000168807	protein_coding
IL17RD	199.612	-0.494934	0.0924054	-5.35612	8.50282e-08	9.86677e-07	chr3	57089982	57170306	ENSG00000144730	protein_coding	IL17RD	ENSG00000144730	protein_coding
EIF5A2	484.507	-0.573502	0.107082	-5.35574	8.52076e-08	9.87976e-07	chr3	170888415	170908693	ENSG00000163577	protein_coding	EIF5A2	ENSG00000163577	protein_coding
CSRP2	758.792	0.421151	0.0787002	5.35133	8.73087e-08	1.01074e-06	chr12	76858715	76879060	ENSG00000175183	protein_coding	CSRP2	ENSG00000175183	protein_coding
EGLN1	1326.29	-0.3123	0.0583719	-5.35017	8.78711e-08	1.01645e-06	chr1	231363751	231425044	ENSG00000135766	protein_coding	EGLN1	ENSG00000135766	protein_coding
TAPBPL	110.291	0.772285	0.144373	5.34924	8.83257e-08	1.0209e-06	chr12	6451690	6466517	ENSG00000139192	protein_coding	TAPBPL	ENSG00000139192	protein_coding
TYK2	1445.41	0.21201	0.0396826	5.34263	9.16057e-08	1.05798e-06	chr19	10350529	10380676	ENSG00000105397	protein_coding	TYK2	ENSG00000105397	protein_coding
IRX2	490.454	-0.409453	0.076669	-5.34053	9.26754e-08	1.06949e-06	chr5	2745845	2751662	ENSG00000170561	protein_coding	IRX2	ENSG00000170561	protein_coding
ACO1	2797.14	-0.235729	0.0441632	-5.33767	9.41481e-08	1.08563e-06	chr9	32384603	32454769	ENSG00000122729	protein_coding	ACO1	ENSG00000122729	protein_coding
C11orf24	3607.74	-0.223834	0.0419391	-5.33713	9.44302e-08	1.08803e-06	chr11	68261335	68272001	ENSG00000171067	protein_coding	C11orf24	ENSG00000171067	protein_coding
YLPM1	2508.94	-0.197608	0.0370276	-5.33679	9.46079e-08	1.08922e-06	chr14	74763366	74859435	ENSG00000119596	protein_coding	YLPM1	ENSG00000119596	protein_coding
LRPAP1	2472.86	-0.222561	0.0417125	-5.33559	9.52356e-08	1.09558e-06	chr4	3506376	3532559	ENSG00000163956	protein_coding	LRPAP1	ENSG00000163956	protein_coding
DLG5	2792.53	-0.219243	0.041158	-5.32687	9.99184e-08	1.14855e-06	chr10	77790791	77926526	ENSG00000151208	protein_coding	DLG5	ENSG00000151208	protein_coding
KCNE4	291.074	0.649578	0.121956	5.32636	1.00203e-07	1.15092e-06	chr2	223051814	223198399	ENSG00000152049	protein_coding	KCNE4	ENSG00000152049	protein_coding
FBXL5	1455.21	-0.324961	0.0610117	-5.3262	1.00289e-07	1.15101e-06	chr4	15604539	15681679	ENSG00000118564	protein_coding	FBXL5	ENSG00000118564	protein_coding
EHHADH	354.762	0.465595	0.0874711	5.32285	1.02155e-07	1.17059e-06	chr3	185190624	185281990	ENSG00000113790	protein_coding	EHHADH	ENSG00000113790	protein_coding
SEMA3C	7187.01	0.215109	0.0404157	5.32242	1.02395e-07	1.17242e-06	chr7	80742538	80922359	ENSG00000075223	protein_coding	SEMA3C	ENSG00000075223	protein_coding
F10	364.688	-0.482177	0.0907157	-5.31525	1.06508e-07	1.21857e-06	chr13	113122814	113149529	ENSG00000126218	protein_coding	F10	ENSG00000126218	protein_coding
DDIT4L	161.629	-0.770633	0.145022	-5.31391	1.07299e-07	1.22666e-06	chr4	100185870	100190782	ENSG00000145358	protein_coding	DDIT4L	ENSG00000145358	protein_coding
IRF2BP1	401.437	-0.4008	0.0754368	-5.31306	1.07797e-07	1.23139e-06	chr19	45883607	45886170	ENSG00000170604	protein_coding	IRF2BP1	ENSG00000170604	protein_coding
ID1	4237.65	0.208599	0.0392629	5.31288	1.07904e-07	1.23165e-06	chr20	31605283	31606515	ENSG00000125968	protein_coding	ID1	ENSG00000125968	protein_coding
CCDC127	684.184	-0.294021	0.0553633	-5.31077	1.09165e-07	1.24508e-06	chr5	196871	218215	ENSG00000164366	protein_coding	CCDC127	ENSG00000164366	protein_coding
ARL14EP	467.697	-0.330215	0.0621804	-5.3106	1.09267e-07	1.24527e-06	chr11	30323051	30338227	ENSG00000152219	protein_coding	ARL14EP	ENSG00000152219	protein_coding
PRCC	1288.2	-0.222655	0.0419363	-5.30935	1.10015e-07	1.25282e-06	chr1	156750610	156800817	ENSG00000143294	protein_coding	PRCC	ENSG00000143294	protein_coding
NUP58	1507.32	-0.279075	0.0525685	-5.30878	1.1036e-07	1.25577e-06	chr13	25301524	25349800	ENSG00000139496	protein_coding	NUP58	ENSG00000139496	protein_coding
LYRM9	42.4868	-1.3254	0.249989	-5.30183	1.14649e-07	1.30256e-06	chr17	27878314	27894752	ENSG00000232859	protein_coding	LYRM9	ENSG00000232859	protein_coding
SEMA3B	213.942	0.485382	0.0915499	5.30183	1.14648e-07	1.30256e-06	chr3	50267558	50277546	ENSG00000012171	protein_coding	SEMA3B	ENSG00000012171	protein_coding
CTXN1	115.325	0.68047	0.128386	5.30019	1.15682e-07	1.31327e-06	chr19	7924485	7926166	ENSG00000178531	protein_coding	CTXN1	ENSG00000178531	protein_coding
USP36	1235.24	-0.270907	0.0511332	-5.29807	1.17034e-07	1.32759e-06	chr17	78787381	78841441	ENSG00000055483	protein_coding	USP36	ENSG00000055483	protein_coding
FHOD1	1108.38	-0.294035	0.0555204	-5.29599	1.18374e-07	1.34176e-06	chr16	67229387	67247658	ENSG00000135723	protein_coding	FHOD1	ENSG00000135723	protein_coding
PNPLA3	124.502	0.759628	0.143513	5.29311	1.20256e-07	1.36204e-06	chr22	43923739	43964488	ENSG00000100344	protein_coding	PNPLA3	ENSG00000100344	protein_coding
LGMN	3441.29	0.198658	0.037551	5.29035	1.22081e-07	1.38164e-06	chr14	92703807	92748702	ENSG00000100600	protein_coding	LGMN	ENSG00000100600	protein_coding
CD276	3644.97	-0.24973	0.0472729	-5.28274	1.27268e-07	1.43923e-06	chr15	73683966	73714518	ENSG00000103855	protein_coding	CD276	ENSG00000103855	protein_coding
PLXNA1	5016.69	-0.265403	0.0502552	-5.2811	1.28407e-07	1.45099e-06	chr3	126988594	127037392	ENSG00000114554	protein_coding	PLXNA1	ENSG00000114554	protein_coding
FAM102A	648.342	-0.500939	0.0948654	-5.28052	1.28818e-07	1.45452e-06	chr9	127940579	127980513	ENSG00000167106	protein_coding	FAM102A	ENSG00000167106	protein_coding
ALG11	778.002	0.281631	0.0533681	5.27714	1.31218e-07	1.48047e-06	chr13	52012398	52029664	ENSG00000253710	protein_coding	ALG11	ENSG00000253710	protein_coding
ZNRF3	129.019	-0.661734	0.125415	-5.27635	1.31785e-07	1.48572e-06	chr22	28883592	29057487	ENSG00000183579	protein_coding	ZNRF3	ENSG00000183579	protein_coding
SMIM14	2123.37	0.275007	0.0522046	5.26787	1.38016e-07	1.55358e-06	chr4	39546330	39639090	ENSG00000163683	protein_coding	SMIM14	ENSG00000163683	protein_coding
MICALL1	1884.43	-0.295926	0.0562077	-5.26487	1.40291e-07	1.57798e-06	chr22	37905657	37942822	ENSG00000100139	protein_coding	MICALL1	ENSG00000100139	protein_coding
KIF3B	3653.47	0.164348	0.0312319	5.26219	1.4235e-07	1.5999e-06	chr20	32277664	32335011	ENSG00000101350	protein_coding	KIF3B	ENSG00000101350	protein_coding
CBFA2T2	537.764	-0.464166	0.0882212	-5.26139	1.42971e-07	1.60565e-06	chr20	33490075	33650036	ENSG00000078699	protein_coding	CBFA2T2	ENSG00000078699	protein_coding
CDON	277.654	0.50437	0.0958776	5.26056	1.43614e-07	1.61105e-06	chr11	125955796	126063335	ENSG00000064309	protein_coding	CDON	ENSG00000064309	protein_coding
EML1	1440.25	-0.27572	0.0524133	-5.26049	1.43671e-07	1.61105e-06	chr14	99737693	99942060	ENSG00000066629	protein_coding	EML1	ENSG00000066629	protein_coding
FKBP7	919.179	0.320782	0.061016	5.25735	1.46148e-07	1.63757e-06	chr2	178463664	178478600	ENSG00000079150	protein_coding	FKBP7	ENSG00000079150	protein_coding
ZKSCAN8	771.571	-0.341269	0.0649417	-5.25501	1.48013e-07	1.6572e-06	chr6	28141910	28159472	ENSG00000198315	protein_coding	ZKSCAN8	ENSG00000198315	protein_coding
NADK2	574.374	-0.308937	0.0587927	-5.25468	1.48284e-07	1.65897e-06	chr5	36192592	36242279	ENSG00000152620	protein_coding	NADK2	ENSG00000152620	protein_coding
ABCC4	1119.65	0.246585	0.0469283	5.25451	1.48417e-07	1.65919e-06	chr13	95019829	95301446	ENSG00000125257	protein_coding	ABCC4	ENSG00000125257	protein_coding
TMEM237	1606.79	0.273863	0.0521325	5.25322	1.49462e-07	1.6696e-06	chr2	201620184	201643570	ENSG00000155755	protein_coding	TMEM237	ENSG00000155755	protein_coding
WDR54	268.773	0.584684	0.111366	5.25009	1.52023e-07	1.69692e-06	chr2	74421678	74425755	ENSG00000005448	protein_coding	WDR54	ENSG00000005448	protein_coding
ANKRD13D	370.973	-0.399071	0.076015	-5.24989	1.52189e-07	1.69748e-06	chr11	67288547	67302485	ENSG00000172932	protein_coding	ANKRD13D	ENSG00000172932	protein_coding
COX4I1	3528.47	-0.16148	0.0307667	-5.24852	1.53327e-07	1.70886e-06	chr16	85798633	85807044	ENSG00000131143	protein_coding	COX4I1	ENSG00000131143	protein_coding
SRPX	1018.03	0.270696	0.0515868	5.24738	1.54275e-07	1.71812e-06	chrX	38149336	38220924	ENSG00000101955	protein_coding	SRPX	ENSG00000101955	protein_coding
PRKACB	1340.73	-0.284834	0.0542889	-5.24662	1.54912e-07	1.72391e-06	chr1	84078062	84238498	ENSG00000142875	protein_coding	PRKACB	ENSG00000142875	protein_coding
MRPS21	1291.79	0.26165	0.0498842	5.24516	1.56151e-07	1.73638e-06	chr1	150293720	150308979	ENSG00000266472	protein_coding	MRPS21	ENSG00000266472	protein_coding
RALBP1	4002.51	-0.14717	0.0280721	-5.24256	1.58363e-07	1.75964e-06	chr18	9475009	9538116	ENSG00000017797	protein_coding	RALBP1	ENSG00000017797	protein_coding
ARHGEF6	454.333	-0.362178	0.0690862	-5.2424	1.58501e-07	1.75984e-06	chrX	136665547	136782088	ENSG00000129675	protein_coding	ARHGEF6	ENSG00000129675	protein_coding
HS3ST3B1	2186.49	0.313902	0.0598947	5.2409	1.59799e-07	1.77291e-06	chr17	14301083	14349404	ENSG00000125430	protein_coding	HS3ST3B1	ENSG00000125430	protein_coding
COX20	1019.06	0.311477	0.0594393	5.24026	1.60353e-07	1.77771e-06	chr1	244835322	244845057	ENSG00000203667	protein_coding	COX20	ENSG00000203667	protein_coding
MYADM	10040.7	-0.232717	0.044416	-5.2395	1.61016e-07	1.7828e-06	chr19	53866223	53876437	ENSG00000179820	protein_coding	MYADM	ENSG00000179820	protein_coding
BRK1	3707.61	0.162726	0.0310579	5.23945	1.61055e-07	1.7828e-06	chr3	10115592	10127190	ENSG00000254999	protein_coding	BRK1	ENSG00000254999	protein_coding
GMPS	1663.9	-0.259894	0.0496752	-5.23186	1.67815e-07	1.85622e-06	chr3	155870536	155944026	ENSG00000163655	protein_coding	GMPS	ENSG00000163655	protein_coding
CALCOCO2	2085.4	-0.24035	0.0459443	-5.23133	1.68298e-07	1.86017e-06	chr17	48830988	48866522	ENSG00000136436	protein_coding	CALCOCO2	ENSG00000136436	protein_coding
THAP9-AS1	726.752	0.328558	0.0628128	5.23076	1.68815e-07	1.86447e-06	chr4	82893009	82900960	ENSG00000251022	antisense	THAP9-AS1	ENSG00000251022	lncRNA
MYO1B	12944	0.190745	0.0364691	5.23032	1.6922e-07	1.86754e-06	chr2	191245185	191425389	ENSG00000128641	protein_coding	MYO1B	ENSG00000128641	protein_coding
NUDT16	1276.42	0.24953	0.047716	5.22949	1.69979e-07	1.87451e-06	chr3	131381671	131388830	ENSG00000198585	protein_coding	NUDT16	ENSG00000198585	protein_coding
ZBTB38	4981.49	0.204342	0.0390787	5.229	1.7043e-07	1.87806e-06	chr3	141324213	141449792	ENSG00000177311	protein_coding	ZBTB38	ENSG00000177311	protein_coding
RNF4	1911.76	-0.209833	0.0401304	-5.22879	1.70624e-07	1.87879e-06	chr4	2462220	2625320	ENSG00000063978	protein_coding	RNF4	ENSG00000063978	protein_coding
ZNF395	444.621	-0.366476	0.0701154	-5.22675	1.72512e-07	1.89815e-06	chr8	28345585	28402701	ENSG00000186918	protein_coding	ZNF395	ENSG00000186918	protein_coding
SRA1	1121.07	0.23852	0.0457052	5.21867	1.80213e-07	1.97842e-06	chr5	140537340	140558310	ENSG00000213523	protein_coding	SRA1	ENSG00000213523	protein_coding
IPP	459.516	-0.39368	0.0754563	-5.21733	1.81524e-07	1.99127e-06	chr1	45694324	45750650	ENSG00000197429	protein_coding	IPP	ENSG00000197429	protein_coding
VCP	16096.5	-0.183843	0.0352426	-5.21649	1.82346e-07	1.99735e-06	chr9	35056064	35073249	ENSG00000165280	protein_coding	VCP	ENSG00000165280	protein_coding
NKX3-1	458.577	-0.396454	0.0760026	-5.21632	1.82514e-07	1.99771e-06	chr8	23678693	23682927	ENSG00000167034	protein_coding	NKX3-1	ENSG00000167034	protein_coding
HLCS	1041.02	-0.276325	0.0530102	-5.21267	1.8614e-07	2.03458e-06	chr21	36750888	36990236	ENSG00000159267	protein_coding	HLCS	ENSG00000159267	protein_coding
GDNF	298.749	-0.659762	0.126569	-5.21265	1.8616e-07	2.03458e-06	chr5	37812677	37839686	ENSG00000168621	protein_coding	GDNF	ENSG00000168621	protein_coding
AGRN	1908.62	0.28753	0.0552	5.20887	1.89991e-07	2.07489e-06	chr1	1020123	1056118	ENSG00000188157	protein_coding	AGRN	ENSG00000188157	protein_coding
ATP8B2	7212.64	0.248949	0.0477971	5.20846	1.90419e-07	2.07703e-06	chr1	154325553	154351307	ENSG00000143515	protein_coding	ATP8B2	ENSG00000143515	protein_coding
DENND1B	571.741	-0.339465	0.0651763	-5.20841	1.9047e-07	2.07703e-06	chr1	197504748	197775696	ENSG00000213047	protein_coding	DENND1B	ENSG00000213047	protein_coding
HSF2	242.876	-0.517358	0.0993758	-5.20608	1.92872e-07	2.10166e-06	chr6	122399546	122433119	ENSG00000025156	protein_coding	HSF2	ENSG00000025156	protein_coding
SEC61A2	200.729	-0.626633	0.120397	-5.20472	1.94291e-07	2.11555e-06	chr10	12129637	12169961	ENSG00000065665	protein_coding	SEC61A2	ENSG00000065665	protein_coding
ARRDC3	977.212	0.371952	0.0715027	5.20193	1.97227e-07	2.14592e-06	chr5	91368724	91383359	ENSG00000113369	protein_coding	ARRDC3	ENSG00000113369	protein_coding
COG6	1794.23	0.231662	0.0445436	5.2008	1.98438e-07	2.15749e-06	chr13	39655627	39791665	ENSG00000133103	protein_coding	COG6	ENSG00000133103	protein_coding
ERI3	762.032	-0.284726	0.0547741	-5.19818	2.01251e-07	2.18646e-06	chr1	44221070	44355260	ENSG00000117419	protein_coding	ERI3	ENSG00000117419	protein_coding
NBPF1	982.971	-0.302507	0.0582093	-5.19689	2.02652e-07	2.20005e-06	chr1	16562319	16613562	ENSG00000219481	protein_coding	NBPF1	ENSG00000219481	protein_coding
DNAJA2	2297.94	-0.175132	0.0337098	-5.1953	2.04389e-07	2.21726e-06	chr16	46955362	46973788	ENSG00000069345	protein_coding	DNAJA2	ENSG00000069345	protein_coding
RP11-14N7.2	338.552	-0.436169	0.083963	-5.19477	2.04968e-07	2.2219e-06	chr1	144227030	144250288	ENSG00000232527	lincRNA	LINC02802	ENSG00000232527	lncRNA
RPS6	14038.3	0.157855	0.0304103	5.19084	2.09343e-07	2.26765e-06	chr9	19375715	19380254	ENSG00000137154	protein_coding	RPS6	ENSG00000137154	protein_coding
C1S	2180.16	0.344075	0.0662899	5.19046	2.09779e-07	2.2707e-06	chr12	6988259	7071032	ENSG00000182326	protein_coding	C1S	ENSG00000182326	protein_coding
FKBP4	1764.41	-0.451496	0.0869991	-5.18966	2.10675e-07	2.27871e-06	chr12	2794953	2805423	ENSG00000004478	protein_coding	FKBP4	ENSG00000004478	protein_coding
ELN	6686.29	0.367114	0.0707671	5.18764	2.12979e-07	2.30193e-06	chr7	74027789	74069907	ENSG00000049540	protein_coding	ELN	ENSG00000049540	protein_coding
PRPH2	139.395	0.635862	0.122681	5.18306	2.18278e-07	2.35746e-06	chr6	42696600	42722574	ENSG00000112619	protein_coding	PRPH2	ENSG00000112619	protein_coding
PCM1	2464.21	-0.22206	0.0428585	-5.18124	2.20421e-07	2.37886e-06	chr8	17922840	18029944	ENSG00000078674	protein_coding	PCM1	ENSG00000078674	protein_coding
RTN2	295.511	0.471558	0.0911548	5.17316	2.3017e-07	2.48224e-06	chr19	45485289	45497061	ENSG00000125744	protein_coding	RTN2	ENSG00000125744	protein_coding
SPTLC1	2453.85	0.164787	0.0318835	5.1684	2.36106e-07	2.54439e-06	chr9	92031999	92115384	ENSG00000090054	protein_coding	SPTLC1	ENSG00000090054	protein_coding
E2F4	632.69	-0.283042	0.0548004	-5.16497	2.40482e-07	2.58964e-06	chr16	67192169	67198918	ENSG00000205250	protein_coding	E2F4	ENSG00000205250	protein_coding
CCDC186	1077.05	0.334425	0.0647758	5.16281	2.4327e-07	2.61774e-06	chr10	114120862	114174220	ENSG00000165813	protein_coding	CCDC186	ENSG00000165813	protein_coding
TTLL1	283.063	0.426709	0.0826703	5.16158	2.44878e-07	2.63311e-06	chr22	43039644	43089428	ENSG00000100271	protein_coding	TTLL1	ENSG00000100271	protein_coding
OLFM2	658.829	0.427701	0.0828944	5.1596	2.47484e-07	2.65918e-06	chr19	9853718	9936552	ENSG00000105088	protein_coding	OLFM2	ENSG00000105088	protein_coding
SDHAF3	112.271	0.751502	0.145656	5.15943	2.477e-07	2.65956e-06	chr7	97116590	97181763	ENSG00000196636	protein_coding	SDHAF3	ENSG00000196636	protein_coding
SRSF8	982.386	0.254309	0.0493259	5.15569	2.52703e-07	2.71128e-06	chr11	95067197	95071224	ENSG00000263465	protein_coding	SRSF8	ENSG00000263465	protein_coding
PACSIN3	119.28	-0.732783	0.142191	-5.15353	2.55629e-07	2.74067e-06	chr11	47177525	47186443	ENSG00000165912	protein_coding	PACSIN3	ENSG00000165912	protein_coding
MFF	875.306	-0.336708	0.0653494	-5.15243	2.57139e-07	2.75484e-06	chr2	227325151	227357836	ENSG00000168958	protein_coding	MFF	ENSG00000168958	protein_coding
WDR59	502.935	0.320509	0.0622112	5.15195	2.57789e-07	2.7598e-06	chr16	74871367	75000173	ENSG00000103091	protein_coding	WDR59	ENSG00000103091	protein_coding
ANGPTL4	135.98	0.713464	0.138513	5.15088	2.59269e-07	2.77361e-06	chr19	8363289	8374373	ENSG00000167772	protein_coding	ANGPTL4	ENSG00000167772	protein_coding
LINC00702	249.414	-0.56664	0.110018	-5.15043	2.59885e-07	2.77817e-06	chr10	4201141	4243912	ENSG00000233117	lincRNA	LINC00702	ENSG00000233117	lncRNA
RNASEH2B	221.593	-0.531742	0.103314	-5.14687	2.64867e-07	2.82937e-06	chr13	50909678	50973745	ENSG00000136104	protein_coding	RNASEH2B	ENSG00000136104	protein_coding
FKTN	1492.42	0.302247	0.0587315	5.14625	2.65745e-07	2.83668e-06	chr9	105558130	105641118	ENSG00000106692	protein_coding	FKTN	ENSG00000106692	protein_coding
BAIAP2	647.619	-0.358417	0.0696493	-5.14603	2.66062e-07	2.83799e-06	chr17	81035122	81117432	ENSG00000175866	protein_coding	BAIAP2	ENSG00000175866	protein_coding
HNMT	48.1295	1.07665	0.209295	5.14417	2.68711e-07	2.86417e-06	chr2	137964020	138016364	ENSG00000150540	protein_coding	HNMT	ENSG00000150540	protein_coding
SLC17A5	1875.88	0.199557	0.0388055	5.14249	2.71121e-07	2.88566e-06	chr6	73593379	73654155	ENSG00000119899	protein_coding	SLC17A5	ENSG00000119899	protein_coding
SYNJ1	1291.08	0.292247	0.0568317	5.14233	2.71354e-07	2.88605e-06	chr21	32628759	32728048	ENSG00000159082	protein_coding	SYNJ1	ENSG00000159082	protein_coding
PSMD5	1948.58	0.226644	0.0440818	5.14144	2.72647e-07	2.89769e-06	chr9	120815496	120842984	ENSG00000095261	protein_coding	PSMD5	ENSG00000095261	protein_coding
XKR8	305.484	-0.420103	0.0817199	-5.14077	2.73619e-07	2.90591e-06	chr1	27959462	27968096	ENSG00000158156	protein_coding	XKR8	ENSG00000158156	protein_coding
VWA8	740.756	-0.345912	0.0673286	-5.13767	2.78163e-07	2.94752e-06	chr13	41566837	41961120	ENSG00000102763	protein_coding	VWA8	ENSG00000102763	protein_coding
TOB1	1490.4	-0.245908	0.0478648	-5.13755	2.78342e-07	2.94752e-06	chr17	50862223	50867978	ENSG00000141232	protein_coding	TOB1	ENSG00000141232	protein_coding
GGT7	417.133	0.410168	0.0798333	5.13781	2.77963e-07	2.94752e-06	chr20	34844720	34872860	ENSG00000131067	protein_coding	GGT7	ENSG00000131067	protein_coding
DGKQ	418.492	-0.441109	0.085854	-5.1379	2.77831e-07	2.94752e-06	chr4	958887	986895	ENSG00000145214	protein_coding	DGKQ	ENSG00000145214	protein_coding
N6AMT1	257.559	-0.554003	0.107838	-5.13738	2.78596e-07	2.94809e-06	chr21	28872191	28885371	ENSG00000156239	protein_coding	N6AMT1	ENSG00000156239	protein_coding
RUFY2	782.17	-0.251936	0.0490474	-5.13658	2.79776e-07	2.95844e-06	chr10	68341107	68407294	ENSG00000204130	protein_coding	RUFY2	ENSG00000204130	protein_coding
PBX1	1408.56	0.317188	0.0617759	5.1345	2.82889e-07	2.98704e-06	chr1	164555584	164899296	ENSG00000185630	protein_coding	PBX1	ENSG00000185630	protein_coding
BNC1	734.068	-0.32843	0.0639686	-5.13424	2.8329e-07	2.98913e-06	chr15	83255903	83284716	ENSG00000169594	protein_coding	BNC1	ENSG00000169594	protein_coding
GSTK1	1401.99	0.234492	0.0456963	5.13155	2.87372e-07	3.03002e-06	chr7	143244093	143270854	ENSG00000197448	protein_coding	GSTK1	ENSG00000197448	protein_coding
TRRAP	2274.39	-0.246265	0.0480464	-5.12556	2.96649e-07	3.12559e-06	chr7	98877933	99013243	ENSG00000196367	protein_coding	TRRAP	ENSG00000196367	protein_coding
ATF7	2071.43	0.200788	0.0391839	5.12426	2.98715e-07	3.1451e-06	chr12	53507856	53626410	ENSG00000170653	protein_coding	ATF7	ENSG00000170653	protein_coding
FAM193A	749.473	-0.282435	0.0551344	-5.12267	3.01242e-07	3.16942e-06	chr4	2625261	2732565	ENSG00000125386	protein_coding	FAM193A	ENSG00000125386	protein_coding
THAP5	555.767	-0.427083	0.0834729	-5.11642	3.11381e-07	3.2714e-06	chr7	108554543	108569750	ENSG00000177683	protein_coding	THAP5	ENSG00000177683	protein_coding
UBR4	13542	-0.287776	0.0562591	-5.11519	3.13422e-07	3.29049e-06	chr1	19074506	19210276	ENSG00000127481	protein_coding	UBR4	ENSG00000127481	protein_coding
ZNRF1	277.788	-0.505267	0.0988183	-5.11309	3.16928e-07	3.32491e-06	chr16	74999030	75110994	ENSG00000186187	protein_coding	ZNRF1	ENSG00000186187	protein_coding
DEDD2	367.741	-0.39117	0.0765422	-5.11052	3.21276e-07	3.36811e-06	chr19	42198598	42220140	ENSG00000160570	protein_coding	DEDD2	ENSG00000160570	protein_coding
STAC	207.531	0.620963	0.121566	5.10801	3.25571e-07	3.4107e-06	chr3	36380344	36548007	ENSG00000144681	protein_coding	STAC	ENSG00000144681	protein_coding
ZBTB40	926.899	-0.273077	0.0534642	-5.10766	3.26168e-07	3.41451e-06	chr1	22451851	22531157	ENSG00000184677	protein_coding	ZBTB40	ENSG00000184677	protein_coding
BTN3A3	363.17	0.5617	0.110113	5.10114	3.3762e-07	3.53188e-06	chr6	26440472	26453415	ENSG00000111801	protein_coding	BTN3A3	ENSG00000111801	protein_coding
PAQR5	210.548	-0.522952	0.102525	-5.10075	3.38319e-07	3.53666e-06	chr15	69298947	69407780	ENSG00000137819	protein_coding	PAQR5	ENSG00000137819	protein_coding
CASP3	923.636	-0.355594	0.0697178	-5.10048	3.38789e-07	3.53905e-06	chr4	184627696	184649509	ENSG00000164305	protein_coding	CASP3	ENSG00000164305	protein_coding
AMOTL1	5918.36	-0.215055	0.0421723	-5.09944	3.40668e-07	3.55615e-06	chr11	94706431	94876753	ENSG00000166025	protein_coding	AMOTL1	ENSG00000166025	protein_coding
WDSUB1	95.6335	-0.713497	0.139977	-5.09725	3.4462e-07	3.59484e-06	chr2	159235793	159286799	ENSG00000196151	protein_coding	WDSUB1	ENSG00000196151	protein_coding
PAG1	241.033	0.479792	0.0941363	5.09678	3.45483e-07	3.60128e-06	chr8	80967810	81112068	ENSG00000076641	protein_coding	PAG1	ENSG00000076641	protein_coding
SGSM2	678.092	0.302394	0.0593821	5.09235	3.53647e-07	3.68376e-06	chr17	2337498	2381058	ENSG00000141258	protein_coding	SGSM2	ENSG00000141258	protein_coding
SNRPB	1738.71	-0.233096	0.0457889	-5.09065	3.56834e-07	3.71431e-06	chr20	2461634	2470853	ENSG00000125835	protein_coding	SNRPB	ENSG00000125835	protein_coding
TMEM59	6188.68	0.238622	0.046912	5.08658	3.64578e-07	3.79224e-06	chr1	54026681	54053504	ENSG00000116209	protein_coding	TMEM59	ENSG00000116209	protein_coding
BTN3A2	509.004	0.47678	0.0937568	5.08529	3.67063e-07	3.81537e-06	chr6	26365159	26378320	ENSG00000186470	protein_coding	BTN3A2	ENSG00000186470	protein_coding
UNG	603.639	-0.312826	0.0615195	-5.08499	3.67648e-07	3.81875e-06	chr12	109097574	109110992	ENSG00000076248	protein_coding	UNG	ENSG00000076248	protein_coding
INPP5A	1143.41	-0.219783	0.0432252	-5.08461	3.68382e-07	3.82366e-06	chr10	132537820	132783480	ENSG00000068383	protein_coding	INPP5A	ENSG00000068383	protein_coding
PIGT	2426.11	0.175951	0.0346104	5.08375	3.70058e-07	3.83563e-06	chr20	45416077	45426244	ENSG00000124155	protein_coding	PIGT	ENSG00000124155	protein_coding
AEN	947.786	-0.264529	0.0520519	-5.08202	3.73432e-07	3.86513e-06	chr15	88621296	88632282	ENSG00000181026	protein_coding	AEN	ENSG00000181026	protein_coding
GMPPA	1418.76	0.251128	0.049414	5.08211	3.73259e-07	3.86513e-06	chr2	219498867	219506989	ENSG00000144591	protein_coding	GMPPA	ENSG00000144591	protein_coding
ADGRL1	278.211	0.433733	0.0853587	5.0813	3.74869e-07	3.87726e-06	chr19	14147743	14206187	ENSG00000072071	protein_coding	ADGRL1	ENSG00000072071	protein_coding
TDRD3	254.868	-0.453207	0.0891998	-5.08081	3.75832e-07	3.88448e-06	chr13	60396457	60573878	ENSG00000083544	protein_coding	TDRD3	ENSG00000083544	protein_coding
KNSTRN	469.668	-0.321915	0.0633836	-5.07883	3.79767e-07	3.92239e-06	chr15	40382721	40394246	ENSG00000128944	protein_coding	KNSTRN	ENSG00000128944	protein_coding
RHOBTB1	829.376	0.265146	0.0522182	5.07766	3.82118e-07	3.94389e-06	chr10	60869438	61001440	ENSG00000072422	protein_coding	RHOBTB1	ENSG00000072422	protein_coding
HDAC4	381.908	-0.353127	0.0695576	-5.07675	3.83943e-07	3.95993e-06	chr2	239048168	239401654	ENSG00000068024	protein_coding	HDAC4	ENSG00000068024	protein_coding
MAPK8IP3	482.1	-0.399945	0.0788037	-5.07521	3.87072e-07	3.9894e-06	chr16	1706183	1770317	ENSG00000138834	protein_coding	MAPK8IP3	ENSG00000138834	protein_coding
LY6K	130.974	-0.729988	0.143858	-5.07436	3.88812e-07	4.00452e-06	chr8	142700111	142705127	ENSG00000160886	protein_coding	LY6K	ENSG00000160886	protein_coding
MED23	1250.37	0.232813	0.0458849	5.07385	3.89844e-07	4.01232e-06	chr6	131573966	131628229	ENSG00000112282	protein_coding	MED23	ENSG00000112282	protein_coding
FAXDC2	175.606	0.699274	0.137852	5.07262	3.92371e-07	4.0355e-06	chr5	154818491	154859252	ENSG00000170271	protein_coding	FAXDC2	ENSG00000170271	protein_coding
ETFA	1809.75	-0.215469	0.0424799	-5.07226	3.93125e-07	4.04042e-06	chr15	76215355	76311472	ENSG00000140374	protein_coding	ETFA	ENSG00000140374	protein_coding
SF3B2	6103.44	-0.147156	0.0290294	-5.06921	3.99475e-07	4.10281e-06	chr11	66050729	66069308	ENSG00000087365	protein_coding	SF3B2	ENSG00000087365	protein_coding
RPL26	7303.5	0.179224	0.0353589	5.0687	4.0054e-07	4.11086e-06	chr17	8377520	8383213	ENSG00000161970	protein_coding	RPL26	ENSG00000161970	protein_coding
ITGA4	1561.47	0.217228	0.0428738	5.06669	4.04793e-07	4.15161e-06	chr2	181457202	181536187	ENSG00000115232	protein_coding	ITGA4	ENSG00000115232	protein_coding
YME1L1	7833.44	0.143582	0.0283522	5.06423	4.10048e-07	4.2001e-06	chr10	27110112	27155266	ENSG00000136758	protein_coding	YME1L1	ENSG00000136758	protein_coding
ATG3	1405.52	0.209108	0.0412913	5.06421	4.10095e-07	4.2001e-06	chr3	112532509	112562046	ENSG00000144848	protein_coding	ATG3	ENSG00000144848	protein_coding
KPNA5	208.234	0.506395	0.10002	5.06296	4.12807e-07	4.22493e-06	chr6	116681187	116741866	ENSG00000196911	protein_coding	KPNA5	ENSG00000196911	protein_coding
SPICE1	222.484	0.525372	0.103772	5.06275	4.13262e-07	4.22664e-06	chr3	113442718	113515187	ENSG00000163611	protein_coding	SPICE1	ENSG00000163611	protein_coding
CPTP	536.864	-0.348609	0.0688616	-5.06246	4.13886e-07	4.22819e-06	chr1	1324756	1328897	ENSG00000224051	protein_coding	CPTP	ENSG00000224051	protein_coding
NEK9	2166.67	-0.213949	0.0422624	-5.06241	4.13991e-07	4.22819e-06	chr14	75079353	75127344	ENSG00000119638	protein_coding	NEK9	ENSG00000119638	protein_coding
TSPYL2	832.582	0.31897	0.0630266	5.06089	4.17311e-07	4.25913e-06	chrX	53082367	53088540	ENSG00000184205	protein_coding	TSPYL2	ENSG00000184205	protein_coding
RAB11FIP1	130.986	-0.652373	0.12892	-5.06028	4.18646e-07	4.26978e-06	chr8	37858618	37899467	ENSG00000156675	protein_coding	RAB11FIP1	ENSG00000156675	protein_coding
HHIPL1	480.281	-0.406759	0.0804215	-5.05784	4.24035e-07	4.32174e-06	chr14	99645110	99680569	ENSG00000182218	protein_coding	HHIPL1	ENSG00000182218	protein_coding
SRC	1423.71	-0.327306	0.0647164	-5.05753	4.24711e-07	4.32562e-06	chr20	37344685	37406050	ENSG00000197122	protein_coding	SRC	ENSG00000197122	protein_coding
TUSC1	208.965	-0.487976	0.0965149	-5.05597	4.28215e-07	4.35828e-06	chr9	25676389	25678440	ENSG00000198680	protein_coding	TUSC1	ENSG00000198680	protein_coding
CTR9	2219.55	0.202423	0.0400648	5.05238	4.36346e-07	4.43713e-06	chr11	10750987	10779743	ENSG00000198730	protein_coding	CTR9	ENSG00000198730	protein_coding
POM121	2370.98	-0.190659	0.0377372	-5.05228	4.36568e-07	4.43713e-06	chr7	72879365	72951440	ENSG00000196313	protein_coding	POM121	ENSG00000196313	protein_coding
UQCRFS1	1322.79	-0.221605	0.0438672	-5.05171	4.37875e-07	4.44733e-06	chr19	29205321	29213541	ENSG00000169021	protein_coding	UQCRFS1	ENSG00000169021	protein_coding
MDGA1	485.617	-0.406926	0.0805772	-5.05014	4.41487e-07	4.48091e-06	chr6	37630679	37699306	ENSG00000112139	protein_coding	MDGA1	ENSG00000112139	protein_coding
DUSP19	74.1606	0.836973	0.165785	5.04855	4.45186e-07	4.51532e-06	chr2	183078559	183100005	ENSG00000162999	protein_coding	DUSP19	ENSG00000162999	protein_coding
SATB1	374	0.379033	0.0750972	5.04724	4.48248e-07	4.54324e-06	chr3	18345387	18445588	ENSG00000182568	protein_coding	SATB1	ENSG00000182568	protein_coding
HTR2A	345.731	0.527051	0.104432	5.04681	4.49239e-07	4.55013e-06	chr13	46831550	46897076	ENSG00000102468	protein_coding	HTR2A	ENSG00000102468	protein_coding
CDH4	303.661	-0.427806	0.0848009	-5.04483	4.53931e-07	4.59448e-06	chr20	61252426	61940617	ENSG00000179242	protein_coding	CDH4	ENSG00000179242	protein_coding
COPS7A	2316.17	0.191117	0.0378943	5.04343	4.57258e-07	4.62497e-06	chr12	6723741	6731875	ENSG00000111652	protein_coding	COPS7A	ENSG00000111652	protein_coding
KRTAP2-3	2099.44	-0.360414	0.0714865	-5.0417	4.61412e-07	4.65734e-06	chr17	41059240	41060114	ENSG00000212724	protein_coding	KRTAP2-3	ENSG00000212724	protein_coding
SLC2A6	286.886	-0.473736	0.0939619	-5.04179	4.61206e-07	4.65734e-06	chr9	133471095	133479137	ENSG00000160326	protein_coding	SLC2A6	ENSG00000160326	protein_coding
STX17	285.776	-0.504256	0.100033	-5.04088	4.6339e-07	4.67348e-06	chr9	99906633	99970341	ENSG00000136874	protein_coding	STX17	ENSG00000136874	protein_coding
SRBD1	510.337	0.330318	0.0655529	5.03895	4.68082e-07	4.71492e-06	chr2	45388680	45612165	ENSG00000068784	protein_coding	SRBD1	ENSG00000068784	protein_coding
SRPRB	3124.77	0.166042	0.0329536	5.03866	4.68807e-07	4.71898e-06	chr3	133784033	133825772	ENSG00000144867	protein_coding	SRPRB	ENSG00000144867	protein_coding
PHLDB2	1576.23	0.271484	0.0538954	5.03723	4.72313e-07	4.75101e-06	chr3	111732497	111976517	ENSG00000144824	protein_coding	PHLDB2	ENSG00000144824	protein_coding
MCMBP	1451.2	-0.223616	0.0444224	-5.03387	4.80687e-07	4.83193e-06	chr10	119829404	119892556	ENSG00000197771	protein_coding	MCMBP	ENSG00000197771	protein_coding
ANP32E	1234.42	0.32604	0.0648189	5.03001	4.90442e-07	4.92661e-06	chr1	150218417	150236156	ENSG00000143401	protein_coding	ANP32E	ENSG00000143401	protein_coding
ERGIC3	3788.04	0.202987	0.04037	5.02817	4.95177e-07	4.97077e-06	chr20	35542021	35557634	ENSG00000125991	protein_coding	ERGIC3	ENSG00000125991	protein_coding
CDIPT	2071.07	-0.238855	0.0475105	-5.02742	4.97119e-07	4.98684e-06	chr16	29858357	29863736	ENSG00000103502	protein_coding	CDIPT	ENSG00000103502	protein_coding
MPZL1	6467.97	-0.173311	0.0344771	-5.02683	4.98654e-07	4.99882e-06	chr1	167721192	167791919	ENSG00000197965	protein_coding	MPZL1	ENSG00000197965	protein_coding
TMEM121	18.1754	-1.93258	0.384493	-5.02632	4.99993e-07	5.00882e-06	chr14	105526603	105530202	ENSG00000184986	protein_coding	TMEM121	ENSG00000184986	protein_coding
ASAH2B	316.156	0.472408	0.0940027	5.02548	5.02187e-07	5.02718e-06	chr10	50739318	50816495	ENSG00000204147	protein_coding	ASAH2B	ENSG00000204147	protein_coding
FBLN5	7525.94	0.243348	0.048424	5.02535	5.02513e-07	5.02718e-06	chr14	91869412	91947987	ENSG00000140092	protein_coding	FBLN5	ENSG00000140092	protein_coding
DGKH	761.157	0.468407	0.0932509	5.02308	5.08501e-07	5.08362e-06	chr13	42040036	42256578	ENSG00000102780	protein_coding	DGKH	ENSG00000102780	protein_coding
JADE3	315.829	-0.389061	0.0774759	-5.02171	5.12146e-07	5.11657e-06	chrX	46912276	47061242	ENSG00000102221	protein_coding	JADE3	ENSG00000102221	protein_coding
PARP16	88.4477	-0.827034	0.164768	-5.01939	5.18356e-07	5.17509e-06	chr15	65234460	65300618	ENSG00000138617	protein_coding	PARP16	ENSG00000138617	protein_coding
MFSD11	871.879	0.242831	0.048387	5.01851	5.20751e-07	5.19546e-06	chr17	76735865	76781449	ENSG00000092931	protein_coding	MFSD11	ENSG00000092931	protein_coding
MLF2	4790.97	-0.173221	0.0345268	-5.017	5.24854e-07	5.23283e-06	chr12	6747996	6767475	ENSG00000089693	protein_coding	MLF2	ENSG00000089693	protein_coding
ZDHHC8	1317.61	-0.253473	0.0505631	-5.01301	5.35855e-07	5.33882e-06	chr22	20129456	20148007	ENSG00000099904	protein_coding	ZDHHC8	ENSG00000099904	protein_coding
WRNIP1	843.294	-0.244914	0.0488569	-5.01288	5.36214e-07	5.33882e-06	chr6	2765414	2786952	ENSG00000124535	protein_coding	WRNIP1	ENSG00000124535	protein_coding
CBX6	3129.47	-0.220575	0.0440228	-5.01048	5.42957e-07	5.40229e-06	chr22	38861450	38872314	ENSG00000183741	protein_coding	CBX6	ENSG00000183741	protein_coding
ZDHHC20	2649.65	-0.289008	0.0577154	-5.00746	5.51523e-07	5.4838e-06	chr13	21372573	21459370	ENSG00000180776	protein_coding	ZDHHC20	ENSG00000180776	protein_coding
GON4L	1450.45	0.257302	0.0513974	5.00613	5.55356e-07	5.51817e-06	chr1	155749662	155859400	ENSG00000116580	protein_coding	GON4L	ENSG00000116580	protein_coding
USP7	4295.06	-0.20232	0.0404215	-5.00525	5.57886e-07	5.53687e-06	chr16	8892094	8964514	ENSG00000187555	protein_coding	USP7	ENSG00000187555	protein_coding
LINC00998	805.409	0.294145	0.0587677	5.00522	5.57994e-07	5.53687e-06	chr7	113116718	113118613	ENSG00000214194	lincRNA	SMIM30	ENSG00000214194	protein_coding
GPI	5830.24	-0.198844	0.0397306	-5.00482	5.5915e-07	5.54459e-06	chr19	34359480	34402156	ENSG00000105220	protein_coding	GPI	ENSG00000105220	protein_coding
RPS28	2709	0.198103	0.0396581	4.99528	5.87514e-07	5.81405e-06	chr19	8321158	8323340	ENSG00000233927	protein_coding	RPS28	ENSG00000233927	protein_coding
ATG4D	211.274	-0.548301	0.109761	-4.99542	5.87071e-07	5.81405e-06	chr19	10543895	10553418	ENSG00000130734	protein_coding	ATG4D	ENSG00000130734	protein_coding
FAM149A	22.8661	-1.39301	0.278859	-4.99538	5.87188e-07	5.81405e-06	chr4	186104419	186172667	ENSG00000109794	protein_coding	FAM149A	ENSG00000109794	protein_coding
ICAM1	162.895	0.662396	0.132614	4.9949	5.88649e-07	5.82043e-06	chr19	10270835	10286615	ENSG00000090339	protein_coding	ICAM1	ENSG00000090339	protein_coding
GNB2	4773.41	-0.179507	0.0359387	-4.9948	5.88953e-07	5.82043e-06	chr7	100673531	100679174	ENSG00000172354	protein_coding	GNB2	ENSG00000172354	protein_coding
ST3GAL4	728.964	-0.291149	0.0583151	-4.99269	5.9545e-07	5.88067e-06	chr11	126355640	126440344	ENSG00000110080	protein_coding	ST3GAL4	ENSG00000110080	protein_coding
PIP4K2B	3093.31	-0.157627	0.0315911	-4.98959	6.05075e-07	5.96768e-06	chr17	38765689	38800126	ENSG00000276293	protein_coding	PIP4K2B	ENSG00000276293	protein_coding
ICAM5	92.9825	1.04818	0.210068	4.9897	6.04719e-07	5.96768e-06	chr19	10289981	10296778	ENSG00000105376	protein_coding	ICAM5	ENSG00000105376	protein_coding
RPL34	3548.83	0.226824	0.0454928	4.98594	6.16626e-07	6.07752e-06	chr4	108620566	108630412	ENSG00000109475	protein_coding	RPL34	ENSG00000109475	protein_coding
ANKRA2	248.559	-0.482463	0.0968308	-4.98253	6.2757e-07	6.18122e-06	chr5	73552335	73565686	ENSG00000164331	protein_coding	ANKRA2	ENSG00000164331	protein_coding
SYTL4	281.317	0.417767	0.0839319	4.97746	6.44255e-07	6.3413e-06	chrX	100674491	100732123	ENSG00000102362	protein_coding	SYTL4	ENSG00000102362	protein_coding
REPS1	729.875	-0.248575	0.0499561	-4.97586	6.49574e-07	6.38936e-06	chr6	138903493	138988261	ENSG00000135597	protein_coding	REPS1	ENSG00000135597	protein_coding
FNBP4	1024.61	-0.279454	0.0561844	-4.97388	6.56274e-07	6.45094e-06	chr11	47716517	47767443	ENSG00000109920	protein_coding	FNBP4	ENSG00000109920	protein_coding
RANBP3	1082.1	-0.240653	0.0484232	-4.96978	6.70301e-07	6.58299e-06	chr19	5916139	5978142	ENSG00000031823	protein_coding	RANBP3	ENSG00000031823	protein_coding
TSPAN6	733.373	0.259116	0.0521392	4.96969	6.70606e-07	6.58299e-06	chrX	100627109	100639991	ENSG00000000003	protein_coding	TSPAN6	ENSG00000000003	protein_coding
TMEM102	70.9222	0.842947	0.169682	4.96781	6.77126e-07	6.64254e-06	chr17	7435443	7437679	ENSG00000181284	protein_coding	TMEM102	ENSG00000181284	protein_coding
SPRY2	1000.35	-0.275903	0.0555703	-4.96494	6.87219e-07	6.73406e-06	chr13	80335976	80340951	ENSG00000136158	protein_coding	SPRY2	ENSG00000136158	protein_coding
SLC37A3	1564.5	0.215539	0.0434126	4.9649	6.87374e-07	6.73406e-06	chr7	140293693	140404433	ENSG00000157800	protein_coding	SLC37A3	ENSG00000157800	protein_coding
CHST7	237.076	0.4386	0.0883548	4.96408	6.90291e-07	6.75812e-06	chrX	46573784	46598408	ENSG00000147119	protein_coding	CHST7	ENSG00000147119	protein_coding
R3HDM2	1101.34	-0.23192	0.0467258	-4.96343	6.92582e-07	6.77602e-06	chr12	57253762	57431005	ENSG00000179912	protein_coding	R3HDM2	ENSG00000179912	protein_coding
TWIST1	1089.17	0.283524	0.0571272	4.96304	6.93987e-07	6.78524e-06	chr7	19020991	19117672	ENSG00000122691	protein_coding	TWIST1	ENSG00000122691	protein_coding
CMTM4	469.814	-0.347846	0.0700906	-4.9628	6.94832e-07	6.78897e-06	chr16	66614750	66696707	ENSG00000183723	protein_coding	CMTM4	ENSG00000183723	protein_coding
BLOC1S3	329.362	-0.41373	0.0833685	-4.96267	6.95312e-07	6.78914e-06	chr19	45178745	45181801	ENSG00000189114	protein_coding	BLOC1S3	ENSG00000189114	protein_coding
TFB1M	236.55	0.440069	0.0887207	4.96017	7.04321e-07	6.87253e-06	chr6	155257509	155314493	ENSG00000029639	protein_coding	TFB1M	ENSG00000029639	protein_coding
XPC	1330.31	-0.228225	0.0460142	-4.95988	7.05379e-07	6.87827e-06	chr3	14145147	14178783	ENSG00000154767	protein_coding	XPC	ENSG00000154767	protein_coding
PUS3	277.303	0.405689	0.0818145	4.95864	7.09886e-07	6.91761e-06	chr11	125893485	125903221	ENSG00000110060	protein_coding	PUS3	ENSG00000110060	protein_coding
PDCL3	571.707	-0.303057	0.0611371	-4.95701	7.15851e-07	6.9711e-06	chr2	100562690	100576735	ENSG00000115539	protein_coding	PDCL3	ENSG00000115539	protein_coding
RBBP4	2442.85	-0.170156	0.0343305	-4.9564	7.18115e-07	6.98851e-06	chr1	32651142	32686211	ENSG00000162521	protein_coding	RBBP4	ENSG00000162521	protein_coding
HOXC9	118.072	-0.622172	0.125538	-4.95603	7.19481e-07	6.99715e-06	chr12	53994895	54003337	ENSG00000180806	protein_coding	HOXC9	ENSG00000180806	protein_coding
WRN	502.061	-0.319743	0.0645441	-4.95387	7.27531e-07	7.07075e-06	chr8	31033801	31173769	ENSG00000165392	protein_coding	WRN	ENSG00000165392	protein_coding
GATA2	1344.79	-0.234209	0.047311	-4.95041	7.40563e-07	7.19264e-06	chr3	128479427	128493185	ENSG00000179348	protein_coding	GATA2	ENSG00000179348	protein_coding
AGTPBP1	570.842	0.328106	0.0663324	4.94639	7.56026e-07	7.33796e-06	chr9	85546539	85742029	ENSG00000135049	protein_coding	AGTPBP1	ENSG00000135049	protein_coding
GHDC	318.018	0.435285	0.0880142	4.94563	7.58995e-07	7.3619e-06	chr17	42188799	42194532	ENSG00000167925	protein_coding	GHDC	ENSG00000167925	protein_coding
ZNF282	650.308	-0.273322	0.0552787	-4.94443	7.63652e-07	7.40217e-06	chr7	149195485	149226248	ENSG00000170265	protein_coding	ZNF282	ENSG00000170265	protein_coding
AHNAK2	16783	-0.29258	0.0592185	-4.94068	7.78511e-07	7.54122e-06	chr14	104937244	104978357	ENSG00000185567	protein_coding	AHNAK2	ENSG00000185567	protein_coding
EIF3K	2040.14	0.18756	0.0379746	4.93908	7.84907e-07	7.59815e-06	chr19	38619082	38636955	ENSG00000178982	protein_coding	EIF3K	ENSG00000178982	protein_coding
ITPKC	444.35	-0.366388	0.0742078	-4.93732	7.92032e-07	7.66206e-06	chr19	40717103	40740860	ENSG00000086544	protein_coding	ITPKC	ENSG00000086544	protein_coding
DACT1	978.742	0.353346	0.0715787	4.93647	7.95482e-07	7.69036e-06	chr14	58633967	58648321	ENSG00000165617	protein_coding	DACT1	ENSG00000165617	protein_coding
ANGEL1	234.398	-0.457262	0.0926389	-4.93596	7.97589e-07	7.70564e-06	chr14	76786178	76826246	ENSG00000013523	protein_coding	ANGEL1	ENSG00000013523	protein_coding
UBAC2	1012.9	0.227305	0.0460567	4.93533	8.00148e-07	7.72527e-06	chr13	99200774	99386434	ENSG00000134882	protein_coding	UBAC2	ENSG00000134882	protein_coding
DDHD1	815.334	-0.313425	0.0635355	-4.93307	8.09464e-07	7.81008e-06	chr14	53036745	53153282	ENSG00000100523	protein_coding	DDHD1	ENSG00000100523	protein_coding
LIG4	586.111	0.33932	0.068791	4.93261	8.11361e-07	7.82323e-06	chr13	108207439	108218368	ENSG00000174405	protein_coding	LIG4	ENSG00000174405	protein_coding
SPATA20	1304.7	-0.247345	0.0501686	-4.93027	8.21156e-07	7.91247e-06	chr17	50543058	50555852	ENSG00000006282	protein_coding	SPATA20	ENSG00000006282	protein_coding
FAP	2260.1	0.231371	0.0469471	4.92833	8.29375e-07	7.98641e-06	chr2	162170684	162245151	ENSG00000078098	protein_coding	FAP	ENSG00000078098	protein_coding
SELPLG	404.378	-0.375817	0.0762842	-4.92654	8.36998e-07	8.04553e-06	chr12	108622277	108633959	ENSG00000110876	protein_coding	SELPLG	ENSG00000110876	protein_coding
BRD3	771.9	-0.317777	0.0645036	-4.9265	8.37162e-07	8.04553e-06	chr9	134030305	134068535	ENSG00000169925	protein_coding	BRD3	ENSG00000169925	protein_coding
SLC9A7	4435.53	0.249878	0.0507191	4.9267	8.36295e-07	8.04553e-06	chrX	46599252	46759172	ENSG00000065923	protein_coding	SLC9A7	ENSG00000065923	protein_coding
HSD17B11	598.877	0.395405	0.0803073	4.92365	8.49438e-07	8.15816e-06	chr4	87336610	87391386	ENSG00000198189	protein_coding	HSD17B11	ENSG00000198189	protein_coding
STBD1	762.471	-0.285396	0.0579674	-4.92339	8.50584e-07	8.16382e-06	chr4	76306026	76311599	ENSG00000118804	protein_coding	STBD1	ENSG00000118804	protein_coding
NAP1L4	2404.74	-0.173245	0.0351913	-4.92295	8.52508e-07	8.17694e-06	chr11	2944431	2992377	ENSG00000205531	protein_coding	NAP1L4	ENSG00000205531	protein_coding
ARNT2	961.351	-0.478845	0.0972815	-4.92226	8.55516e-07	8.20042e-06	chr15	80404350	80597937	ENSG00000172379	protein_coding	ARNT2	ENSG00000172379	protein_coding
HPS5	2000.82	0.229055	0.0465391	4.92178	8.57618e-07	8.21519e-06	chr11	18278668	18322198	ENSG00000110756	protein_coding	HPS5	ENSG00000110756	protein_coding
FEM1C	1068.15	-0.257765	0.0524038	-4.91882	8.7068e-07	8.33487e-06	chr5	115520908	115544894	ENSG00000145780	protein_coding	FEM1C	ENSG00000145780	protein_coding
GLUL	3663.37	-0.305887	0.0622187	-4.91632	8.81868e-07	8.43646e-06	chr1	182381704	182392206	ENSG00000135821	protein_coding	GLUL	ENSG00000135821	protein_coding
NMD3	2269.31	0.224971	0.0457678	4.91548	8.85657e-07	8.46718e-06	chr3	161104696	161253532	ENSG00000169251	protein_coding	NMD3	ENSG00000169251	protein_coding
WASL	1798.17	-0.279308	0.0568397	-4.91396	8.92571e-07	8.52772e-06	chr7	123681935	123749067	ENSG00000106299	protein_coding	WASL	ENSG00000106299	protein_coding
PTK2	2505.26	-0.179903	0.0366191	-4.91282	8.97756e-07	8.57166e-06	chr8	140657900	141002216	ENSG00000169398	protein_coding	PTK2	ENSG00000169398	protein_coding
ADIPOR2	2304.69	0.191605	0.0390057	4.91223	9.00485e-07	8.59213e-06	chr12	1688574	1788678	ENSG00000006831	protein_coding	ADIPOR2	ENSG00000006831	protein_coding
RBCK1	1233.84	-0.284914	0.0580216	-4.91048	9.08521e-07	8.66317e-06	chr20	407498	430966	ENSG00000125826	protein_coding	RBCK1	ENSG00000125826	protein_coding
GCAT	333.539	0.414986	0.0845275	4.90948	9.13179e-07	8.69627e-06	chr22	37807905	37817176	ENSG00000100116	protein_coding	GCAT	ENSG00000100116	protein_coding
SIRT2	986.061	-0.228641	0.0465743	-4.90916	9.1466e-07	8.69701e-06	chr19	38878555	38899862	ENSG00000068903	protein_coding	SIRT2	ENSG00000068903	protein_coding
NFYA	803.846	-0.281678	0.0573789	-4.90908	9.15037e-07	8.69701e-06	chr6	41072945	41099976	ENSG00000001167	protein_coding	NFYA	ENSG00000001167	protein_coding
DPP7	741.591	-0.415368	0.0846093	-4.90925	9.14261e-07	8.69701e-06	chr9	137110542	137115177	ENSG00000176978	protein_coding	DPP7	ENSG00000176978	protein_coding
WDR7	1041.21	0.230137	0.0468833	4.90872	9.16742e-07	8.70757e-06	chr18	56651343	57036606	ENSG00000091157	protein_coding	WDR7	ENSG00000091157	protein_coding
CTSF	626.678	-0.291135	0.0593677	-4.90393	9.39364e-07	8.91088e-06	chr11	66563463	66568841	ENSG00000174080	protein_coding	CTSF	ENSG00000174080	protein_coding
IFNAR1	3054.96	0.27715	0.0565147	4.90403	9.3891e-07	8.91088e-06	chr21	33324477	33359862	ENSG00000142166	protein_coding	IFNAR1	ENSG00000142166	protein_coding
DNM3OS	288.253	0.467609	0.0954231	4.90038	9.56523e-07	9.06779e-06	chr1	172136531	172144794	ENSG00000230630	antisense	DNM3OS	ENSG00000230630	lncRNA
PARP2	462.267	0.319821	0.0652728	4.89976	9.59547e-07	9.09057e-06	chr14	20343582	20357905	ENSG00000129484	protein_coding	PARP2	ENSG00000129484	protein_coding
PTTG1IP	16254.5	-0.137707	0.028121	-4.89694	9.734e-07	9.21268e-06	chr21	44849585	44873903	ENSG00000183255	protein_coding	PTTG1IP	ENSG00000183255	protein_coding
PUS7	428.713	-0.330429	0.0674773	-4.89688	9.73692e-07	9.21268e-06	chr7	105439661	105522267	ENSG00000091127	protein_coding	PUS7	ENSG00000091127	protein_coding
PITPNC1	549.52	0.45409	0.0927662	4.895	9.8307e-07	9.2954e-06	chr17	67377281	67697261	ENSG00000154217	protein_coding	PITPNC1	ENSG00000154217	protein_coding
KRBA1	117.078	-0.830059	0.169581	-4.89477	9.84212e-07	9.3002e-06	chr7	149714781	149734575	ENSG00000133619	protein_coding	KRBA1	ENSG00000133619	protein_coding
ST13	5854.81	-0.15106	0.0308656	-4.89412	9.87483e-07	9.3251e-06	chr22	40824535	40857022	ENSG00000100380	protein_coding	ST13	ENSG00000100380	protein_coding
NUP188	2473.77	0.184246	0.0376626	4.89202	9.98064e-07	9.41895e-06	chr9	128947699	129007096	ENSG00000095319	protein_coding	NUP188	ENSG00000095319	protein_coding
TFB2M	587.003	0.28513	0.0582894	4.89163	1.00006e-06	9.43168e-06	chr1	246540560	246566324	ENSG00000162851	protein_coding	TFB2M	ENSG00000162851	protein_coding
SDHC	3464.72	0.206036	0.0421876	4.88381	1.04056e-06	9.7966e-06	chr1	161314257	161375340	ENSG00000143252	protein_coding	SDHC	ENSG00000143252	protein_coding
CIZ1	2332.31	-0.230082	0.0471116	-4.88377	1.04076e-06	9.7966e-06	chr9	128166064	128204383	ENSG00000148337	protein_coding	CIZ1	ENSG00000148337	protein_coding
KIAA0922	567.843	0.32116	0.0658328	4.87843	1.06936e-06	1.00594e-05	chr4	153466346	153636711	ENSG00000121210	protein_coding	TMEM131L	ENSG00000121210	protein_coding
SLC41A1	1619.81	-0.202128	0.0414434	-4.87721	1.07597e-06	1.01151e-05	chr1	205789093	205813748	ENSG00000133065	protein_coding	SLC41A1	ENSG00000133065	protein_coding
GPX1	2559.39	0.190861	0.0391834	4.87097	1.11051e-06	1.04317e-05	chr3	49357176	49358600	ENSG00000233276	protein_coding	GPX1	ENSG00000233276	protein_coding
ATXN1	1424.88	0.292477	0.0600461	4.87087	1.11107e-06	1.04317e-05	chr6	16299112	16761491	ENSG00000124788	protein_coding	ATXN1	ENSG00000124788	protein_coding
SLC22A23	475.274	-0.332136	0.0682069	-4.86954	1.11858e-06	1.04954e-05	chr6	3268962	3457022	ENSG00000137266	protein_coding	SLC22A23	ENSG00000137266	protein_coding
DENND4C	1062.18	-0.258081	0.0530157	-4.86801	1.12728e-06	1.05704e-05	chr9	19230435	19373545	ENSG00000137145	protein_coding	DENND4C	ENSG00000137145	protein_coding
MRPL4	675.388	-0.306934	0.0630726	-4.86636	1.13672e-06	1.0652e-05	chr19	10251901	10260045	ENSG00000105364	protein_coding	MRPL4	ENSG00000105364	protein_coding
NID1	5203.67	0.219586	0.0451252	4.86615	1.13794e-06	1.06566e-05	chr1	235975830	236065162	ENSG00000116962	protein_coding	NID1	ENSG00000116962	protein_coding
AFG3L2	1410.83	-0.250373	0.0514751	-4.86397	1.15057e-06	1.07681e-05	chr18	12328944	12377314	ENSG00000141385	protein_coding	AFG3L2	ENSG00000141385	protein_coding
MED10	707.105	-0.308213	0.0633858	-4.86249	1.15918e-06	1.08417e-05	chr5	6371881	6378594	ENSG00000133398	protein_coding	MED10	ENSG00000133398	protein_coding
COBLL1	1003.14	-0.239814	0.0493652	-4.85797	1.18597e-06	1.10852e-05	chr2	164653624	164843679	ENSG00000082438	protein_coding	COBLL1	ENSG00000082438	protein_coding
HAUS2	879.422	0.308559	0.0635313	4.85681	1.19293e-06	1.11431e-05	chr15	42548810	42569994	ENSG00000137814	protein_coding	HAUS2	ENSG00000137814	protein_coding
KDM3B	1702.94	-0.357448	0.0736033	-4.85641	1.19531e-06	1.11582e-05	chr5	138352596	138437028	ENSG00000120733	protein_coding	KDM3B	ENSG00000120733	protein_coding
INF2	4664.98	-0.19363	0.0398794	-4.85538	1.20155e-06	1.12094e-05	chr14	104689606	104722535	ENSG00000203485	protein_coding	INF2	ENSG00000203485	protein_coding
KIAA0586	724.758	0.290424	0.0598216	4.85483	1.20491e-06	1.12336e-05	chr14	58427385	58551289	ENSG00000100578	protein_coding	KIAA0586	ENSG00000100578	protein_coding
CDA	118.068	0.721797	0.148816	4.85027	1.23295e-06	1.14731e-05	chr1	20588948	20618908	ENSG00000158825	protein_coding	CDA	ENSG00000158825	protein_coding
RDH11	2268.49	0.175387	0.0361598	4.85033	1.23257e-06	1.14731e-05	chr14	67676801	67695814	ENSG00000072042	protein_coding	RDH11	ENSG00000072042	protein_coding
MOXD1	11485.8	0.22511	0.0464164	4.8498	1.23584e-06	1.14927e-05	chr6	132296055	132401545	ENSG00000079931	protein_coding	MOXD1	ENSG00000079931	protein_coding
HIF1A	34872.9	0.212039	0.0437447	4.84719	1.25222e-06	1.16376e-05	chr14	61695513	61748259	ENSG00000100644	protein_coding	HIF1A	ENSG00000100644	protein_coding
LMF2	2542.17	-0.256734	0.0529857	-4.84535	1.2639e-06	1.17387e-05	chr22	50502949	50507691	ENSG00000100258	protein_coding	LMF2	ENSG00000100258	protein_coding
AC007383.3	21.8452	-1.72366	0.355762	-4.84499	1.26616e-06	1.17523e-05	chr2	206084605	206086564	ENSG00000227946	lincRNA	INO80D-AS1	ENSG00000227946	lncRNA
KLHL2	660.691	0.270248	0.0558043	4.84279	1.28027e-06	1.18757e-05	chr4	165207618	165323156	ENSG00000109466	protein_coding	KLHL2	ENSG00000109466	protein_coding
AADAT	147.947	-0.498747	0.103007	-4.84189	1.2861e-06	1.19223e-05	chr4	170060222	170091699	ENSG00000109576	protein_coding	AADAT	ENSG00000109576	protein_coding
ZDHHC24	442.676	-0.393618	0.081304	-4.84132	1.28981e-06	1.19446e-05	chr11	66520637	66546238	ENSG00000174165	protein_coding	ZDHHC24	ENSG00000174165	protein_coding
PROCR	433.958	0.325903	0.0673178	4.84127	1.29014e-06	1.19446e-05	chr20	35172073	35216240	ENSG00000101000	protein_coding	PROCR	ENSG00000101000	protein_coding
PRCP	1991.74	-0.163551	0.0337969	-4.83922	1.30349e-06	1.20606e-05	chr11	82823502	82970584	ENSG00000137509	protein_coding	PRCP	ENSG00000137509	protein_coding
GREM2	3043.4	0.319628	0.0660744	4.83739	1.31555e-06	1.21645e-05	chr1	240489573	240612149	ENSG00000180875	protein_coding	GREM2	ENSG00000180875	protein_coding
MARCKS	9295.08	0.174976	0.0362022	4.83331	1.34282e-06	1.24088e-05	chr6	113857362	113863471	ENSG00000277443	protein_coding	MARCKS	ENSG00000277443	protein_coding
ADGRL4	515.854	0.452696	0.0936735	4.8327	1.34695e-06	1.24391e-05	chr1	78889764	79006718	ENSG00000162618	protein_coding	ADGRL4	ENSG00000162618	protein_coding
SLC25A38	723.747	-0.252725	0.0523537	-4.82726	1.38423e-06	1.27754e-05	chr3	39383348	39397351	ENSG00000144659	protein_coding	SLC25A38	ENSG00000144659	protein_coding
CFAP20	519.861	-0.297385	0.0616367	-4.8248	1.40144e-06	1.2926e-05	chr16	58113588	58129450	ENSG00000070761	protein_coding	CFAP20	ENSG00000070761	protein_coding
SELT	2770.3	-0.244172	0.0506161	-4.82399	1.40712e-06	1.29703e-05	chr3	150602875	150630445	ENSG00000198843	protein_coding	SELENOT	ENSG00000198843	protein_coding
ARHGEF10L	489.614	-0.30485	0.0632486	-4.81986	1.43658e-06	1.32335e-05	chr1	17539835	17697874	ENSG00000074964	protein_coding	ARHGEF10L	ENSG00000074964	protein_coding
ARHGDIB	328.555	-0.405781	0.0842062	-4.8189	1.44355e-06	1.32893e-05	chr12	14942017	14961728	ENSG00000111348	protein_coding	ARHGDIB	ENSG00000111348	protein_coding
SEZ6L2	1252.69	0.364585	0.0756736	4.81787	1.45101e-06	1.33497e-05	chr16	29871159	29899547	ENSG00000174938	protein_coding	SEZ6L2	ENSG00000174938	protein_coding
STMN3	264.332	-0.550103	0.114234	-4.81557	1.46777e-06	1.34954e-05	chr20	63639705	63657682	ENSG00000197457	protein_coding	STMN3	ENSG00000197457	protein_coding
STOML2	940.07	-0.218959	0.0454792	-4.81448	1.47581e-06	1.35608e-05	chr9	35099776	35103195	ENSG00000165283	protein_coding	STOML2	ENSG00000165283	protein_coding
KIAA1958	723.397	0.295684	0.0614429	4.81234	1.49176e-06	1.36988e-05	chr9	112486847	112669397	ENSG00000165185	protein_coding	KIAA1958	ENSG00000165185	protein_coding
UFD1L	1512.27	-0.229236	0.0476458	-4.81125	1.4999e-06	1.37649e-05	chr22	19449910	19479215	ENSG00000070010	protein_coding	UFD1	ENSG00000070010	protein_coding
ZNF514	191.275	-0.494259	0.102757	-4.80998	1.50943e-06	1.38437e-05	chr2	95147330	95165413	ENSG00000144026	protein_coding	ZNF514	ENSG00000144026	protein_coding
BCAP31	3772.65	-0.174203	0.0362209	-4.80946	1.51336e-06	1.3871e-05	chrX	153700497	153724697	ENSG00000185825	protein_coding	BCAP31	ENSG00000185825	protein_coding
LGALS8	1537.12	0.205642	0.042778	4.80718	1.53072e-06	1.40127e-05	chr1	236518000	236552981	ENSG00000116977	protein_coding	LGALS8	ENSG00000116977	protein_coding
CAB39L	576.776	-0.403784	0.0840139	-4.80616	1.53859e-06	1.40758e-05	chr13	49308650	49444126	ENSG00000102547	protein_coding	CAB39L	ENSG00000102547	protein_coding
PIGS	2203.77	0.216984	0.0451608	4.80471	1.54978e-06	1.41694e-05	chr17	28553383	28571872	ENSG00000087111	protein_coding	PIGS	ENSG00000087111	protein_coding
SLBP	1060.43	-0.258624	0.0538297	-4.80448	1.55152e-06	1.41764e-05	chr4	1692800	1712555	ENSG00000163950	protein_coding	SLBP	ENSG00000163950	protein_coding
RPL37	6504.6	0.183224	0.0381454	4.80331	1.56066e-06	1.42511e-05	chr5	40825262	40835335	ENSG00000145592	protein_coding	RPL37	ENSG00000145592	protein_coding
CASD1	188.646	-0.613846	0.127845	-4.80148	1.57501e-06	1.43732e-05	chr7	94509219	94557019	ENSG00000127995	protein_coding	CASD1	ENSG00000127995	protein_coding
SNX17	3117.58	-0.198012	0.0412673	-4.79828	1.60034e-06	1.45953e-05	chr2	27370496	27377533	ENSG00000115234	protein_coding	SNX17	ENSG00000115234	protein_coding
STAU2	701.931	0.342024	0.0713171	4.79582	1.62009e-06	1.47662e-05	chr8	73420369	73747708	ENSG00000040341	protein_coding	STAU2	ENSG00000040341	protein_coding
VKORC1	3078.26	0.17495	0.036481	4.79565	1.62151e-06	1.47699e-05	chr16	31090842	31095980	ENSG00000167397	protein_coding	VKORC1	ENSG00000167397	protein_coding
KCTD11	607.534	-0.336292	0.0701553	-4.79353	1.63873e-06	1.49176e-05	chr17	7351889	7354944	ENSG00000213859	protein_coding	KCTD11	ENSG00000213859	protein_coding
RNF112	144.287	0.639875	0.133554	4.79112	1.65855e-06	1.50886e-05	chr17	19411125	19417276	ENSG00000128482	protein_coding	RNF112	ENSG00000128482	protein_coding
KCTD2	1002.95	0.274228	0.057266	4.78866	1.67897e-06	1.52649e-05	chr17	75032575	75065889	ENSG00000180901	protein_coding	KCTD2	ENSG00000180901	protein_coding
NEURL4	562.911	0.292498	0.0610906	4.78793	1.68508e-06	1.53089e-05	chr17	7315628	7329393	ENSG00000215041	protein_coding	NEURL4	ENSG00000215041	protein_coding
ATG9A	2385.25	-0.242981	0.0507546	-4.78737	1.68978e-06	1.53347e-05	chr2	219209772	219229717	ENSG00000198925	protein_coding	ATG9A	ENSG00000198925	protein_coding
FASN	6587.76	-0.209349	0.0437336	-4.78692	1.69362e-06	1.536e-05	chr17	82078333	82098332	ENSG00000169710	protein_coding	FASN	ENSG00000169710	protein_coding
EDEM1	2646.02	-0.225183	0.0470442	-4.78663	1.69607e-06	1.53727e-05	chr3	5187646	5219957	ENSG00000134109	protein_coding	EDEM1	ENSG00000134109	protein_coding
TLDC1	1895.37	-0.251073	0.052457	-4.78627	1.69911e-06	1.53907e-05	chr16	84476421	84554033	ENSG00000140950	protein_coding	MEAK7	ENSG00000140950	protein_coding
PRDM1	262.451	0.504861	0.105524	4.78433	1.71562e-06	1.55307e-05	chr6	106086320	106109939	ENSG00000057657	protein_coding	PRDM1	ENSG00000057657	protein_coding
HS2ST1	1227.33	0.233426	0.0488105	4.78228	1.73318e-06	1.56606e-05	chr1	86914648	87109998	ENSG00000153936	protein_coding	HS2ST1	ENSG00000153936	protein_coding
METTL7A	79.1037	0.847257	0.177164	4.78233	1.73273e-06	1.56606e-05	chr12	50923472	50932517	ENSG00000185432	protein_coding	METTL7A	ENSG00000185432	protein_coding
NQO2	1349.18	-0.339651	0.0710193	-4.78251	1.73118e-06	1.56606e-05	chr6	2987987	3028869	ENSG00000124588	protein_coding	NQO2	ENSG00000124588	protein_coding
MOSPD1	593.35	0.322574	0.0674884	4.7797	1.75559e-06	1.58533e-05	chrX	134887626	134915267	ENSG00000101928	protein_coding	MOSPD1	ENSG00000101928	protein_coding
TUBB	47272.5	0.133966	0.0280316	4.77911	1.76069e-06	1.58895e-05	chr6	30720201	30725426	ENSG00000196230	protein_coding	TUBB	ENSG00000196230	protein_coding
COL27A1	320.204	-0.444212	0.093015	-4.77571	1.79079e-06	1.61512e-05	chr9	114155560	114312511	ENSG00000196739	protein_coding	COL27A1	ENSG00000196739	protein_coding
RPL35A	6151.94	0.189048	0.03963	4.77032	1.83934e-06	1.65789e-05	chr3	197949987	197956610	ENSG00000182899	protein_coding	RPL35A	ENSG00000182899	protein_coding
CPSF3	1134	0.231324	0.0484975	4.76981	1.84403e-06	1.6611e-05	chr2	9423568	9473101	ENSG00000119203	protein_coding	CPSF3	ENSG00000119203	protein_coding
AFMID	305.474	0.418541	0.0877591	4.7692	1.84958e-06	1.66507e-05	chr17	78187317	78207701	ENSG00000183077	protein_coding	AFMID	ENSG00000183077	protein_coding
PCDH9	304.71	0.610175	0.127978	4.76782	1.86226e-06	1.67546e-05	chr13	66302834	67230445	ENSG00000184226	protein_coding	PCDH9	ENSG00000184226	protein_coding
SEC22A	659.857	0.276864	0.0581117	4.76434	1.89477e-06	1.70367e-05	chr3	123201927	123274130	ENSG00000121542	protein_coding	SEC22A	ENSG00000121542	protein_coding
EDN1	620.064	0.381508	0.0800784	4.76418	1.89625e-06	1.70395e-05	chr6	12290363	12297194	ENSG00000078401	protein_coding	EDN1	ENSG00000078401	protein_coding
NAP1L5	421.452	0.426941	0.0896194	4.76394	1.89852e-06	1.70469e-05	chr4	88695915	88698235	ENSG00000177432	protein_coding	NAP1L5	ENSG00000177432	protein_coding
SNTB1	215.57	0.520431	0.109246	4.76384	1.8994e-06	1.70469e-05	chr8	120535745	120813273	ENSG00000172164	protein_coding	SNTB1	ENSG00000172164	protein_coding
DPP4	325.54	0.413885	0.0868865	4.76351	1.90256e-06	1.70648e-05	chr2	161992241	162074542	ENSG00000197635	protein_coding	DPP4	ENSG00000197635	protein_coding
SENP8	119.194	0.625203	0.131289	4.76202	1.91669e-06	1.71811e-05	chr15	72114258	72143688	ENSG00000166192	protein_coding	SENP8	ENSG00000166192	protein_coding
ZFYVE26	1199.98	0.23318	0.0489703	4.76167	1.91997e-06	1.71999e-05	chr14	67727374	67816590	ENSG00000072121	protein_coding	ZFYVE26	ENSG00000072121	protein_coding
SLC11A2	690.827	-0.283101	0.0594671	-4.76064	1.92983e-06	1.72777e-05	chr12	50979401	51028566	ENSG00000110911	protein_coding	SLC11A2	ENSG00000110911	protein_coding
WDR89	236.393	0.396045	0.0832183	4.75911	1.94449e-06	1.73983e-05	chr14	63597039	63641861	ENSG00000140006	protein_coding	WDR89	ENSG00000140006	protein_coding
HSD3B7	944.852	0.401524	0.0843776	4.75866	1.94879e-06	1.74262e-05	chr16	30985207	30989152	ENSG00000099377	protein_coding	HSD3B7	ENSG00000099377	protein_coding
PAK1	1245.26	-0.232244	0.0488453	-4.75469	1.9875e-06	1.77614e-05	chr11	77321707	77474635	ENSG00000149269	protein_coding	PAK1	ENSG00000149269	protein_coding
SALL1	687.207	-0.248213	0.0522435	-4.75107	2.02339e-06	1.80712e-05	chr16	51135975	51151367	ENSG00000103449	protein_coding	SALL1	ENSG00000103449	protein_coding
VPS33A	671.227	0.270654	0.0570017	4.74817	2.05267e-06	1.83215e-05	chr12	122229564	122266521	ENSG00000139719	protein_coding	VPS33A	ENSG00000139719	protein_coding
MARS	3728.56	0.261387	0.0550537	4.74787	2.05575e-06	1.83378e-05	chr12	57475445	57517569	ENSG00000166986	protein_coding	MARS1	ENSG00000166986	protein_coding
CALM1	10738.4	0.179562	0.037826	4.74705	2.06406e-06	1.84007e-05	chr14	90396502	90408261	ENSG00000198668	protein_coding	CALM1	ENSG00000198668	protein_coding
EXOSC8	372.947	0.359029	0.0756535	4.7457	2.07784e-06	1.85124e-05	chr13	36998816	37009613	ENSG00000120699	protein_coding	EXOSC8	ENSG00000120699	protein_coding
MRPL40	515.482	0.290825	0.061291	4.74498	2.08523e-06	1.85669e-05	chr22	19431902	19436075	ENSG00000185608	protein_coding	MRPL40	ENSG00000185608	protein_coding
DCAF10	1458.75	-0.193667	0.0408442	-4.74159	2.12044e-06	1.8869e-05	chr9	37800502	37867666	ENSG00000122741	protein_coding	DCAF10	ENSG00000122741	protein_coding
DHRS4L2	139.017	-0.574077	0.121087	-4.74102	2.12644e-06	1.89108e-05	chr14	23969874	24006408	ENSG00000187630	protein_coding	DHRS4L2	ENSG00000187630	protein_coding
ZNF174	156.142	-0.55669	0.11743	-4.74061	2.13074e-06	1.89183e-05	chr16	3401235	3409370	ENSG00000103343	protein_coding	ZNF174	ENSG00000103343	protein_coding
TK2	1226.09	-0.319584	0.0674123	-4.74074	2.12938e-06	1.89183e-05	chr16	66508003	66552544	ENSG00000166548	protein_coding	TK2	ENSG00000166548	protein_coding
FIGN	210.546	0.455462	0.0960798	4.74045	2.13243e-06	1.89183e-05	chr2	163593396	163736012	ENSG00000182263	protein_coding	FIGN	ENSG00000182263	protein_coding
SMOX	227.289	-0.448522	0.0946146	-4.74052	2.13175e-06	1.89183e-05	chr20	4120980	4187747	ENSG00000088826	protein_coding	SMOX	ENSG00000088826	protein_coding
DNPH1	203.753	-0.503342	0.106193	-4.73986	2.13862e-06	1.89617e-05	chr6	43225629	43229484	ENSG00000112667	protein_coding	DNPH1	ENSG00000112667	protein_coding
LRRCC1	89.2621	0.834991	0.176227	4.73815	2.15674e-06	1.91044e-05	chr8	85107147	85146076	ENSG00000133739	protein_coding	LRRCC1	ENSG00000133739	protein_coding
KLF4	757.33	-0.354403	0.0747986	-4.7381	2.15732e-06	1.91044e-05	chr9	107484852	107490482	ENSG00000136826	protein_coding	KLF4	ENSG00000136826	protein_coding
CEP83	278.935	0.460766	0.0972543	4.73774	2.16113e-06	1.91265e-05	chr12	94306449	94459988	ENSG00000173588	protein_coding	CEP83	ENSG00000173588	protein_coding
TMEM132A	311.491	0.356451	0.0752814	4.73491	2.19153e-06	1.93838e-05	chr11	60924463	60937159	ENSG00000006118	protein_coding	TMEM132A	ENSG00000006118	protein_coding
VWA9	638.108	-0.248446	0.0524806	-4.73406	2.20075e-06	1.94537e-05	chr15	65578753	65611289	ENSG00000138614	protein_coding	INTS14	ENSG00000138614	protein_coding
GGA2	569.043	-0.330453	0.0698286	-4.73234	2.21947e-06	1.96073e-05	chr16	23463542	23521995	ENSG00000103365	protein_coding	GGA2	ENSG00000103365	protein_coding
GORASP2	5440.81	-0.130369	0.0275555	-4.73114	2.23268e-06	1.97121e-05	chr2	170928464	170967129	ENSG00000115806	protein_coding	GORASP2	ENSG00000115806	protein_coding
NBEAL1	1981.66	0.296827	0.0627928	4.72709	2.27755e-06	2.00841e-05	chr2	203014879	203226378	ENSG00000144426	protein_coding	NBEAL1	ENSG00000144426	protein_coding
FOXN3	2040.58	0.211487	0.0447419	4.72681	2.28074e-06	2.01001e-05	chr14	89124871	89619149	ENSG00000053254	protein_coding	FOXN3	ENSG00000053254	protein_coding
ITPR1	378.715	0.461576	0.0976774	4.72551	2.29536e-06	2.0215e-05	chr3	4493348	4847840	ENSG00000150995	protein_coding	ITPR1	ENSG00000150995	protein_coding
MYO1E	3161.12	0.184694	0.0391074	4.72275	2.3268e-06	2.04568e-05	chr15	59132434	59372900	ENSG00000157483	protein_coding	MYO1E	ENSG00000157483	protein_coding
SQLE	2408.8	-0.217704	0.046096	-4.72283	2.32588e-06	2.04568e-05	chr8	124998497	125022283	ENSG00000104549	protein_coding	SQLE	ENSG00000104549	protein_coding
LHPP	204.848	0.436017	0.0923365	4.72205	2.33485e-06	2.05153e-05	chr10	124461834	124617888	ENSG00000107902	protein_coding	LHPP	ENSG00000107902	protein_coding
PARN	865.535	-0.279107	0.059128	-4.72039	2.35398e-06	2.0671e-05	chr16	14435701	14632728	ENSG00000140694	protein_coding	PARN	ENSG00000140694	protein_coding
ARIH1	2352.53	-0.193495	0.0410036	-4.71898	2.3703e-06	2.08019e-05	chr15	72474326	72602985	ENSG00000166233	protein_coding	ARIH1	ENSG00000166233	protein_coding
PSMD2	16418.8	-0.21255	0.045049	-4.71819	2.37947e-06	2.08698e-05	chr3	184298709	184309054	ENSG00000175166	protein_coding	PSMD2	ENSG00000175166	protein_coding
RGS4	3433.76	-0.716262	0.151922	-4.71466	2.4211e-06	2.12096e-05	chr1	163068775	163076802	ENSG00000117152	protein_coding	RGS4	ENSG00000117152	protein_coding
USP30	280.869	-0.399133	0.0846575	-4.71469	2.42085e-06	2.12096e-05	chr12	109023089	109088026	ENSG00000135093	protein_coding	USP30	ENSG00000135093	protein_coding
RNF103	890.062	-0.350811	0.0744369	-4.71286	2.44265e-06	2.13855e-05	chr2	86603393	86623866	ENSG00000239305	protein_coding	RNF103	ENSG00000239305	protein_coding
UHRF1BP1	525.141	-0.449526	0.095397	-4.71217	2.45098e-06	2.14457e-05	chr6	34792015	34883138	ENSG00000065060	protein_coding	UHRF1BP1	ENSG00000065060	protein_coding
C1QTNF6	164.746	0.685662	0.145649	4.70765	2.50592e-06	2.19133e-05	chr22	37180167	37199385	ENSG00000133466	protein_coding	C1QTNF6	ENSG00000133466	protein_coding
AGAP2-AS1	463.007	0.340398	0.0723576	4.70439	2.5463e-06	2.22531e-05	chr12	57726271	57728356	ENSG00000255737	antisense	AGAP2-AS1	ENSG00000255737	lncRNA
SCYL2	2503.95	-0.247219	0.0525579	-4.70375	2.55421e-06	2.2309e-05	chr12	100267140	100341724	ENSG00000136021	protein_coding	SCYL2	ENSG00000136021	protein_coding
CROCC	165.688	-0.59506	0.126518	-4.70337	2.55904e-06	2.23378e-05	chr1	16740273	16972979	ENSG00000058453	protein_coding	CROCC	ENSG00000058453	protein_coding
NUP93	1318.99	0.242006	0.0514575	4.70303	2.56333e-06	2.2362e-05	chr16	56730105	56850286	ENSG00000102900	protein_coding	NUP93	ENSG00000102900	protein_coding
PSMC5	3184.1	0.172334	0.0366607	4.70078	2.59167e-06	2.25823e-05	chr17	63827152	63832026	ENSG00000087191	protein_coding	PSMC5	ENSG00000087191	protein_coding
SNX21	549.314	-0.415761	0.0884522	-4.7004	2.59653e-06	2.26113e-05	chr20	45833810	45843275	ENSG00000124104	protein_coding	SNX21	ENSG00000124104	protein_coding
TNC	21637.3	0.25799	0.0548975	4.69948	2.60828e-06	2.27001e-05	chr9	115019578	115118257	ENSG00000041982	protein_coding	TNC	ENSG00000041982	protein_coding
RABEPK	475.344	-0.324996	0.0692167	-4.69534	2.66169e-06	2.31512e-05	chr9	125200542	125234158	ENSG00000136933	protein_coding	RABEPK	ENSG00000136933	protein_coding
BAG3	4220.28	-0.190616	0.0406097	-4.69386	2.68091e-06	2.33046e-05	chr10	119651370	119677819	ENSG00000151929	protein_coding	BAG3	ENSG00000151929	protein_coding
POLR3E	504.091	-0.291944	0.0622031	-4.69339	2.68711e-06	2.33446e-05	chr16	22297375	22335103	ENSG00000058600	protein_coding	POLR3E	ENSG00000058600	protein_coding
DVL2	377.379	-0.365427	0.0778657	-4.69304	2.69177e-06	2.33712e-05	chr17	7225341	7234545	ENSG00000004975	protein_coding	DVL2	ENSG00000004975	protein_coding
ZNF354B	80.2212	-0.720556	0.153557	-4.69244	2.69961e-06	2.34254e-05	chr5	178859953	178888122	ENSG00000178338	protein_coding	ZNF354B	ENSG00000178338	protein_coding
PCBP4	1310.41	-0.255506	0.0544546	-4.69209	2.70433e-06	2.34525e-05	chr3	51957454	51974016	ENSG00000090097	protein_coding	PCBP4	ENSG00000090097	protein_coding
TTC28	1588.09	0.204969	0.0436892	4.69153	2.71175e-06	2.35029e-05	chr22	27978014	28679865	ENSG00000100154	protein_coding	TTC28	ENSG00000100154	protein_coding
ERN1	543.368	-0.352227	0.0750914	-4.69064	2.72349e-06	2.35907e-05	chr17	64039142	64130819	ENSG00000178607	protein_coding	ERN1	ENSG00000178607	protein_coding
TIGD5	144.016	-0.502923	0.107256	-4.689	2.74539e-06	2.37664e-05	chr8	143597835	143603224	ENSG00000179886	protein_coding	TIGD5	ENSG00000179886	protein_coding
XPO7	2280.35	-0.196855	0.0419995	-4.68708	2.77127e-06	2.39763e-05	chr8	21919671	22006585	ENSG00000130227	protein_coding	XPO7	ENSG00000130227	protein_coding
DOCK4	199.213	0.485652	0.103704	4.68307	2.82609e-06	2.44361e-05	chr7	111726110	112206411	ENSG00000128512	protein_coding	DOCK4	ENSG00000128512	protein_coding
SPRN	107.266	-0.581443	0.124179	-4.68229	2.83692e-06	2.45152e-05	chr10	133420666	133424572	ENSG00000203772	protein_coding	SPRN	ENSG00000203772	protein_coding
TPRN	219.564	-0.413903	0.0884017	-4.68208	2.83985e-06	2.45261e-05	chr9	137191617	137204193	ENSG00000176058	protein_coding	TPRN	ENSG00000176058	protein_coding
SASH1	4460.76	0.155827	0.0332891	4.68103	2.85439e-06	2.46372e-05	chr6	148272304	148552050	ENSG00000111961	protein_coding	SASH1	ENSG00000111961	protein_coding
XG	1489.62	0.198459	0.0424104	4.6795	2.87579e-06	2.48073e-05	chrX	2752050	2815927	ENSG00000124343	protein_coding	XG	ENSG00000124343	protein_coding
FDFT1	2562.58	-0.201614	0.0430894	-4.67898	2.88309e-06	2.48556e-05	chr8	11795573	11839309	ENSG00000079459	protein_coding	FDFT1	ENSG00000079459	protein_coding
DGKD	304.004	-0.396201	0.0847065	-4.67734	2.90621e-06	2.50402e-05	chr2	233354507	233472104	ENSG00000077044	protein_coding	DGKD	ENSG00000077044	protein_coding
POLR2I	266.48	0.37456	0.0800844	4.67707	2.91003e-06	2.50584e-05	chr19	36113710	36115346	ENSG00000105258	protein_coding	POLR2I	ENSG00000105258	protein_coding
GALT	195.987	-0.521264	0.111457	-4.67681	2.91374e-06	2.50756e-05	chr9	34638133	34651035	ENSG00000213930	protein_coding	GALT	ENSG00000213930	protein_coding
TVP23C-CDRT4	150.814	-0.561535	0.120093	-4.67583	2.92771e-06	2.5181e-05	chr17	15436021	15563561	ENSG00000259024	protein_coding	TVP23C-CDRT4	ENSG00000259024	protein_coding
MED24	1245.91	0.223263	0.0477535	4.67532	2.93493e-06	2.52284e-05	chr17	40019097	40061215	ENSG00000008838	protein_coding	MED24	ENSG00000008838	protein_coding
CPM	84.4957	0.811169	0.173514	4.67495	2.94028e-06	2.52595e-05	chr12	68842197	68971570	ENSG00000135678	protein_coding	CPM	ENSG00000135678	protein_coding
TMEM110	793.409	-0.220947	0.0472801	-4.67315	2.96619e-06	2.54672e-05	chr3	52836219	52897596	ENSG00000213533	protein_coding	STIMATE	ENSG00000213533	protein_coding
PI4K2A	1550.51	-0.186626	0.0399502	-4.67147	2.9905e-06	2.56588e-05	chr10	97640686	97676434	ENSG00000155252	protein_coding	PI4K2A	ENSG00000155252	protein_coding
OXCT1	2001.03	0.235357	0.050383	4.67137	2.99201e-06	2.56588e-05	chr5	41730065	41870519	ENSG00000083720	protein_coding	OXCT1	ENSG00000083720	protein_coding
PAN2	229.363	0.488265	0.104529	4.6711	2.99594e-06	2.56775e-05	chr12	56316223	56334053	ENSG00000135473	protein_coding	PAN2	ENSG00000135473	protein_coding
URI1	1907.87	-0.196197	0.0420042	-4.67089	2.99895e-06	2.56882e-05	chr19	29923644	30016608	ENSG00000105176	protein_coding	URI1	ENSG00000105176	protein_coding
ZBTB44	605.775	-0.415034	0.0888592	-4.67069	3.00193e-06	2.56987e-05	chr11	130226677	130314686	ENSG00000196323	protein_coding	ZBTB44	ENSG00000196323	protein_coding
NDUFB5	975.159	0.240559	0.0515213	4.6691	3.02515e-06	2.58824e-05	chr3	179604690	179627647	ENSG00000136521	protein_coding	NDUFB5	ENSG00000136521	protein_coding
C12orf4	944.44	0.34548	0.0739973	4.66882	3.02933e-06	2.5903e-05	chr12	4487728	4538508	ENSG00000047621	protein_coding	C12orf4	ENSG00000047621	protein_coding
MMP15	213.091	0.570477	0.122222	4.66754	3.04822e-06	2.60494e-05	chr16	58025566	58046901	ENSG00000102996	protein_coding	MMP15	ENSG00000102996	protein_coding
JAM2	58.8593	0.935225	0.200402	4.66673	3.06029e-06	2.61373e-05	chr21	25639272	25717562	ENSG00000154721	protein_coding	JAM2	ENSG00000154721	protein_coding
FAM210B	1667.53	-0.166667	0.0357225	-4.66561	3.07702e-06	2.62605e-05	chr20	56358915	56368663	ENSG00000124098	protein_coding	FAM210B	ENSG00000124098	protein_coding
FER	1676.38	0.382359	0.0819541	4.66552	3.0783e-06	2.62605e-05	chr5	108747822	109196841	ENSG00000151422	protein_coding	FER	ENSG00000151422	protein_coding
MAP3K6	820.369	0.233845	0.0501246	4.66527	3.08213e-06	2.62779e-05	chr1	27355184	27366892	ENSG00000142733	protein_coding	MAP3K6	ENSG00000142733	protein_coding
OSBPL3	2698.01	0.146905	0.0314904	4.66507	3.08518e-06	2.62886e-05	chr7	24796539	24981634	ENSG00000070882	protein_coding	OSBPL3	ENSG00000070882	protein_coding
CHID1	1540.88	0.213597	0.0457915	4.66457	3.09265e-06	2.63369e-05	chr11	867860	915058	ENSG00000177830	protein_coding	CHID1	ENSG00000177830	protein_coding
PPP4R1	2910.82	-0.173926	0.0373086	-4.6618	3.13451e-06	2.66779e-05	chr18	9546791	9615240	ENSG00000154845	protein_coding	PPP4R1	ENSG00000154845	protein_coding
RPE	1204.27	0.206815	0.0443876	4.65929	3.17307e-06	2.69904e-05	chr2	210002565	210022259	ENSG00000197713	protein_coding	RPE	ENSG00000197713	protein_coding
CBS	321.652	0.704531	0.151252	4.658	3.19289e-06	2.71432e-05	chr21	43053191	43076943	ENSG00000160200	protein_coding	CBS	ENSG00000160200	protein_coding
NDUFB3	983.993	0.226091	0.0485431	4.65752	3.20042e-06	2.71915e-05	chr2	201071433	201085750	ENSG00000119013	protein_coding	NDUFB3	ENSG00000119013	protein_coding
DHX32	718.303	-0.29857	0.0641095	-4.65719	3.2056e-06	2.72197e-05	chr10	125836337	125896436	ENSG00000089876	protein_coding	DHX32	ENSG00000089876	protein_coding
POMGNT2	242.172	-0.456173	0.097977	-4.65593	3.22529e-06	2.73711e-05	chr3	43079232	43106076	ENSG00000144647	protein_coding	POMGNT2	ENSG00000144647	protein_coding
ARID2	805.326	-0.308416	0.06625	-4.65534	3.23445e-06	2.7417e-05	chr12	45729665	45908040	ENSG00000189079	protein_coding	ARID2	ENSG00000189079	protein_coding
STAT2	1919.64	0.270274	0.0580553	4.65546	3.23262e-06	2.7417e-05	chr12	56341597	56360155	ENSG00000170581	protein_coding	STAT2	ENSG00000170581	protein_coding
CCDC25	1030.6	0.305357	0.065632	4.65256	3.27847e-06	2.77741e-05	chr8	27733311	27772653	ENSG00000147419	protein_coding	CCDC25	ENSG00000147419	protein_coding
SOS1	1930.36	-0.254385	0.0546854	-4.65179	3.2907e-06	2.78616e-05	chr2	38981396	39124345	ENSG00000115904	protein_coding	SOS1	ENSG00000115904	protein_coding
FJX1	605.217	0.264178	0.0568035	4.65073	3.30769e-06	2.79893e-05	chr11	35618419	35620868	ENSG00000179431	protein_coding	FJX1	ENSG00000179431	protein_coding
MAN2A1	2925.03	0.204401	0.043976	4.64802	3.35144e-06	2.83432e-05	chr5	109689366	109869625	ENSG00000112893	protein_coding	MAN2A1	ENSG00000112893	protein_coding
EBP	457.954	0.40492	0.0871391	4.64682	3.37088e-06	2.84911e-05	chrX	48521158	48528716	ENSG00000147155	protein_coding	EBP	ENSG00000147155	protein_coding
NCDN	1487.04	0.221592	0.047719	4.64368	3.42256e-06	2.89112e-05	chr1	35557473	35567274	ENSG00000020129	protein_coding	NCDN	ENSG00000020129	protein_coding
ARF1	12385	-0.127068	0.0273653	-4.64341	3.42709e-06	2.89329e-05	chr1	228082660	228099212	ENSG00000143761	protein_coding	ARF1	ENSG00000143761	protein_coding
ZFP82	169.547	-0.468151	0.100837	-4.64263	3.43998e-06	2.9025e-05	chr19	36383120	36418656	ENSG00000181007	protein_coding	ZFP82	ENSG00000181007	protein_coding
RPS20	7682.39	0.136825	0.0294818	4.641	3.46733e-06	2.92389e-05	chr8	56067295	56074581	ENSG00000008988	protein_coding	RPS20	ENSG00000008988	protein_coding
TTYH3	3971.51	-0.188727	0.0406696	-4.64048	3.47594e-06	2.92946e-05	chr7	2631951	2664802	ENSG00000136295	protein_coding	TTYH3	ENSG00000136295	protein_coding
NFYB	397.51	-0.368508	0.0794219	-4.63988	3.48614e-06	2.93637e-05	chr12	104117077	104138289	ENSG00000120837	protein_coding	NFYB	ENSG00000120837	protein_coding
GNL3L	657.283	0.273	0.0588393	4.63976	3.48816e-06	2.93638e-05	chrX	54530211	54561071	ENSG00000130119	protein_coding	GNL3L	ENSG00000130119	protein_coding
EI24	2798.75	-0.156478	0.0337303	-4.6391	3.49928e-06	2.94406e-05	chr11	125569216	125584687	ENSG00000149547	protein_coding	EI24	ENSG00000149547	protein_coding
KDM2B	518.691	-0.385154	0.0830396	-4.6382	3.51455e-06	2.9552e-05	chr12	121429097	121581015	ENSG00000089094	protein_coding	KDM2B	ENSG00000089094	protein_coding
EFNB1	384.198	-0.34733	0.0749049	-4.63695	3.53592e-06	2.97147e-05	chrX	68828997	68842147	ENSG00000090776	protein_coding	EFNB1	ENSG00000090776	protein_coding
ITPR3	1383.52	-0.320361	0.0690945	-4.63656	3.54261e-06	2.97539e-05	chr6	33620365	33696574	ENSG00000096433	protein_coding	ITPR3	ENSG00000096433	protein_coding
OLFM1	536.938	0.360008	0.0776997	4.63333	3.5983e-06	3.02043e-05	chr9	135075243	135121179	ENSG00000130558	protein_coding	OLFM1	ENSG00000130558	protein_coding
RNF187	2207.29	-0.219018	0.0472793	-4.63243	3.61393e-06	3.03181e-05	chr1	228487061	228495766	ENSG00000168159	protein_coding	RNF187	ENSG00000168159	protein_coding
PPP2R5D	1801.51	-0.222678	0.0480976	-4.62972	3.66166e-06	3.07009e-05	chr6	42984499	43012342	ENSG00000112640	protein_coding	PPP2R5D	ENSG00000112640	protein_coding
ZNF664	3602.56	0.189281	0.0408903	4.629	3.67428e-06	3.07892e-05	chr12	123971845	124015439	ENSG00000179195	protein_coding	ZNF664	ENSG00000179195	protein_coding
DCAF4	438.37	-0.331122	0.0715361	-4.62874	3.67904e-06	3.08115e-05	chr14	72926332	72959703	ENSG00000119599	protein_coding	DCAF4	ENSG00000119599	protein_coding
CHAF1B	163.137	-0.62114	0.134201	-4.62843	3.6845e-06	3.08219e-05	chr21	36385378	36419015	ENSG00000159259	protein_coding	CHAF1B	ENSG00000159259	protein_coding
PRKAR1B	261.213	-0.37036	0.0800184	-4.62843	3.68447e-06	3.08219e-05	chr7	549197	727650	ENSG00000188191	protein_coding	PRKAR1B	ENSG00000188191	protein_coding
SKP2	523.213	-0.312649	0.0675702	-4.62702	3.70958e-06	3.1014e-05	chr5	36151989	36184319	ENSG00000145604	protein_coding	SKP2	ENSG00000145604	protein_coding
TTC13	543.732	-0.264789	0.0572357	-4.62628	3.72288e-06	3.10898e-05	chr1	230906243	230978875	ENSG00000143643	protein_coding	TTC13	ENSG00000143643	protein_coding
IL27RA	183.79	0.514939	0.111306	4.62636	3.72152e-06	3.10898e-05	chr19	14031748	14053216	ENSG00000104998	protein_coding	IL27RA	ENSG00000104998	protein_coding
HMGN3	395.496	0.317578	0.0687044	4.62239	3.79344e-06	3.1661e-05	chr6	79201245	79234738	ENSG00000118418	protein_coding	HMGN3	ENSG00000118418	protein_coding
VEGFA	995.925	-0.268996	0.0582041	-4.6216	3.80785e-06	3.17632e-05	chr6	43770184	43786487	ENSG00000112715	protein_coding	VEGFA	ENSG00000112715	protein_coding
STAT6	3881.23	0.198343	0.042924	4.6208	3.82259e-06	3.1868e-05	chr12	57095408	57132139	ENSG00000166888	protein_coding	STAT6	ENSG00000166888	protein_coding
BABAM1	1611.04	0.184303	0.0398875	4.62058	3.82666e-06	3.18838e-05	chr19	17267350	17281249	ENSG00000105393	protein_coding	BABAM1	ENSG00000105393	protein_coding
COG5	1591.99	0.189466	0.0410109	4.6199	3.83922e-06	3.19702e-05	chr7	107201555	107564514	ENSG00000164597	protein_coding	COG5	ENSG00000164597	protein_coding
FAM229B	283.071	0.361933	0.0783478	4.61957	3.84539e-06	3.20035e-05	chr6	112087599	112102790	ENSG00000203778	protein_coding	FAM229B	ENSG00000203778	protein_coding
CHML	734.498	0.339104	0.0734166	4.6189	3.85777e-06	3.20883e-05	chr1	241628853	241635930	ENSG00000203668	protein_coding	CHML	ENSG00000203668	protein_coding
XYLT2	1166.1	-0.271671	0.0588237	-4.61839	3.86735e-06	3.21497e-05	chr17	50346092	50363138	ENSG00000015532	protein_coding	XYLT2	ENSG00000015532	protein_coding
CLPX	1067.91	-0.241763	0.0523595	-4.61737	3.8864e-06	3.22898e-05	chr15	65148219	65185342	ENSG00000166855	protein_coding	CLPX	ENSG00000166855	protein_coding
AMER1	136.761	-0.585627	0.126896	-4.61499	3.93106e-06	3.26422e-05	chrX	64185117	64205744	ENSG00000184675	protein_coding	AMER1	ENSG00000184675	protein_coding
BRD1	737.383	-0.261563	0.0566787	-4.61484	3.93407e-06	3.26487e-05	chr22	49773283	49827512	ENSG00000100425	protein_coding	BRD1	ENSG00000100425	protein_coding
LRRC16A	306.303	0.40556	0.0878916	4.61433	3.9437e-06	3.27102e-05	chr6	25279078	25620530	ENSG00000079691	protein_coding	CARMIL1	ENSG00000079691	protein_coding
CRYZ	966.715	0.297747	0.0645724	4.61106	4.00628e-06	3.32104e-05	chr1	74705482	74733408	ENSG00000116791	protein_coding	CRYZ	ENSG00000116791	protein_coding
ZNF322	676.133	-0.286875	0.0622501	-4.60843	4.05719e-06	3.36135e-05	chr6	26634383	26659752	ENSG00000181315	protein_coding	ZNF322	ENSG00000181315	protein_coding
ATPAF1	732.824	-0.270193	0.0586333	-4.60818	4.062e-06	3.36343e-05	chr1	46632737	46673867	ENSG00000123472	protein_coding	ATPAF1	ENSG00000123472	protein_coding
SELENBP1	98.385	0.631031	0.136965	4.60724	4.08059e-06	3.37691e-05	chr1	151364302	151372733	ENSG00000143416	protein_coding	SELENBP1	ENSG00000143416	protein_coding
NLRX1	400.638	-0.405127	0.0879704	-4.60527	4.11938e-06	3.40517e-05	chr11	119166568	119184016	ENSG00000160703	protein_coding	NLRX1	ENSG00000160703	protein_coding
ARL15	283.397	0.525163	0.114033	4.60536	4.1176e-06	3.40517e-05	chr5	53883945	54310582	ENSG00000185305	protein_coding	ARL15	ENSG00000185305	protein_coding
PDIA3	18948.3	-0.126286	0.0274564	-4.5995	4.23509e-06	3.496e-05	chr15	43746392	43773279	ENSG00000167004	protein_coding	PDIA3	ENSG00000167004	protein_coding
PDHB	2254.72	0.183924	0.0399884	4.59943	4.23642e-06	3.496e-05	chr3	58427630	58433857	ENSG00000168291	protein_coding	PDHB	ENSG00000168291	protein_coding
IGF1R	2824.86	0.186934	0.0406635	4.59709	4.28428e-06	3.5335e-05	chr15	98648971	98964530	ENSG00000140443	protein_coding	IGF1R	ENSG00000140443	protein_coding
KCTD17	493.619	-0.327158	0.0712032	-4.59472	4.33335e-06	3.56996e-05	chr22	37051736	37063390	ENSG00000100379	protein_coding	KCTD17	ENSG00000100379	protein_coding
LRRC58	1856.02	-0.308315	0.0671007	-4.5948	4.3316e-06	3.56996e-05	chr3	120324509	120349339	ENSG00000163428	protein_coding	LRRC58	ENSG00000163428	protein_coding
ATP7A	827.985	0.30201	0.0657571	4.59281	4.37309e-06	3.60068e-05	chrX	77910656	78050395	ENSG00000165240	protein_coding	ATP7A	ENSG00000165240	protein_coding
EXTL2	1044.81	0.277069	0.0603291	4.59262	4.37712e-06	3.60197e-05	chr1	100872372	100895998	ENSG00000162694	protein_coding	EXTL2	ENSG00000162694	protein_coding
KIAA1614	163.1	-0.674799	0.147058	-4.58865	4.46117e-06	3.66496e-05	chr1	180913154	180951614	ENSG00000135835	protein_coding	KIAA1614	ENSG00000135835	protein_coding
ADGRA2	2263.66	-0.324341	0.0706828	-4.58869	4.46041e-06	3.66496e-05	chr8	37784191	37844896	ENSG00000020181	protein_coding	ADGRA2	ENSG00000020181	protein_coding
SLC9A1	1882.74	-0.205593	0.0448281	-4.58625	4.51283e-06	3.70533e-05	chr1	27098815	27166981	ENSG00000090020	protein_coding	SLC9A1	ENSG00000090020	protein_coding
SUCO	2198.07	0.215963	0.0471178	4.58347	4.57315e-06	3.75275e-05	chr1	172532349	172611833	ENSG00000094975	protein_coding	SUCO	ENSG00000094975	protein_coding
GPR161	722.086	-0.291082	0.0635568	-4.57988	4.65245e-06	3.81568e-05	chr1	168079543	168137667	ENSG00000143147	protein_coding	GPR161	ENSG00000143147	protein_coding
ADAT2	123.242	0.556689	0.121613	4.57756	4.70423e-06	3.85599e-05	chr6	143422832	143450673	ENSG00000189007	protein_coding	ADAT2	ENSG00000189007	protein_coding
TNIK	520.318	0.325865	0.0711926	4.57722	4.71188e-06	3.86011e-05	chr3	171061339	171460408	ENSG00000154310	protein_coding	TNIK	ENSG00000154310	protein_coding
PPIL2	1043.99	0.244411	0.0533991	4.57707	4.71526e-06	3.86071e-05	chr22	21652270	21700015	ENSG00000100023	protein_coding	PPIL2	ENSG00000100023	protein_coding
TUFM	2847.14	0.150147	0.0328103	4.5762	4.7349e-06	3.87464e-05	chr16	28842411	28846408	ENSG00000178952	protein_coding	TUFM	ENSG00000178952	protein_coding
TAPT1	412.466	-0.359775	0.0786334	-4.57535	4.75417e-06	3.88824e-05	chr4	16160505	16227410	ENSG00000169762	protein_coding	TAPT1	ENSG00000169762	protein_coding
GRN	4487.85	0.210572	0.0460629	4.57139	4.84495e-06	3.96027e-05	chr17	44345086	44353102	ENSG00000030582	protein_coding	GRN	ENSG00000030582	protein_coding
MT1X	361.181	0.425956	0.0931907	4.5708	4.85876e-06	3.96934e-05	chr16	56682424	56684196	ENSG00000187193	protein_coding	MT1X	ENSG00000187193	protein_coding
MPRIP	9809.56	-0.169919	0.0371853	-4.56952	4.88836e-06	3.9913e-05	chr17	17042545	17217679	ENSG00000133030	protein_coding	MPRIP	ENSG00000133030	protein_coding
UBE4A	2851.13	0.167521	0.0366661	4.56883	4.90464e-06	4.00237e-05	chr11	118359585	118399211	ENSG00000110344	protein_coding	UBE4A	ENSG00000110344	protein_coding
FRMD4A	1538.21	-0.22546	0.0493629	-4.56739	4.93842e-06	4.02687e-05	chr10	13643706	14462142	ENSG00000151474	protein_coding	FRMD4A	ENSG00000151474	protein_coding
PSMG1	578.021	-0.309573	0.0677801	-4.56731	4.94017e-06	4.02687e-05	chr21	39174769	39183851	ENSG00000183527	protein_coding	PSMG1	ENSG00000183527	protein_coding
SLC37A4	123.736	0.661185	0.144793	4.56641	4.96141e-06	4.04194e-05	chr11	119024114	119030906	ENSG00000137700	protein_coding	SLC37A4	ENSG00000137700	protein_coding
CD55	1322.54	-0.214257	0.0469397	-4.56453	5.00625e-06	4.07394e-05	chr1	207321508	207386804	ENSG00000196352	protein_coding	CD55	ENSG00000196352	protein_coding
SHROOM1	136.404	-0.532054	0.116562	-4.56456	5.00532e-06	4.07394e-05	chr5	132822141	132830898	ENSG00000164403	protein_coding	SHROOM1	ENSG00000164403	protein_coding
EXOC4	2168.98	0.186688	0.0409139	4.56295	5.04403e-06	4.10241e-05	chr7	133253073	134066589	ENSG00000131558	protein_coding	EXOC4	ENSG00000131558	protein_coding
NME7	276.04	0.368578	0.0808099	4.56105	5.08976e-06	4.13501e-05	chr1	169132531	169367967	ENSG00000143156	protein_coding	NME7	ENSG00000143156	protein_coding
VMP1	2932.68	0.144356	0.0316791	4.55681	5.19355e-06	4.21699e-05	chr17	59707192	59842255	ENSG00000062716	protein_coding	VMP1	ENSG00000062716	protein_coding
IL1R1	4224.86	0.349833	0.076775	4.5566	5.19894e-06	4.21903e-05	chr2	102064544	102179874	ENSG00000115594	protein_coding	IL1R1	ENSG00000115594	protein_coding
DNAJB11	3374.44	0.165974	0.0364309	4.55585	5.21735e-06	4.23162e-05	chr3	186567403	186597203	ENSG00000090520	protein_coding	DNAJB11	ENSG00000090520	protein_coding
RPL10A	6639.2	0.149945	0.0329143	4.55562	5.22309e-06	4.23394e-05	chr6	35468408	35470785	ENSG00000198755	protein_coding	RPL10A	ENSG00000198755	protein_coding
SLC12A6	1594.83	0.273076	0.059986	4.55233	5.3056e-06	4.2937e-05	chr15	34229996	34338060	ENSG00000140199	protein_coding	SLC12A6	ENSG00000140199	protein_coding
MVB12A	484.191	0.319479	0.0701778	4.55242	5.3032e-06	4.2937e-05	chr19	17405722	17433724	ENSG00000141971	protein_coding	MVB12A	ENSG00000141971	protein_coding
CTBP1-AS2	322.094	-0.35437	0.0778709	-4.55074	5.34572e-06	4.32378e-05	chr4	1249300	1288291	ENSG00000196810	antisense	CTBP1-DT	ENSG00000196810	lncRNA
BDH1	42.1192	-0.922911	0.202904	-4.54851	5.40271e-06	4.36505e-05	chr3	197509783	197573323	ENSG00000161267	protein_coding	BDH1	ENSG00000161267	protein_coding
TCEAL3	1220.34	-0.19952	0.0438728	-4.5477	5.42341e-06	4.37937e-05	chrX	103607451	103629690	ENSG00000196507	protein_coding	TCEAL3	ENSG00000196507	protein_coding
SMARCD3	542.678	-0.311977	0.0686093	-4.54716	5.4375e-06	4.38832e-05	chr7	151238764	151277896	ENSG00000082014	protein_coding	SMARCD3	ENSG00000082014	protein_coding
CHN1	1820.03	0.353806	0.077811	4.54699	5.44183e-06	4.3894e-05	chr2	174799363	175005369	ENSG00000128656	protein_coding	CHN1	ENSG00000128656	protein_coding
BAIAP2-AS1	309.445	-0.375782	0.0827121	-4.54325	5.53928e-06	4.46555e-05	chr17	81029130	81034881	ENSG00000226137	lincRNA	BAIAP2-DT	ENSG00000226137	lncRNA
KHSRP	2960.55	-0.157991	0.0347775	-4.54292	5.54815e-06	4.47024e-05	chr19	6413348	6424794	ENSG00000088247	protein_coding	KHSRP	ENSG00000088247	protein_coding
MPHOSPH9	413.737	0.305501	0.0672532	4.54254	5.55791e-06	4.47095e-05	chr12	123152320	123244014	ENSG00000051825	protein_coding	MPHOSPH9	ENSG00000051825	protein_coding
CNP	2046.87	-0.190019	0.041829	-4.54275	5.55258e-06	4.47095e-05	chr17	41966741	41977731	ENSG00000173786	protein_coding	CNP	ENSG00000173786	protein_coding
ZNF721	415.516	-0.362346	0.0797674	-4.54253	5.55818e-06	4.47095e-05	chr4	425815	499156	ENSG00000182903	protein_coding	ZNF721	ENSG00000182903	protein_coding
KAT2A	437.905	-0.338877	0.074606	-4.54222	5.5664e-06	4.47511e-05	chr17	42113108	42121358	ENSG00000108773	protein_coding	KAT2A	ENSG00000108773	protein_coding
DOCK2	601.319	0.332814	0.0732983	4.54055	5.61079e-06	4.50832e-05	chr5	169637247	170083382	ENSG00000134516	protein_coding	DOCK2	ENSG00000134516	protein_coding
CYP2U1	565.922	-0.312837	0.0689131	-4.53959	5.63646e-06	4.52646e-05	chr4	107931369	107953457	ENSG00000155016	protein_coding	CYP2U1	ENSG00000155016	protein_coding
UBTF	2643.71	0.15565	0.0342935	4.53876	5.65862e-06	4.54177e-05	chr17	44205033	44221626	ENSG00000108312	protein_coding	UBTF	ENSG00000108312	protein_coding
DNAJA1	4931.41	-0.169311	0.0373244	-4.53619	5.7279e-06	4.59486e-05	chr9	33025211	33039907	ENSG00000086061	protein_coding	DNAJA1	ENSG00000086061	protein_coding
GPX8	8540.06	0.174198	0.0384078	4.53547	5.74745e-06	4.60802e-05	chr5	55160118	55167071	ENSG00000164294	protein_coding	GPX8	ENSG00000164294	protein_coding
PC	306.562	0.44069	0.0971802	4.53477	5.7665e-06	4.62076e-05	chr11	66848233	66958376	ENSG00000173599	protein_coding	PC	ENSG00000173599	protein_coding
GLIS2	615.084	-0.316396	0.0697923	-4.53339	5.80447e-06	4.64865e-05	chr16	4314761	4339597	ENSG00000126603	protein_coding	GLIS2	ENSG00000126603	protein_coding
MSN	43896.3	-0.169573	0.0374161	-4.53209	5.84022e-06	4.67472e-05	chrX	65588377	65741931	ENSG00000147065	protein_coding	MSN	ENSG00000147065	protein_coding
ANKRD35	44.5377	-1.09944	0.242926	-4.52581	6.01646e-06	4.81317e-05	chr1	145866560	145885866	ENSG00000198483	protein_coding	ANKRD35	ENSG00000198483	protein_coding
AKR1A1	964.994	0.224129	0.0495288	4.52522	6.03341e-06	4.82409e-05	chr1	45550543	45570049	ENSG00000117448	protein_coding	AKR1A1	ENSG00000117448	protein_coding
DNPEP	506.012	-0.283161	0.0626049	-4.52299	6.09733e-06	4.87255e-05	chr2	219373546	219400022	ENSG00000123992	protein_coding	DNPEP	ENSG00000123992	protein_coding
RPS25	5565.17	0.141054	0.0311962	4.52152	6.13985e-06	4.90204e-05	chr11	119015712	119018691	ENSG00000118181	protein_coding	RPS25	ENSG00000118181	protein_coding
CNTN3	1142.83	0.26454	0.0585073	4.52148	6.14093e-06	4.90204e-05	chr3	74262568	74521140	ENSG00000113805	protein_coding	CNTN3	ENSG00000113805	protein_coding
DNAJC24	446.368	0.311355	0.068878	4.52038	6.17294e-06	4.92491e-05	chr11	31369840	31431849	ENSG00000170946	protein_coding	DNAJC24	ENSG00000170946	protein_coding
TMCO6	66.8185	0.721183	0.159555	4.51997	6.18485e-06	4.93173e-05	chr5	140639427	140645408	ENSG00000113119	protein_coding	TMCO6	ENSG00000113119	protein_coding
SLC35A5	1055.53	0.317616	0.0702859	4.51892	6.21562e-06	4.95357e-05	chr3	112561709	112585577	ENSG00000138459	protein_coding	SLC35A5	ENSG00000138459	protein_coding
ESF1	761.494	0.262425	0.0580793	4.51839	6.2313e-06	4.96337e-05	chr20	13714322	13784886	ENSG00000089048	protein_coding	ESF1	ENSG00000089048	protein_coding
AMBRA1	729.743	-0.252684	0.0559305	-4.51782	6.24795e-06	4.97392e-05	chr11	46396414	46594125	ENSG00000110497	protein_coding	AMBRA1	ENSG00000110497	protein_coding
APEX2	414.002	0.315563	0.0698559	4.51734	6.26206e-06	4.98245e-05	chrX	55000357	55009057	ENSG00000169188	protein_coding	APEX2	ENSG00000169188	protein_coding
CUBN	304.769	-0.378791	0.0838778	-4.51599	6.30213e-06	5.01161e-05	chr10	16823964	17129831	ENSG00000107611	protein_coding	CUBN	ENSG00000107611	protein_coding
RBM17	1011.61	-0.220816	0.0488982	-4.51583	6.30685e-06	5.01264e-05	chr10	6088987	6117457	ENSG00000134453	protein_coding	RBM17	ENSG00000134453	protein_coding
HOXA1	73.3351	0.779791	0.172778	4.51326	6.38386e-06	5.07111e-05	chr7	27092993	27095996	ENSG00000105991	protein_coding	HOXA1	ENSG00000105991	protein_coding
PDPR	1747.15	0.221708	0.0491439	4.51141	6.43977e-06	5.11274e-05	chr16	70113626	70162537	ENSG00000090857	protein_coding	PDPR	ENSG00000090857	protein_coding
SLC25A39	1568.63	-0.263088	0.0583411	-4.50948	6.49855e-06	5.15383e-05	chr17	44319625	44324870	ENSG00000013306	protein_coding	SLC25A39	ENSG00000013306	protein_coding
WDR36	981.165	0.243009	0.0538931	4.50908	6.51089e-06	5.16082e-05	chr5	111091716	111130502	ENSG00000134987	protein_coding	WDR36	ENSG00000134987	protein_coding
LIN52	285.114	0.384213	0.0852123	4.50888	6.51694e-06	5.16283e-05	chr14	74084796	74201235	ENSG00000205659	protein_coding	LIN52	ENSG00000205659	protein_coding
AKR7A2	692.792	-0.264354	0.0586397	-4.50811	6.54078e-06	5.17892e-05	chr1	19303965	19312146	ENSG00000053371	protein_coding	AKR7A2	ENSG00000053371	protein_coding
ZNF711	35.9308	1.20877	0.268154	4.50775	6.55191e-06	5.18492e-05	chrX	85244032	85273362	ENSG00000147180	protein_coding	ZNF711	ENSG00000147180	protein_coding
SSR1	11241.9	0.112896	0.025046	4.50753	6.55876e-06	5.18754e-05	chr6	7268306	7347446	ENSG00000124783	protein_coding	SSR1	ENSG00000124783	protein_coding
IFT43	268.891	-0.347175	0.0770387	-4.50651	6.59036e-06	5.20973e-05	chr14	75902136	76084585	ENSG00000119650	protein_coding	IFT43	ENSG00000119650	protein_coding
SPTAN1	24466.9	0.161313	0.0358538	4.49918	6.8217e-06	5.38969e-05	chr9	128552558	128633662	ENSG00000197694	protein_coding	SPTAN1	ENSG00000197694	protein_coding
NKAP	448.576	-0.309079	0.0687232	-4.49744	6.87754e-06	5.43088e-05	chrX	119920672	119943772	ENSG00000101882	protein_coding	NKAP	ENSG00000101882	protein_coding
ERMARD	181.585	-0.430113	0.0956378	-4.49731	6.88186e-06	5.43137e-05	chr6	169751622	169781584	ENSG00000130023	protein_coding	ERMARD	ENSG00000130023	protein_coding
TMEM165	2669.27	0.157781	0.0351362	4.49056	7.10377e-06	5.60349e-05	chr4	55395957	55453397	ENSG00000134851	protein_coding	TMEM165	ENSG00000134851	protein_coding
PRRC2B	6080.21	-0.199085	0.0443377	-4.4902	7.11564e-06	5.60983e-05	chr9	131394093	131500197	ENSG00000130723	protein_coding	PRRC2B	ENSG00000288701	protein_coding
RBBP8	763.275	0.276651	0.0616381	4.4883	7.17934e-06	5.65701e-05	chr18	22798261	23026488	ENSG00000101773	protein_coding	RBBP8	ENSG00000101773	protein_coding
FKBP1A	13731.4	0.124324	0.0277081	4.48691	7.2265e-06	5.69111e-05	chr20	1368978	1393172	ENSG00000088832	protein_coding	FKBP1A	ENSG00000088832	protein_coding
WWP2	1045.13	-0.224736	0.0500955	-4.48615	7.25224e-06	5.70831e-05	chr16	69762306	69941741	ENSG00000198373	protein_coding	WWP2	ENSG00000198373	protein_coding
CCDC125	155.592	0.562698	0.12546	4.48509	7.28836e-06	5.73367e-05	chr5	69280175	69332809	ENSG00000183323	protein_coding	CCDC125	ENSG00000183323	protein_coding
MED6	541.541	0.260001	0.0579734	4.48484	7.29693e-06	5.73733e-05	chr14	70581257	70600690	ENSG00000133997	protein_coding	MED6	ENSG00000133997	protein_coding
COL4A3BP	1245.81	0.261211	0.0582467	4.48457	7.30606e-06	5.74143e-05	chr5	75368486	75512138	ENSG00000113163	protein_coding	CERT1	ENSG00000113163	protein_coding
QSOX2	979.327	0.240272	0.0535873	4.48374	7.33458e-06	5.76075e-05	chr9	136206333	136245841	ENSG00000165661	protein_coding	QSOX2	ENSG00000165661	protein_coding
HSDL1	700.13	0.233781	0.0521595	4.48204	7.39342e-06	5.80386e-05	chr16	84122146	84145192	ENSG00000103160	protein_coding	HSDL1	ENSG00000103160	protein_coding
BTD	464.831	0.369064	0.0823508	4.4816	7.40842e-06	5.81252e-05	chr3	15601341	15645822	ENSG00000169814	protein_coding	BTD	ENSG00000169814	protein_coding
PRKAA1	2368.17	0.163952	0.0365848	4.48141	7.41511e-06	5.81465e-05	chr5	40759379	40798374	ENSG00000132356	protein_coding	PRKAA1	ENSG00000132356	protein_coding
BIVM	917.131	-0.262115	0.0584941	-4.48105	7.42772e-06	5.82143e-05	chr13	102799049	102841535	ENSG00000134897	protein_coding	BIVM	ENSG00000134897	protein_coding
RCAN2	245.464	0.457761	0.102182	4.47987	7.46887e-06	5.85055e-05	chr6	46220736	46491972	ENSG00000172348	protein_coding	RCAN2	ENSG00000172348	protein_coding
COLGALT2	348.989	-0.44607	0.0996035	-4.47845	7.51864e-06	5.88639e-05	chr1	183929854	184037729	ENSG00000198756	protein_coding	COLGALT2	ENSG00000198756	protein_coding
RARS	4247.78	0.149422	0.0333709	4.47762	7.54784e-06	5.90609e-05	chr5	168486445	168519299	ENSG00000113643	protein_coding	RARS1	ENSG00000113643	protein_coding
JUN	4616.63	-0.152697	0.0341039	-4.47742	7.55523e-06	5.90872e-05	chr1	58780788	58784327	ENSG00000177606	protein_coding	JUN	ENSG00000177606	protein_coding
PLAT	1781.33	0.284015	0.0634697	4.47482	7.64766e-06	5.97782e-05	chr8	42175233	42207724	ENSG00000104368	protein_coding	PLAT	ENSG00000104368	protein_coding
OST4	3646.52	0.162927	0.0364111	4.47465	7.65373e-06	5.97938e-05	chr2	27070472	27071773	ENSG00000228474	protein_coding	OST4	ENSG00000228474	protein_coding
MFSD10	1060.24	0.21307	0.0476295	4.4735	7.69501e-06	6.00586e-05	chr4	2930561	2934859	ENSG00000109736	protein_coding	MFSD10	ENSG00000109736	protein_coding
TMEM246	634.529	-0.366205	0.0818614	-4.47348	7.69583e-06	6.00586e-05	chr9	101473171	101533537	ENSG00000165152	protein_coding	PGAP4	ENSG00000165152	protein_coding
CH25H	385.637	0.53446	0.119539	4.471	7.78542e-06	6.07255e-05	chr10	89205629	89207314	ENSG00000138135	protein_coding	CH25H	ENSG00000138135	protein_coding
ATP11B	2463.36	-0.226261	0.0506367	-4.46832	7.88352e-06	6.14579e-05	chr3	182793500	182921635	ENSG00000058063	protein_coding	ATP11B	ENSG00000058063	protein_coding
RMND1	492.664	0.261988	0.0586404	4.46771	7.90623e-06	6.16022e-05	chr6	151404763	151452181	ENSG00000155906	protein_coding	RMND1	ENSG00000155906	protein_coding
DDX49	805.586	0.212604	0.0475891	4.4675	7.91386e-06	6.16289e-05	chr19	18919675	18928633	ENSG00000105671	protein_coding	DDX49	ENSG00000105671	protein_coding
PPTC7	531.588	-0.287294	0.0643361	-4.46551	7.98774e-06	6.21459e-05	chr12	110533245	110583320	ENSG00000196850	protein_coding	PPTC7	ENSG00000196850	protein_coding
FBF1	77.6045	-0.789558	0.176813	-4.46549	7.98874e-06	6.21459e-05	chr17	75909574	75941140	ENSG00000188878	protein_coding	FBF1	ENSG00000188878	protein_coding
GNAS	30644.4	0.107897	0.0241648	4.46503	8.00557e-06	6.22204e-05	chr20	58839718	58911192	ENSG00000087460	protein_coding	GNAS	ENSG00000087460	protein_coding
SOD2	2345.96	-0.312651	0.0700225	-4.465	8.0068e-06	6.22204e-05	chr6	159669057	159762529	ENSG00000112096	protein_coding	SOD2	ENSG00000112096	protein_coding
RING1	847.848	0.271576	0.0608361	4.46405	8.04234e-06	6.24634e-05	chr6	33208495	33212722	ENSG00000204227	protein_coding	RING1	ENSG00000204227	protein_coding
FAM168B	5412.14	-0.129337	0.0289775	-4.46336	8.06839e-06	6.26326e-05	chr2	131047876	131093460	ENSG00000152102	protein_coding	FAM168B	ENSG00000152102	protein_coding
EIF3H	3302.94	0.149126	0.03344	4.4595	8.21492e-06	6.37363e-05	chr8	116642130	116766925	ENSG00000147677	protein_coding	EIF3H	ENSG00000147677	protein_coding
MED11	225.316	0.376733	0.0844848	4.45919	8.22718e-06	6.37976e-05	chr17	4731428	4733610	ENSG00000161920	protein_coding	MED11	ENSG00000161920	protein_coding
FAF1	1208.88	0.206414	0.0462909	4.45905	8.23231e-06	6.38037e-05	chr1	50437028	50960263	ENSG00000185104	protein_coding	FAF1	ENSG00000185104	protein_coding
TMEM185A	555.406	-0.278459	0.0624859	-4.45636	8.33643e-06	6.45765e-05	chrX	149596556	149631912	ENSG00000269556	protein_coding	TMEM185A	ENSG00000269556	protein_coding
PDSS2	694.871	0.260233	0.0584042	4.45572	8.36106e-06	6.47331e-05	chr6	107152557	107459564	ENSG00000164494	protein_coding	PDSS2	ENSG00000164494	protein_coding
FLOT1	3957.89	-0.146868	0.0329712	-4.45442	8.41186e-06	6.5092e-05	chr6	30727709	30742733	ENSG00000137312	protein_coding	FLOT1	ENSG00000137312	protein_coding
SHISA4	383.554	-0.366159	0.0822237	-4.4532	8.45982e-06	6.53941e-05	chr1	201888680	201892306	ENSG00000198892	protein_coding	SHISA4	ENSG00000198892	protein_coding
CNTNAP1	2155.91	0.239464	0.0537728	4.45325	8.45799e-06	6.53941e-05	chr17	42682613	42699814	ENSG00000108797	protein_coding	CNTNAP1	ENSG00000108797	protein_coding
GADD45B	1846.92	0.285462	0.0641149	4.45234	8.49395e-06	6.56233e-05	chr19	2476122	2478259	ENSG00000099860	protein_coding	GADD45B	ENSG00000099860	protein_coding
FAM195B	1040.46	-0.245533	0.0551576	-4.45148	8.52799e-06	6.58515e-05	chr17	81822361	81833302	ENSG00000225663	protein_coding	MCRIP1	ENSG00000225663	protein_coding
AFF4	8374.33	-0.180905	0.0406669	-4.44847	8.64854e-06	6.67472e-05	chr5	132875379	132963634	ENSG00000072364	protein_coding	AFF4	ENSG00000072364	protein_coding
BDH2	481.817	0.351094	0.0789299	4.44817	8.66045e-06	6.6804e-05	chr4	103079435	103099883	ENSG00000164039	protein_coding	BDH2	ENSG00000164039	protein_coding
STK3	641.123	-0.271371	0.0610376	-4.44596	8.75009e-06	6.74599e-05	chr8	98401403	98942827	ENSG00000104375	protein_coding	STK3	ENSG00000104375	protein_coding
SYNGR1	126.884	-0.671274	0.151082	-4.4431	8.86717e-06	6.83266e-05	chr22	39349925	39385588	ENSG00000100321	protein_coding	SYNGR1	ENSG00000100321	protein_coding
PNN	1139.84	-0.219426	0.0494189	-4.44012	8.99072e-06	6.92422e-05	chr14	39175183	39183218	ENSG00000100941	protein_coding	PNN	ENSG00000100941	protein_coding
PPP2R1A	6653.75	-0.13178	0.0296807	-4.43992	8.99929e-06	6.92718e-05	chr19	52190039	52229533	ENSG00000105568	protein_coding	PPP2R1A	ENSG00000105568	protein_coding
ADAMTS14	164.103	0.636141	0.143294	4.4394	9.02098e-06	6.94024e-05	chr10	70672803	70762441	ENSG00000138316	protein_coding	ADAMTS14	ENSG00000138316	protein_coding
TRPV4	98.3254	-0.651864	0.146858	-4.43872	9.04946e-06	6.95849e-05	chr12	109783085	109833401	ENSG00000111199	protein_coding	TRPV4	ENSG00000111199	protein_coding
PSME4	5477.93	-0.159345	0.0359015	-4.43839	9.06353e-06	6.96566e-05	chr2	53864067	53970840	ENSG00000068878	protein_coding	PSME4	ENSG00000068878	protein_coding
GNPTAB	2579.86	0.178252	0.0401945	4.43474	9.21815e-06	7.08078e-05	chr12	101745497	101830938	ENSG00000111670	protein_coding	GNPTAB	ENSG00000111670	protein_coding
NR2F6	580.904	-0.321113	0.0724256	-4.43369	9.26324e-06	7.11169e-05	chr19	17231883	17245940	ENSG00000160113	protein_coding	NR2F6	ENSG00000160113	protein_coding
RUNX3	119.153	-1.09157	0.246222	-4.43327	9.28163e-06	7.12207e-05	chr1	24899511	24965121	ENSG00000020633	protein_coding	RUNX3	ENSG00000020633	protein_coding
OLFML2B	135.316	0.68405	0.154413	4.42999	9.42357e-06	7.22721e-05	chr1	161983192	162023854	ENSG00000162745	protein_coding	OLFML2B	ENSG00000162745	protein_coding
RIN3	543.543	-0.413957	0.0934497	-4.42973	9.43514e-06	7.23229e-05	chr14	92513774	92688994	ENSG00000100599	protein_coding	RIN3	ENSG00000100599	protein_coding
TKFC	265.452	0.372442	0.0840876	4.42921	9.45776e-06	7.24584e-05	chr11	61333210	61353295	ENSG00000149476	protein_coding	TKFC	ENSG00000149476	protein_coding
ZNF10	259.96	0.533566	0.120471	4.429	9.46709e-06	7.2492e-05	chr12	133130575	133159465	ENSG00000256223	protein_coding	ZNF10	ENSG00000256223	protein_coding
CAMK4	167.354	0.698251	0.157706	4.42755	9.53081e-06	7.29418e-05	chr5	111223653	111494886	ENSG00000152495	protein_coding	CAMK4	ENSG00000152495	protein_coding
LTA4H	1296.12	-0.207023	0.0467595	-4.42741	9.53733e-06	7.29536e-05	chr12	96000828	96043520	ENSG00000111144	protein_coding	LTA4H	ENSG00000111144	protein_coding
FAM160B1	1552.7	-0.280803	0.0634324	-4.42681	9.56381e-06	7.3118e-05	chr10	114821744	114899832	ENSG00000151553	protein_coding	FHIP2A	ENSG00000151553	protein_coding
ITSN2	927.428	-0.226579	0.0511858	-4.4266	9.5731e-06	7.31509e-05	chr2	24202864	24360714	ENSG00000198399	protein_coding	ITSN2	ENSG00000198399	protein_coding
GPN3	406.134	0.381337	0.0861497	4.42645	9.57972e-06	7.31633e-05	chr12	110452484	110469268	ENSG00000111231	protein_coding	GPN3	ENSG00000111231	protein_coding
FKBP1B	133.504	0.526641	0.118981	4.42628	9.5873e-06	7.3183e-05	chr2	24049701	24063681	ENSG00000119782	protein_coding	FKBP1B	ENSG00000119782	protein_coding
GLRX5	422.651	-0.297905	0.067312	-4.42573	9.61172e-06	7.33012e-05	chr14	95533503	95544724	ENSG00000182512	protein_coding	GLRX5	ENSG00000182512	protein_coding
PPIP5K1	457.903	0.394547	0.089149	4.42571	9.61278e-06	7.33012e-05	chr15	43533462	43590253	ENSG00000168781	protein_coding	PPIP5K1	ENSG00000168781	protein_coding
ARFIP1	1646.06	0.184977	0.0418314	4.42196	9.78109e-06	7.45458e-05	chr4	152687727	152918463	ENSG00000164144	protein_coding	ARFIP1	ENSG00000164144	protein_coding
ACAA1	806.115	-0.256537	0.0580196	-4.42156	9.79889e-06	7.46256e-05	chr3	38103129	38137242	ENSG00000060971	protein_coding	ACAA1	ENSG00000060971	protein_coding
GALNT10	12223.7	0.152721	0.0345406	4.4215	9.80173e-06	7.46256e-05	chr5	154190730	154420984	ENSG00000164574	protein_coding	GALNT10	ENSG00000164574	protein_coding
HEPH	888.052	0.261005	0.0590438	4.42054	9.84549e-06	7.49198e-05	chrX	66162549	66268867	ENSG00000089472	protein_coding	HEPH	ENSG00000089472	protein_coding
LARP7	1007.18	0.204621	0.0462902	4.42039	9.85209e-06	7.49311e-05	chr4	112636964	112657592	ENSG00000174720	protein_coding	LARP7	ENSG00000174720	protein_coding
TMEM106C	747.901	-0.268548	0.06076	-4.41981	9.87873e-06	7.50947e-05	chr12	47963569	47968878	ENSG00000134291	protein_coding	TMEM106C	ENSG00000134291	protein_coding
RPL6	16075.7	0.110087	0.0249102	4.41937	9.89889e-06	7.5209e-05	chr12	112405190	112418838	ENSG00000089009	protein_coding	RPL6	ENSG00000089009	protein_coding
ARL2	559.099	-0.308303	0.0697723	-4.4187	9.92945e-06	7.5324e-05	chr11	65014113	65022184	ENSG00000213465	protein_coding	ARL2	ENSG00000213465	protein_coding
DYNC1LI2	6243.95	0.134008	0.0303275	4.4187	9.92941e-06	7.5324e-05	chr16	66720893	66751798	ENSG00000135720	protein_coding	DYNC1LI2	ENSG00000135720	protein_coding
ERP29	1776.83	0.171604	0.0388378	4.41848	9.93984e-06	7.53638e-05	chr12	112013316	112023451	ENSG00000089248	protein_coding	ERP29	ENSG00000089248	protein_coding
CTC1	247.146	0.491445	0.111246	4.41766	9.97757e-06	7.56108e-05	chr17	8224821	8248044	ENSG00000178971	protein_coding	CTC1	ENSG00000178971	protein_coding
ETFB	1085.35	0.284703	0.0644538	4.41716	1.00008e-05	7.57477e-05	chr19	51345169	51366418	ENSG00000105379	protein_coding	ETFB	ENSG00000105379	protein_coding
SLC25A1	1576.26	-0.214233	0.0485092	-4.41634	1.00386e-05	7.59556e-05	chr22	19175575	19178830	ENSG00000100075	protein_coding	SLC25A1	ENSG00000100075	protein_coding
STAMBPL1	498.694	0.365394	0.0827473	4.41578	1.00645e-05	7.61121e-05	chr10	88879734	88975153	ENSG00000138134	protein_coding	STAMBPL1	ENSG00000138134	protein_coding
FIBP	1579.23	0.183265	0.0415293	4.4129	1.01997e-05	7.70944e-05	chr11	65883741	65888539	ENSG00000172500	protein_coding	FIBP	ENSG00000172500	protein_coding
ATXN10	3128.09	-0.245429	0.0556278	-4.41198	1.0243e-05	7.73819e-05	chr22	45671798	45845307	ENSG00000130638	protein_coding	ATXN10	ENSG00000130638	protein_coding
ETV1	588.758	0.474997	0.107717	4.40966	1.03532e-05	7.81747e-05	chr7	13891228	13991425	ENSG00000006468	protein_coding	ETV1	ENSG00000006468	protein_coding
BRWD3	473.582	0.333648	0.0756767	4.40886	1.03917e-05	7.84244e-05	chrX	80670854	80809688	ENSG00000165288	protein_coding	BRWD3	ENSG00000165288	protein_coding
ALG5	724.124	0.222615	0.0505067	4.40764	1.04501e-05	7.8825e-05	chr13	36949775	37000261	ENSG00000120697	protein_coding	ALG5	ENSG00000120697	protein_coding
ZNF491	42.6207	-0.929579	0.210943	-4.40677	1.04923e-05	7.91022e-05	chr19	11797667	11809622	ENSG00000177599	protein_coding	ZNF491	ENSG00000177599	protein_coding
PARD3	760.081	-0.260387	0.0590923	-4.40645	1.05078e-05	7.91783e-05	chr10	34109560	34815325	ENSG00000148498	protein_coding	PARD3	ENSG00000148498	protein_coding
XYLT1	14555	0.25125	0.0570245	4.406	1.05295e-05	7.93012e-05	chr16	17101769	17470881	ENSG00000103489	protein_coding	XYLT1	ENSG00000103489	protein_coding
OAF	1212.82	-0.348108	0.0790612	-4.40302	1.06752e-05	8.03574e-05	chr11	120210767	120230332	ENSG00000184232	protein_coding	OAF	ENSG00000184232	protein_coding
ERMP1	371.702	0.327615	0.07442	4.40225	1.07136e-05	8.06051e-05	chr9	5765076	5833117	ENSG00000099219	protein_coding	ERMP1	ENSG00000099219	protein_coding
AHSA1	2700.63	-0.192154	0.0436682	-4.40031	1.08097e-05	8.12447e-05	chr14	77457870	77469474	ENSG00000100591	protein_coding	AHSA1	ENSG00000100591	protein_coding
ANK2	584.478	0.46397	0.10544	4.40031	1.08095e-05	8.12447e-05	chr4	112818109	113383740	ENSG00000145362	protein_coding	ANK2	ENSG00000145362	protein_coding
PTK7	4466.25	0.257959	0.0586707	4.39672	1.09898e-05	8.25134e-05	chr6	43076268	43161719	ENSG00000112655	protein_coding	PTK7	ENSG00000112655	protein_coding
EIF4EBP1	754.387	0.270569	0.061538	4.39678	1.09867e-05	8.25134e-05	chr8	38030341	38060365	ENSG00000187840	protein_coding	EIF4EBP1	ENSG00000187840	protein_coding
COPRS	1069.4	-0.217065	0.0494215	-4.39211	1.12254e-05	8.4239e-05	chr17	31851864	31859337	ENSG00000172301	protein_coding	COPRS	ENSG00000172301	protein_coding
C19orf54	214.992	0.405659	0.0924425	4.38823	1.14275e-05	8.57118e-05	chr19	40740856	40751553	ENSG00000188493	protein_coding	C19orf54	ENSG00000188493	protein_coding
WDR5	862.975	-0.206377	0.0470499	-4.38635	1.15271e-05	8.64148e-05	chr9	134135365	134159968	ENSG00000196363	protein_coding	WDR5	ENSG00000196363	protein_coding
SOX12	992.47	0.299506	0.0682899	4.3858	1.15561e-05	8.65879e-05	chr20	325401	330224	ENSG00000177732	protein_coding	SOX12	ENSG00000177732	protein_coding
ADO	871.849	-0.241842	0.0551599	-4.38439	1.16313e-05	8.71072e-05	chr10	62804857	62808483	ENSG00000181915	protein_coding	ADO	ENSG00000181915	protein_coding
PHLDA1	2971.28	0.199439	0.0454937	4.38388	1.16586e-05	8.72665e-05	chr12	76025447	76033932	ENSG00000139289	protein_coding	PHLDA1	ENSG00000139289	protein_coding
HSPA8	44353.1	-0.161853	0.0369283	-4.3829	1.17108e-05	8.7553e-05	chr11	123057489	123063230	ENSG00000109971	protein_coding	HSPA8	ENSG00000109971	protein_coding
GPAT4	3412.41	0.169351	0.0386396	4.38283	1.17148e-05	8.7553e-05	chr8	41577187	41625001	ENSG00000158669	protein_coding	GPAT4	ENSG00000158669	protein_coding
SUMF2	4594.02	0.184005	0.0419926	4.38185	1.17675e-05	8.79024e-05	chr7	56064002	56080670	ENSG00000129103	protein_coding	SUMF2	ENSG00000129103	protein_coding
RAB40B	217.691	-0.487641	0.111298	-4.38139	1.17925e-05	8.80442e-05	chr17	82654973	82698728	ENSG00000141542	protein_coding	RAB40B	ENSG00000141542	protein_coding
SOAT1	1809.14	-0.234374	0.0535225	-4.37898	1.19237e-05	8.89787e-05	chr1	179293714	179358680	ENSG00000057252	protein_coding	SOAT1	ENSG00000057252	protein_coding
SCRIB	1255.92	-0.225152	0.0514196	-4.37873	1.19373e-05	8.90345e-05	chr8	143790920	143815379	ENSG00000180900	protein_coding	SCRIB	ENSG00000180900	protein_coding
MAK16	1018.28	0.241876	0.0552473	4.37806	1.1974e-05	8.92536e-05	chr8	33484750	33501260	ENSG00000198042	protein_coding	MAK16	ENSG00000198042	protein_coding
C1GALT1	1267.14	0.246276	0.0563034	4.3741	1.21937e-05	9.08082e-05	chr7	7156934	7248651	ENSG00000106392	protein_coding	C1GALT1	ENSG00000106392	protein_coding
MIR497HG	51.4823	1.23777	0.283073	4.37263	1.22756e-05	9.1372e-05	chr17	7015818	7019659	ENSG00000267532	antisense	MIR497HG	ENSG00000267532	lncRNA
GLCE	822.913	0.274456	0.0627754	4.37203	1.23098e-05	9.15796e-05	chr15	69160584	69272217	ENSG00000138604	protein_coding	GLCE	ENSG00000138604	protein_coding
PCK2	737.148	0.438297	0.100268	4.37126	1.23532e-05	9.18559e-05	chr14	24094053	24110598	ENSG00000100889	protein_coding	PCK2	ENSG00000100889	protein_coding
SLC20A2	4496.08	0.240151	0.0549424	4.37096	1.23699e-05	9.19335e-05	chr8	42416475	42541926	ENSG00000168575	protein_coding	SLC20A2	ENSG00000168575	protein_coding
NPR3	13714.5	0.317432	0.0726266	4.37074	1.23824e-05	9.19803e-05	chr5	32689070	32791724	ENSG00000113389	protein_coding	NPR3	ENSG00000113389	protein_coding
IFI35	135.214	0.510686	0.116866	4.36984	1.24339e-05	9.23154e-05	chr17	43006725	43014456	ENSG00000068079	protein_coding	IFI35	ENSG00000068079	protein_coding
ENC1	2444.93	-0.160392	0.0367123	-4.36888	1.24885e-05	9.26742e-05	chr5	74627406	74641424	ENSG00000171617	protein_coding	ENC1	ENSG00000171617	protein_coding
NCOA6	1563.19	-0.222522	0.050935	-4.36874	1.24963e-05	9.26849e-05	chr20	34689097	34825649	ENSG00000198646	protein_coding	NCOA6	ENSG00000198646	protein_coding
AGPAT4	315.491	0.38857	0.0889675	4.36755	1.25646e-05	9.31443e-05	chr6	161129979	161274061	ENSG00000026652	protein_coding	AGPAT4	ENSG00000026652	protein_coding
ATAD1	1740.48	-0.171075	0.0391885	-4.36543	1.26874e-05	9.39597e-05	chr10	87751512	87841343	ENSG00000138138	protein_coding	ATAD1	ENSG00000138138	protein_coding
CDC40	878.527	0.204196	0.0467769	4.36531	1.26943e-05	9.39636e-05	chr6	110180141	110254275	ENSG00000168438	protein_coding	CDC40	ENSG00000168438	protein_coding
PPFIBP2	142.08	0.523093	0.119848	4.36464	1.27335e-05	9.4206e-05	chr11	7513298	7657127	ENSG00000166387	protein_coding	PPFIBP2	ENSG00000166387	protein_coding
CMTM7	165.447	-0.530324	0.121548	-4.36308	1.28244e-05	9.48306e-05	chr3	32391671	32483067	ENSG00000153551	protein_coding	CMTM7	ENSG00000153551	protein_coding
LYPD6B	106.2	-0.758114	0.173763	-4.36293	1.28334e-05	9.48497e-05	chr2	149038107	149215262	ENSG00000150556	protein_coding	LYPD6B	ENSG00000150556	protein_coding
YBX3	4395.9	0.133732	0.0306548	4.36253	1.28566e-05	9.4973e-05	chr12	10699089	10723312	ENSG00000060138	protein_coding	YBX3	ENSG00000060138	protein_coding
LYPD1	228.754	0.530516	0.121635	4.36155	1.29143e-05	9.53508e-05	chr2	132644853	132671579	ENSG00000150551	protein_coding	LYPD1	ENSG00000150551	protein_coding
ADGRE5	3955.58	-0.221098	0.0507156	-4.35957	1.30316e-05	9.61203e-05	chr19	14380501	14408725	ENSG00000123146	protein_coding	ADGRE5	ENSG00000123146	protein_coding
AAMP	1564.58	-0.191327	0.0438859	-4.35965	1.30272e-05	9.61203e-05	chr2	218264123	218270257	ENSG00000127837	protein_coding	AAMP	ENSG00000127837	protein_coding
NUDC	2295.98	-0.212632	0.0487764	-4.35933	1.30461e-05	9.6179e-05	chr1	26900238	26946862	ENSG00000090273	protein_coding	NUDC	ENSG00000090273	protein_coding
IRS1	1556.12	-0.179342	0.0411604	-4.35714	1.31771e-05	9.7096e-05	chr2	226731317	226799759	ENSG00000169047	protein_coding	IRS1	ENSG00000169047	protein_coding
VPS35	4323.06	-0.13972	0.0320745	-4.35612	1.32386e-05	9.74999e-05	chr16	46656132	46689518	ENSG00000069329	protein_coding	VPS35	ENSG00000069329	protein_coding
ATF6B	1949.06	0.19876	0.0456358	4.35535	1.32853e-05	9.77944e-05	chr6	32098176	32128253	ENSG00000213676	protein_coding	ATF6B	ENSG00000213676	protein_coding
ZNF616	432.068	0.385844	0.0886056	4.35463	1.33294e-05	9.80705e-05	chr19	52113091	52139922	ENSG00000204611	protein_coding	ZNF616	ENSG00000204611	protein_coding
PAPSS1	2456.82	0.157523	0.036177	4.35423	1.33538e-05	9.82001e-05	chr4	107590276	107720452	ENSG00000138801	protein_coding	PAPSS1	ENSG00000138801	protein_coding
IDH2	1283.8	-0.207544	0.0476709	-4.35369	1.33863e-05	9.83903e-05	chr15	90083045	90102504	ENSG00000182054	protein_coding	IDH2	ENSG00000182054	protein_coding
THNSL2	65.7934	-0.792188	0.181964	-4.35355	1.3395e-05	9.84049e-05	chr2	88170295	88186636	ENSG00000144115	protein_coding	THNSL2	ENSG00000144115	protein_coding
IRS2	1957.03	0.218197	0.0501206	4.35343	1.34022e-05	9.84078e-05	chr13	109752698	109786568	ENSG00000185950	protein_coding	IRS2	ENSG00000185950	protein_coding
PKDCC	42.767	-1.08859	0.25007	-4.35314	1.34203e-05	9.84919e-05	chr2	42048020	42058528	ENSG00000162878	protein_coding	PKDCC	ENSG00000162878	protein_coding
ATG4C	243.399	0.382513	0.0878844	4.35246	1.34617e-05	9.86964e-05	chr1	62784135	62865513	ENSG00000125703	protein_coding	ATG4C	ENSG00000125703	protein_coding
SMARCA1	3859.88	0.13417	0.0308259	4.35252	1.34583e-05	9.86964e-05	chrX	129446501	129523500	ENSG00000102038	protein_coding	SMARCA1	ENSG00000102038	protein_coding
CEP89	868.077	-0.308783	0.0709465	-4.35234	1.34692e-05	9.87026e-05	chr19	32875925	32971991	ENSG00000121289	protein_coding	CEP89	ENSG00000121289	protein_coding
CHCHD4	206.905	-0.383899	0.0882188	-4.35167	1.35102e-05	9.89534e-05	chr3	14112077	14124870	ENSG00000163528	protein_coding	CHCHD4	ENSG00000163528	protein_coding
HLA-B	3042.3	0.175328	0.0403008	4.35049	1.35834e-05	9.94399e-05	chr6	31353872	31357188	ENSG00000234745	protein_coding	HLA-B	ENSG00000234745	protein_coding
HOXC8	616.143	-0.393824	0.0905442	-4.34953	1.36433e-05	9.97783e-05	chr12	54009106	54012362	ENSG00000037965	protein_coding	HOXC8	ENSG00000037965	protein_coding
EPHB4	841.851	-0.234053	0.0538137	-4.34932	1.3656e-05	9.98216e-05	chr7	100802565	100827521	ENSG00000196411	protein_coding	EPHB4	ENSG00000196411	protein_coding
PSKH1	960.517	-0.278455	0.0640722	-4.34596	1.38671e-05	0.000101314	chr16	67893272	67929678	ENSG00000159792	protein_coding	PSKH1	ENSG00000159792	protein_coding
RAD50	2157.2	-0.213973	0.0492588	-4.34386	1.40001e-05	0.000102235	chr5	132556019	132646344	ENSG00000113522	protein_coding	RAD50	ENSG00000113522	protein_coding
GRIPAP1	636.654	0.24062	0.0554017	4.34319	1.40431e-05	0.000102498	chrX	48973720	49002264	ENSG00000068400	protein_coding	GRIPAP1	ENSG00000068400	protein_coding
RNF19B	313.411	-0.38032	0.0875813	-4.34248	1.40881e-05	0.000102775	chr1	32936445	32964685	ENSG00000116514	protein_coding	RNF19B	ENSG00000116514	protein_coding
ACOT13	442.91	0.324952	0.0748701	4.34021	1.42346e-05	0.000103792	chr6	24667035	24705065	ENSG00000112304	protein_coding	ACOT13	ENSG00000112304	protein_coding
PRELID3A	124.254	-0.517803	0.11936	-4.33815	1.43687e-05	0.000104718	chr18	12407896	12432238	ENSG00000141391	protein_coding	PRELID3A	ENSG00000141391	protein_coding
IL7R	3068.62	-0.349377	0.0805493	-4.33744	1.44153e-05	0.000105006	chr5	35852695	35879603	ENSG00000168685	protein_coding	IL7R	ENSG00000168685	protein_coding
UBE2R2	2543.77	-0.137712	0.0317575	-4.33635	1.44866e-05	0.000105472	chr9	33817567	33920404	ENSG00000107341	protein_coding	UBE2R2	ENSG00000107341	protein_coding
CCDC126	100.652	-0.624789	0.144091	-4.33606	1.45056e-05	0.000105558	chr7	23597379	23644708	ENSG00000169193	protein_coding	CCDC126	ENSG00000169193	protein_coding
PHKB	2569.63	0.191034	0.0440607	4.33569	1.45303e-05	0.000105685	chr16	47461123	47701523	ENSG00000102893	protein_coding	PHKB	ENSG00000102893	protein_coding
ITPRIP	1559.04	-0.230635	0.0532143	-4.33408	1.46371e-05	0.000106409	chr10	104309698	104338404	ENSG00000148841	protein_coding	ITPRIP	ENSG00000148841	protein_coding
PIK3R4	1053.39	0.218341	0.0503836	4.33357	1.46708e-05	0.000106601	chr3	130678935	130746829	ENSG00000196455	protein_coding	PIK3R4	ENSG00000196455	protein_coding
WFS1	1115.17	-0.224881	0.0518967	-4.33325	1.46927e-05	0.000106707	chr4	6269849	6303265	ENSG00000109501	protein_coding	WFS1	ENSG00000109501	protein_coding
PSMC1	2247.97	-0.218682	0.0505006	-4.33028	1.48921e-05	0.000108103	chr14	90256495	90275429	ENSG00000100764	protein_coding	PSMC1	ENSG00000100764	protein_coding
MARCH6	4626.65	0.154786	0.035746	4.33016	1.49001e-05	0.000108107	chr5	10353703	10440388	ENSG00000145495	protein_coding	MARCHF6	ENSG00000145495	protein_coding
INTS9	287.318	0.332643	0.0768711	4.32728	1.50959e-05	0.000109473	chr8	28767661	28890242	ENSG00000104299	protein_coding	INTS9	ENSG00000104299	protein_coding
CXCL16	38.3999	-1.05584	0.24411	-4.32528	1.52341e-05	0.000110421	chr17	4733526	4739922	ENSG00000161921	protein_coding	CXCL16	ENSG00000161921	protein_coding
RPA3	187.374	0.482277	0.111547	4.32352	1.53562e-05	0.000111251	chr7	7636518	7718607	ENSG00000106399	protein_coding	RPA3	ENSG00000106399	protein_coding
DNAJC28	43.9249	0.87849	0.203215	4.32296	1.5395e-05	0.000111477	chr21	33485530	33491720	ENSG00000177692	protein_coding	DNAJC28	ENSG00000177692	protein_coding
DDX42	3293.43	-0.126269	0.0292291	-4.31999	1.56035e-05	0.000112819	chr17	63773603	63819317	ENSG00000198231	protein_coding	DDX42	ENSG00000198231	protein_coding
PAPPA	2641.98	0.337613	0.0781712	4.31889	1.56816e-05	0.000113328	chr9	116153804	116402322	ENSG00000182752	protein_coding	PAPPA	ENSG00000182752	protein_coding
LINC00667	498.586	-0.261999	0.0606758	-4.31802	1.57434e-05	0.000113719	chr18	5237826	5246508	ENSG00000263753	lincRNA	LINC00667	ENSG00000263753	lncRNA
FGD5-AS1	3219.51	0.154191	0.0357171	4.31701	1.58154e-05	0.000114182	chr3	14920347	14948424	ENSG00000225733	antisense	FGD5-AS1	ENSG00000225733	lncRNA
PPP1R13L	634.908	0.305228	0.0707271	4.31557	1.59191e-05	0.000114875	chr19	45379634	45406349	ENSG00000104881	protein_coding	PPP1R13L	ENSG00000104881	protein_coding
CHIC2	609.609	-0.24548	0.0568845	-4.31541	1.59307e-05	0.000114902	chr4	54009789	54064690	ENSG00000109220	protein_coding	CHIC2	ENSG00000109220	protein_coding
TBXA2R	107.65	-0.568026	0.131669	-4.31406	1.60287e-05	0.000115552	chr19	3594506	3606840	ENSG00000006638	protein_coding	TBXA2R	ENSG00000006638	protein_coding
IFT88	187.661	-0.466231	0.108086	-4.31354	1.60664e-05	0.000115767	chr13	20567069	20691437	ENSG00000032742	protein_coding	IFT88	ENSG00000032742	protein_coding
PODXL	14619	-0.296464	0.0687322	-4.31332	1.60822e-05	0.000115823	chr7	131500262	131558217	ENSG00000128567	protein_coding	PODXL	ENSG00000128567	protein_coding
RHBDD2	771.277	-0.2846	0.0659962	-4.31237	1.6151e-05	0.000116262	chr7	75842602	75888926	ENSG00000005486	protein_coding	RHBDD2	ENSG00000005486	protein_coding
PNPO	756.051	0.229164	0.0531603	4.31081	1.62661e-05	0.000117033	chr17	47941506	47948288	ENSG00000108439	protein_coding	PNPO	ENSG00000108439	protein_coding
TCN2	78.3365	0.695766	0.16141	4.31054	1.62858e-05	0.000117117	chr22	30606838	30627278	ENSG00000185339	protein_coding	TCN2	ENSG00000185339	protein_coding
PARP3	778.541	0.218159	0.0506139	4.31025	1.63067e-05	0.00011721	chr3	51942345	51948867	ENSG00000041880	protein_coding	PARP3	ENSG00000041880	protein_coding
TSPYL1	3535.08	-0.144507	0.0335646	-4.30534	1.66727e-05	0.000119782	chr6	116276578	116279903	ENSG00000189241	protein_coding	TSPYL1	ENSG00000189241	protein_coding
MOV10	545.458	-0.328847	0.0764318	-4.3025	1.68884e-05	0.000121245	chr1	112673141	112700746	ENSG00000155363	protein_coding	MOV10	ENSG00000155363	protein_coding
KIAA0513	606.892	0.288752	0.0671136	4.30244	1.68929e-05	0.000121245	chr16	85027751	85094230	ENSG00000135709	protein_coding	KIAA0513	ENSG00000135709	protein_coding
CXorf56	461.366	0.299771	0.0696969	4.30106	1.6998e-05	0.00012194	chrX	119538149	119565408	ENSG00000018610	protein_coding	STEEP1	ENSG00000018610	protein_coding
SF1	4243.23	-0.123782	0.0287943	-4.29883	1.71705e-05	0.000123117	chr11	64764606	64778786	ENSG00000168066	protein_coding	SF1	ENSG00000168066	protein_coding
NEDD1	1062.44	-0.271721	0.0632133	-4.29848	1.71976e-05	0.000123222	chr12	96907223	96953777	ENSG00000139350	protein_coding	NEDD1	ENSG00000139350	protein_coding
SLC9A9	91.5484	0.701592	0.163221	4.29842	1.7202e-05	0.000123222	chr3	143265222	143848531	ENSG00000181804	protein_coding	SLC9A9	ENSG00000181804	protein_coding
ELOVL4	426.434	-0.28654	0.0666795	-4.29727	1.72918e-05	0.000123805	chr6	79914812	79947580	ENSG00000118402	protein_coding	ELOVL4	ENSG00000118402	protein_coding
RPL21	6411.58	0.163868	0.0381344	4.2971	1.73044e-05	0.000123834	chr13	27251309	27256691	ENSG00000122026	protein_coding	RPL21	ENSG00000122026	protein_coding
ZNF74	116.104	-0.600343	0.139768	-4.29529	1.74464e-05	0.00012479	chr22	20394115	20408461	ENSG00000185252	protein_coding	ZNF74	ENSG00000185252	protein_coding
ANKRD46	185.831	-0.4641	0.108098	-4.29335	1.75998e-05	0.000125826	chr8	100509752	100559784	ENSG00000186106	protein_coding	ANKRD46	ENSG00000186106	protein_coding
ZNF577	114.116	0.552122	0.128643	4.2919	1.7715e-05	0.000126588	chr19	51855802	51890950	ENSG00000161551	protein_coding	ZNF577	ENSG00000161551	protein_coding
LSAMP	223.287	0.536178	0.124935	4.29165	1.77352e-05	0.00012667	chr3	115802363	117139389	ENSG00000185565	protein_coding	LSAMP	ENSG00000185565	protein_coding
CNIH1	2974.57	-0.150528	0.0351141	-4.28682	1.81252e-05	0.000129393	chr14	54423560	54441431	ENSG00000100528	protein_coding	CNIH1	ENSG00000100528	protein_coding
HGH1	306.206	-0.362008	0.0844674	-4.28577	1.82107e-05	0.00012994	chr8	144137769	144140843	ENSG00000235173	protein_coding	HGH1	ENSG00000235173	protein_coding
SOWAHC	572.346	-0.271268	0.0633067	-4.28497	1.82762e-05	0.000130344	chr2	109614334	109618990	ENSG00000198142	protein_coding	SOWAHC	ENSG00000198142	protein_coding
CHST3	7151.67	-0.197994	0.0462094	-4.2847	1.82982e-05	0.000130437	chr10	71964365	72013564	ENSG00000122863	protein_coding	CHST3	ENSG00000122863	protein_coding
TMTC2	74.1286	0.660182	0.154092	4.28435	1.83274e-05	0.000130582	chr12	82686880	83134870	ENSG00000179104	protein_coding	TMTC2	ENSG00000179104	protein_coding
ALDH1L2	6529.79	0.223743	0.0522321	4.28362	1.83876e-05	0.000130947	chr12	105019784	105084577	ENSG00000136010	protein_coding	ALDH1L2	ENSG00000136010	protein_coding
HIST1H2BD	210.64	0.449172	0.104889	4.28237	1.84917e-05	0.000131624	chr6	26158146	26171349	ENSG00000158373	protein_coding	H2BC5	ENSG00000158373	protein_coding
C6orf89	5181.83	0.17184	0.0401328	4.28178	1.85405e-05	0.000131907	chr6	36871870	36928964	ENSG00000198663	protein_coding	C6orf89	ENSG00000198663	protein_coding
ZBED4	837.483	-0.215369	0.0503028	-4.28144	1.85686e-05	0.000132043	chr22	49853842	49890078	ENSG00000100426	protein_coding	ZBED4	ENSG00000100426	protein_coding
CSTF2	462.23	0.318426	0.0743836	4.28086	1.86175e-05	0.000132327	chrX	100820359	100840932	ENSG00000101811	protein_coding	CSTF2	ENSG00000101811	protein_coding
TSC1	1728.06	0.162192	0.0378932	4.28025	1.86681e-05	0.000132623	chr9	132891348	132944633	ENSG00000165699	protein_coding	TSC1	ENSG00000165699	protein_coding
CUL3	2507.06	-0.181495	0.0424078	-4.27976	1.87097e-05	0.000132854	chr2	224470150	224585397	ENSG00000036257	protein_coding	CUL3	ENSG00000036257	protein_coding
PHLDA3	1923.72	-0.259247	0.060583	-4.2792	1.87568e-05	0.000133077	chr1	201464383	201469237	ENSG00000174307	protein_coding	PHLDA3	ENSG00000174307	protein_coding
CARD8	379.27	0.371466	0.086808	4.27917	1.87594e-05	0.000133077	chr19	48180770	48255946	ENSG00000105483	protein_coding	CARD8	ENSG00000105483	protein_coding
RPUSD1	302.567	-0.358177	0.0837561	-4.27643	1.89911e-05	0.000134656	chr16	784974	788397	ENSG00000007376	protein_coding	RPUSD1	ENSG00000007376	protein_coding
ATG7	618.427	0.25818	0.0603849	4.27557	1.90647e-05	0.000135112	chr3	11272309	11557665	ENSG00000197548	protein_coding	ATG7	ENSG00000197548	protein_coding
B4GALT1	16644.4	0.147091	0.0344208	4.27332	1.92582e-05	0.000136418	chr9	33104082	33167356	ENSG00000086062	protein_coding	B4GALT1	ENSG00000086062	protein_coding
MBD4	822.921	0.208982	0.0489624	4.26821	1.97051e-05	0.000139449	chr3	129430944	129440179	ENSG00000129071	protein_coding	MBD4	ENSG00000129071	protein_coding
[truncated: 10,433 more rows]

## Sheet: S11B
Table S11. Expression analysis of ZFX and ZFY CRISPRi knockdowns, related to Figure 6
Table S11B. ZFX knockdown versus control in XY cells, DESeq2 results
Gene	baseMean	log2FoldChange	lfcSE	stat	pvalue	padj	chr	start	stop	gene_id.84	gene_type.84	gene_name.107	gene_id.107	gene_type.107
ZFX	897.07	-2.27798	0.0823926	-27.6478	2.96262e-168	4.36424e-164	chrX	24149173	24216255	ENSG00000005889	protein_coding	ZFX	ENSG00000005889	protein_coding
LRP3	701.19	-0.978945	0.0786481	-12.4472	1.44918e-35	1.0674e-31	chr19	33177603	33208867	ENSG00000130881	protein_coding	LRP3	ENSG00000130881	protein_coding
ADCY3	1447.85	-0.718283	0.060439	-11.8844	1.42598e-32	7.00203e-29	chr2	24819169	24919839	ENSG00000138031	protein_coding	ADCY3	ENSG00000138031	protein_coding
DIS3L	588.071	-0.800078	0.0712227	-11.2335	2.79314e-29	1.02864e-25	chr15	66293217	66333898	ENSG00000166938	protein_coding	DIS3L	ENSG00000166938	protein_coding
ULK2	444.692	-0.78016	0.0713402	-10.9358	7.77514e-28	2.29071e-24	chr17	19770829	19867936	ENSG00000083290	protein_coding	ULK2	ENSG00000083290	protein_coding
AGPAT3	2920.69	-0.389351	0.0383029	-10.1651	2.8391e-24	6.15992e-21	chr21	43865186	43986536	ENSG00000160216	protein_coding	AGPAT3	ENSG00000160216	protein_coding
BLVRA	895.014	-0.678695	0.0667869	-10.1621	2.92712e-24	6.15992e-21	chr7	43758680	43807342	ENSG00000106605	protein_coding	BLVRA	ENSG00000106605	protein_coding
FBXO6	92.3613	-1.57602	0.157509	-10.0059	1.43602e-23	2.64424e-20	chr1	11664124	11674354	ENSG00000116663	protein_coding	FBXO6	ENSG00000116663	protein_coding
FBXO17	529.842	-0.532401	0.0582789	-9.13539	6.51707e-20	1.0667e-16	chr19	38941401	38975910	ENSG00000269190	protein_coding	FBXO17	ENSG00000269190	protein_coding
ACSL1	1309.87	-0.584416	0.0642621	-9.09426	9.52339e-20	1.40289e-16	chr4	184755595	184826818	ENSG00000151726	protein_coding	ACSL1	ENSG00000151726	protein_coding
TTC7B	651.279	-0.456584	0.050716	-9.00275	2.20141e-19	2.94808e-16	chr14	90524564	90816479	ENSG00000165914	protein_coding	TTC7B	ENSG00000165914	protein_coding
NSMAF	1397.75	-0.498205	0.0558576	-8.91919	4.69706e-19	5.76604e-16	chr8	58583504	58659844	ENSG00000035681	protein_coding	NSMAF	ENSG00000035681	protein_coding
DLG3	144.705	-0.920761	0.103378	-8.9067	5.25724e-19	5.95726e-16	chrX	70444861	70505490	ENSG00000082458	protein_coding	DLG3	ENSG00000082458	protein_coding
ALDOC	303.526	0.794576	0.0903035	8.79894	1.3811e-18	1.45322e-15	chr17	28573115	28577264	ENSG00000109107	protein_coding	ALDOC	ENSG00000109107	protein_coding
TNFAIP2	254.964	-0.761483	0.087368	-8.71581	2.88688e-18	2.83511e-15	chr14	103123442	103137439	ENSG00000185215	protein_coding	TNFAIP2	ENSG00000185215	protein_coding
SEPT5	510.894	-0.622824	0.0726986	-8.56721	1.06022e-17	9.76127e-15	chr22	19714464	19724772	ENSG00000184702	protein_coding	SEPTIN5	ENSG00000184702	protein_coding
ADGRA3	495.188	-0.587542	0.0717388	-8.19001	2.61196e-16	2.26334e-13	chr4	22345071	22516054	ENSG00000152990	protein_coding	ADGRA3	ENSG00000152990	protein_coding
B3GALNT1	130.458	-1.33723	0.163901	-8.1588	3.38359e-16	2.76909e-13	chr3	161083883	161105384	ENSG00000169255	protein_coding	B3GALNT1	ENSG00000169255	protein_coding
MAP6	126.519	-1.59638	0.196916	-8.10689	5.19313e-16	4.02632e-13	chr11	75586918	75669120	ENSG00000171533	protein_coding	MAP6	ENSG00000171533	protein_coding
ACOT7	1775.74	-0.489121	0.0608326	-8.04045	8.95072e-16	6.27872e-13	chr1	6264269	6394391	ENSG00000097021	protein_coding	ACOT7	ENSG00000097021	protein_coding
SEPN1	5961.83	-0.38586	0.0479896	-8.0405	8.94704e-16	6.27872e-13	chr1	25800176	25818224	ENSG00000162430	protein_coding	SELENON	ENSG00000162430	protein_coding
MVB12B	162.112	-1.19827	0.150597	-7.95679	1.76566e-15	1.18227e-12	chr9	126326849	126507041	ENSG00000196814	protein_coding	MVB12B	ENSG00000196814	protein_coding
RAB36	96.5269	-1.31991	0.166148	-7.94417	1.95496e-15	1.24046e-12	chr22	23145326	23164350	ENSG00000100228	protein_coding	RAB36	ENSG00000100228	protein_coding
TM4SF1	862.208	-0.686187	0.086421	-7.94005	2.02098e-15	1.24046e-12	chr3	149369022	149377865	ENSG00000169908	protein_coding	TM4SF1	ENSG00000169908	protein_coding
FBXO44	161.759	-1.25614	0.159074	-7.89658	2.86664e-15	1.68914e-12	chr1	11654375	11663327	ENSG00000132879	protein_coding	FBXO44	ENSG00000132879	protein_coding
ADCK2	281.423	-0.688005	0.0882901	-7.79255	6.56687e-15	3.59029e-12	chr7	140673153	140696261	ENSG00000133597	protein_coding	ADCK2	ENSG00000133597	protein_coding
SIMC1	223.354	-0.866061	0.111209	-7.7877	6.82425e-15	3.59029e-12	chr5	176238367	176345991	ENSG00000170085	protein_coding	SIMC1	ENSG00000170085	protein_coding
TMEM200B	319.218	-0.672511	0.086326	-7.79036	6.68162e-15	3.59029e-12	chr1	29119428	29123935	ENSG00000253304	protein_coding	TMEM200B	ENSG00000253304	protein_coding
FBXW4	495.839	-0.533678	0.069515	-7.67716	1.62651e-14	8.26213e-12	chr10	101610664	101695295	ENSG00000107829	protein_coding	FBXW4	ENSG00000107829	protein_coding
VSTM4	1620.86	-0.421102	0.0552164	-7.6264	2.41403e-14	1.18537e-11	chr10	49014245	49115509	ENSG00000165633	protein_coding	VSTM4	ENSG00000165633	protein_coding
HSPB8	1759.34	-0.642184	0.0847183	-7.58022	3.4497e-14	1.63927e-11	chr12	119178642	119221131	ENSG00000152137	protein_coding	HSPB8	ENSG00000152137	protein_coding
KIAA0368	5216.66	-0.221917	0.0294443	-7.53685	4.81474e-14	2.14994e-11	chr9	111360692	111484745	ENSG00000136813	protein_coding	ECPAS	ENSG00000136813	protein_coding
RGL1	1096.94	0.379589	0.0503647	7.53681	4.81624e-14	2.14994e-11	chr1	183636085	183928531	ENSG00000143344	protein_coding	RGL1	ENSG00000143344	protein_coding
ACADSB	553.29	-0.73607	0.0983017	-7.48786	7.00049e-14	3.03306e-11	chr10	123008979	123058311	ENSG00000196177	protein_coding	ACADSB	ENSG00000196177	protein_coding
HINT1	4658	-0.40945	0.0549092	-7.45686	8.861e-14	3.72947e-11	chr5	131159027	131171735	ENSG00000169567	protein_coding	HINT1	ENSG00000169567	protein_coding
BIN1	787.141	-0.392389	0.0548402	-7.15513	8.35912e-13	3.4205e-10	chr2	127048027	127107355	ENSG00000136717	protein_coding	BIN1	ENSG00000136717	protein_coding
HADH	572.064	-0.534533	0.0747874	-7.14736	8.84623e-13	3.522e-10	chr4	107989714	108035175	ENSG00000138796	protein_coding	HADH	ENSG00000138796	protein_coding
PAPSS2	6963.7	0.246347	0.035055	7.02745	2.10337e-12	8.15388e-10	chr10	87659613	87747705	ENSG00000198682	protein_coding	PAPSS2	ENSG00000198682	protein_coding
SYNM	177.809	-0.682553	0.0986579	-6.91838	4.56833e-12	1.72554e-09	chr15	99098217	99135593	ENSG00000182253	protein_coding	SYNM	ENSG00000182253	protein_coding
THAP4	1265.32	-0.328663	0.0476511	-6.89727	5.30098e-12	1.95222e-09	chr2	241584405	241637449	ENSG00000176946	protein_coding	THAP4	ENSG00000176946	protein_coding
MAGEE1	127.731	-0.824118	0.11979	-6.8797	5.99772e-12	2.15494e-09	chrX	76427724	76431353	ENSG00000198934	protein_coding	MAGEE1	ENSG00000198934	protein_coding
MID2	242.83	-0.620201	0.0902825	-6.86956	6.44006e-12	2.25878e-09	chrX	107825755	107927193	ENSG00000080561	protein_coding	MID2	ENSG00000080561	protein_coding
SAT2	421.1	-0.507081	0.0739087	-6.86091	6.84226e-12	2.34403e-09	chr17	7626234	7627876	ENSG00000141504	protein_coding	SAT2	ENSG00000141504	protein_coding
ADAM15	1790.83	-0.436249	0.063636	-6.85538	7.11217e-12	2.38112e-09	chr1	155050566	155062775	ENSG00000143537	protein_coding	ADAM15	ENSG00000143537	protein_coding
PIGX	593.683	-0.633952	0.0941933	-6.73033	1.69276e-11	5.54136e-09	chr3	196639775	196736007	ENSG00000163964	protein_coding	PIGX	ENSG00000163964	protein_coding
MANSC1	422.966	0.507515	0.076349	6.6473	2.98509e-11	9.55942e-09	chr12	12326056	12350541	ENSG00000111261	protein_coding	MANSC1	ENSG00000111261	protein_coding
FAM92A1	636.883	-0.543407	0.0827457	-6.5672	5.12716e-11	1.60698e-08	chr8	93698561	93731527	ENSG00000188343	protein_coding	CIBAR1	ENSG00000188343	protein_coding
PYGO1	226.967	-0.687482	0.104871	-6.55548	5.54637e-11	1.70216e-08	chr15	55538890	55588947	ENSG00000171016	protein_coding	PYGO1	ENSG00000171016	protein_coding
MARK4	1648.42	-0.320909	0.0491197	-6.5332	6.4377e-11	1.93538e-08	chr19	45079288	45305283	ENSG00000007047	protein_coding	MARK4	ENSG00000007047	protein_coding
C15orf59	268.645	-0.646767	0.0996901	-6.48778	8.71128e-11	2.51619e-08	chr15	73735431	73752747	ENSG00000205363	protein_coding	INSYN1	ENSG00000205363	protein_coding
H2AFX	862.014	-0.611858	0.094303	-6.48821	8.68593e-11	2.51619e-08	chr11	119093854	119095467	ENSG00000188486	protein_coding	H2AX	ENSG00000188486	protein_coding
ZNF319	313.191	-0.534966	0.0826993	-6.46881	9.87804e-11	2.79833e-08	chr16	57994668	58000453	ENSG00000166188	protein_coding	ZNF319	ENSG00000166188	protein_coding
GRK6	540.026	-0.419079	0.0651109	-6.4364	1.22341e-10	3.4004e-08	chr5	177403204	177442901	ENSG00000198055	protein_coding	GRK6	ENSG00000198055	protein_coding
GFPT2	574.322	-0.506987	0.0791863	-6.40246	1.52897e-10	4.17096e-08	chr5	180300690	180353387	ENSG00000131459	protein_coding	GFPT2	ENSG00000131459	protein_coding
CH25H	401.654	0.778023	0.122409	6.35593	2.07171e-10	5.54879e-08	chr10	89205629	89207314	ENSG00000138135	protein_coding	CH25H	ENSG00000138135	protein_coding
PDCD7	585.985	-0.328073	0.0516823	-6.34788	2.18309e-10	5.7427e-08	chr15	65117379	65133836	ENSG00000090470	protein_coding	PDCD7	ENSG00000090470	protein_coding
CPNE3	5321.95	-0.396677	0.0630084	-6.29563	3.06156e-10	7.91224e-08	chr8	86484830	86561498	ENSG00000085719	protein_coding	CPNE3	ENSG00000085719	protein_coding
CEP112	265.183	-0.771562	0.122627	-6.29194	3.13514e-10	7.96272e-08	chr17	65635538	66192084	ENSG00000154240	protein_coding	CEP112	ENSG00000154240	protein_coding
HSPD1	9612.04	-0.266685	0.0424479	-6.28265	3.32861e-10	8.31079e-08	chr2	197486581	197516737	ENSG00000144381	protein_coding	HSPD1	ENSG00000144381	protein_coding
DENND1A	648.399	-0.446813	0.0713892	-6.25882	3.87889e-10	9.52332e-08	chr9	123379654	123930152	ENSG00000119522	protein_coding	DENND1A	ENSG00000119522	protein_coding
TUB	861.982	-0.370559	0.0593709	-6.24143	4.33593e-10	1.04709e-07	chr11	8019244	8106112	ENSG00000166402	protein_coding	TUB	ENSG00000166402	protein_coding
MAPK8IP1	209.942	-0.638605	0.102516	-6.22935	4.68378e-10	1.11285e-07	chr11	45885651	45906465	ENSG00000121653	protein_coding	MAPK8IP1	ENSG00000121653	protein_coding
NREP	8189.53	0.409698	0.0658092	6.22554	4.7989e-10	1.12211e-07	chr5	111662621	111997464	ENSG00000134986	protein_coding	NREP	ENSG00000134986	protein_coding
GSTM1	686.162	-0.530522	0.0856296	-6.19555	5.80828e-10	1.3369e-07	chr1	109687814	109709039	ENSG00000134184	protein_coding	GSTM1	ENSG00000134184	protein_coding
ACOX2	294.154	-0.750294	0.121492	-6.17567	6.58819e-10	1.49309e-07	chr3	58505136	58537319	ENSG00000168306	protein_coding	ACOX2	ENSG00000168306	protein_coding
MTHFD2	3367.47	0.436598	0.0708843	6.15931	7.30636e-10	1.63076e-07	chr2	74198562	74217565	ENSG00000065911	protein_coding	MTHFD2	ENSG00000065911	protein_coding
BEND7	138.15	-0.691738	0.1144	-6.04665	1.47892e-09	3.25165e-07	chr10	13438484	13528974	ENSG00000165626	protein_coding	BEND7	ENSG00000165626	protein_coding
NINJ1	180.866	-0.615984	0.102448	-6.01265	1.82511e-09	3.95379e-07	chr9	93121489	93134288	ENSG00000131669	protein_coding	NINJ1	ENSG00000131669	protein_coding
HSPA12A	547.025	-0.455607	0.0763494	-5.9674	2.4107e-09	5.14667e-07	chr10	116671192	116742574	ENSG00000165868	protein_coding	HSPA12A	ENSG00000165868	protein_coding
PIGZ	170.072	-0.608983	0.102213	-5.95796	2.55407e-09	5.37485e-07	chr3	196946343	196969060	ENSG00000119227	protein_coding	PIGZ	ENSG00000119227	protein_coding
GSTM2	563.185	-0.447102	0.0751323	-5.95086	2.6674e-09	5.53429e-07	chr1	109668022	109709551	ENSG00000213366	protein_coding	GSTM2	ENSG00000213366	protein_coding
URGCP	1175.82	-0.351878	0.0595451	-5.90944	3.43278e-09	7.02337e-07	chr7	43875894	43926411	ENSG00000106608	protein_coding	URGCP	ENSG00000106608	protein_coding
DIP2C	3064.09	-0.206521	0.0350958	-5.8845	3.99253e-09	8.05671e-07	chr10	274190	689668	ENSG00000151240	protein_coding	DIP2C	ENSG00000151240	protein_coding
TNFSF12	475.687	-0.400869	0.0681822	-5.87938	4.11799e-09	8.19758e-07	chr17	7548891	7557890	ENSG00000239697	protein_coding	TNFSF12	ENSG00000239697	protein_coding
NLGN4Y	989.525	-0.480458	0.082057	-5.85517	4.76509e-09	9.35928e-07	chrY	14522638	14845650	ENSG00000165246	protein_coding	NLGN4Y	ENSG00000165246	protein_coding
TOR4A	661.767	-0.512355	0.0877433	-5.83925	5.24376e-09	1.01639e-06	chr9	137277749	137282641	ENSG00000198113	protein_coding	TOR4A	ENSG00000198113	protein_coding
DIRC2	444.57	-0.518658	0.0888909	-5.83477	5.38661e-09	1.01731e-06	chr3	122794795	122881139	ENSG00000138463	protein_coding	SLC49A4	ENSG00000138463	protein_coding
PQLC2	251.325	-0.556247	0.0953151	-5.83587	5.35096e-09	1.01731e-06	chr1	19312326	19329300	ENSG00000040487	protein_coding	SLC66A1	ENSG00000040487	protein_coding
EXT2	5955.74	-0.25909	0.0445787	-5.81197	6.17403e-09	1.13687e-06	chr11	44095549	44245429	ENSG00000151348	protein_coding	EXT2	ENSG00000151348	protein_coding
SMO	45.8985	-1.2997	0.223567	-5.81346	6.11959e-09	1.13687e-06	chr7	129188872	129213545	ENSG00000128602	protein_coding	SMO	ENSG00000128602	protein_coding
GIT1	1081.38	-0.334086	0.0578198	-5.77806	7.55665e-09	1.34266e-06	chr17	29573469	29594054	ENSG00000108262	protein_coding	GIT1	ENSG00000108262	protein_coding
PRDX2	2752.69	-0.419224	0.0725069	-5.78185	7.38833e-09	1.34266e-06	chr19	12796820	12801859	ENSG00000167815	protein_coding	PRDX2	ENSG00000167815	protein_coding
PSEN2	326.929	-0.637817	0.11039	-5.77787	7.56504e-09	1.34266e-06	chr1	226870184	226896105	ENSG00000143801	protein_coding	PSEN2	ENSG00000143801	protein_coding
ZDHHC1	229.395	-0.69814	0.121119	-5.76409	8.2099e-09	1.43976e-06	chr16	67394419	67416833	ENSG00000159714	protein_coding	ZDHHC1	ENSG00000159714	protein_coding
ACSS2	810.858	-0.39446	0.0687722	-5.73575	9.70832e-09	1.67365e-06	chr20	34872146	34927962	ENSG00000131069	protein_coding	ACSS2	ENSG00000131069	protein_coding
LRRC8E	188.43	-0.664897	0.115944	-5.73466	9.77083e-09	1.67365e-06	chr19	7888505	7902021	ENSG00000171017	protein_coding	LRRC8E	ENSG00000171017	protein_coding
OLA1	2669.02	-0.243711	0.042774	-5.69764	1.21477e-08	2.05687e-06	chr2	174072447	174248698	ENSG00000138430	protein_coding	OLA1	ENSG00000138430	protein_coding
GSTP1	4649.78	-0.45651	0.0803604	-5.68079	1.34077e-08	2.24441e-06	chr11	67583595	67586660	ENSG00000084207	protein_coding	GSTP1	ENSG00000084207	protein_coding
PELI3	245.68	-0.573446	0.101009	-5.67717	1.36941e-08	2.2666e-06	chr11	66466327	66477337	ENSG00000174516	protein_coding	PELI3	ENSG00000174516	protein_coding
MFSD2A	72.4556	-0.824143	0.146265	-5.63459	1.75478e-08	2.84062e-06	chr1	39955112	39969968	ENSG00000168389	protein_coding	MFSD2A	ENSG00000168389	protein_coding
CCNG2	1556.13	0.257443	0.0457683	5.62492	1.85597e-08	2.97177e-06	chr4	77157151	77433388	ENSG00000138764	protein_coding	CCNG2	ENSG00000138764	protein_coding
SEMA4F	487.165	-0.350694	0.0625297	-5.60844	2.04161e-08	3.23387e-06	chr2	74654228	74683853	ENSG00000135622	protein_coding	SEMA4F	ENSG00000135622	protein_coding
RHOD	366.928	-0.574294	0.102757	-5.58885	2.28585e-08	3.58221e-06	chr11	67056818	67072013	ENSG00000173156	protein_coding	RHOD	ENSG00000173156	protein_coding
IQSEC1	1706.69	-0.330229	0.0592092	-5.57733	2.44238e-08	3.78724e-06	chr3	12897220	13073117	ENSG00000144711	protein_coding	IQSEC1	ENSG00000144711	protein_coding
JADE1	1095.32	0.293662	0.0527398	5.56814	2.57475e-08	3.9509e-06	chr4	128809623	128875224	ENSG00000077684	protein_coding	JADE1	ENSG00000077684	protein_coding
EFS	416.725	-0.460369	0.0830285	-5.54471	2.94445e-08	4.47161e-06	chr14	23356402	23365752	ENSG00000100842	protein_coding	EFS	ENSG00000100842	protein_coding
VLDLR	1097.07	0.411012	0.0745415	5.51386	3.5104e-08	5.2767e-06	chr9	2621834	2660053	ENSG00000147852	protein_coding	VLDLR	ENSG00000147852	protein_coding
CSPG4	3504.07	-0.442908	0.0804622	-5.50454	3.70125e-08	5.50738e-06	chr15	75674322	75712848	ENSG00000173546	protein_coding	CSPG4	ENSG00000173546	protein_coding
AP5B1	428.558	-0.39665	0.0722269	-5.49172	3.98033e-08	5.80537e-06	chr11	65775893	65780802	ENSG00000254470	protein_coding	AP5B1	ENSG00000254470	protein_coding
CUL1	2093.82	-0.198166	0.0360733	-5.49342	3.94224e-08	5.80537e-06	chr7	148697914	148801036	ENSG00000055130	protein_coding	CUL1	ENSG00000055130	protein_coding
PHKA1	152.271	-0.797872	0.146091	-5.46147	4.72205e-08	6.81966e-06	chrX	72578814	72714319	ENSG00000067177	protein_coding	PHKA1	ENSG00000067177	protein_coding
SMARCE1	3858.48	-0.203257	0.0372808	-5.45205	4.97919e-08	7.12121e-06	chr17	40624962	40648508	ENSG00000073584	protein_coding	SMARCE1	ENSG00000073584	protein_coding
LRBA	2292.11	0.256779	0.0471612	5.4447	5.18915e-08	7.2993e-06	chr4	150264531	151015727	ENSG00000198589	protein_coding	LRBA	ENSG00000198589	protein_coding
RNF130	810.791	-0.361294	0.0663627	-5.44424	5.20282e-08	7.2993e-06	chr5	179911651	180072118	ENSG00000113269	protein_coding	RNF130	ENSG00000113269	protein_coding
PGRMC2	5063.16	0.276103	0.0510078	5.41295	6.19945e-08	8.61548e-06	chr4	128269237	128288829	ENSG00000164040	protein_coding	PGRMC2	ENSG00000164040	protein_coding
RGN	48.3833	-0.983761	0.182545	-5.38915	7.07935e-08	9.74635e-06	chrX	47078355	47093314	ENSG00000130988	protein_coding	RGN	ENSG00000130988	protein_coding
ZFYVE9	1870.46	-0.224564	0.0418202	-5.36976	7.88424e-08	1.0754e-05	chr1	52142094	52346686	ENSG00000157077	protein_coding	ZFYVE9	ENSG00000157077	protein_coding
MAPK12	381.894	-0.364391	0.0679004	-5.36656	8.02545e-08	1.08461e-05	chr22	50245450	50261825	ENSG00000188130	protein_coding	MAPK12	ENSG00000188130	protein_coding
RAB13	2904.85	0.308049	0.0575851	5.34946	8.82174e-08	1.1801e-05	chr1	153981617	153986358	ENSG00000143545	protein_coding	RAB13	ENSG00000143545	protein_coding
TFRC	6028.17	0.328404	0.0614067	5.34802	8.89222e-08	1.1801e-05	chr3	196027183	196082189	ENSG00000072274	protein_coding	TFRC	ENSG00000072274	protein_coding
PTPRU	160.459	-0.635872	0.119017	-5.34268	9.1583e-08	1.20456e-05	chr1	29236516	29326813	ENSG00000060656	protein_coding	PTPRU	ENSG00000060656	protein_coding
SLC6A8	1210.84	-0.469724	0.0880283	-5.33606	9.49892e-08	1.23831e-05	chrX	153688099	153696593	ENSG00000130821	protein_coding	SLC6A8	ENSG00000130821	protein_coding
SLC4A3	155.23	-0.613591	0.115181	-5.3272	9.97393e-08	1.28882e-05	chr2	219627327	219641980	ENSG00000114923	protein_coding	SLC4A3	ENSG00000114923	protein_coding
NAE1	1125.3	-0.390287	0.0733999	-5.31726	1.05339e-07	1.34935e-05	chr16	66802875	66873256	ENSG00000159593	protein_coding	NAE1	ENSG00000159593	protein_coding
ARAP3	104.388	-0.745154	0.140679	-5.29683	1.17832e-07	1.48358e-05	chr5	141653401	141682221	ENSG00000120318	protein_coding	ARAP3	ENSG00000120318	protein_coding
CHD1L	1168.69	-0.247388	0.0466939	-5.29807	1.17034e-07	1.48358e-05	chr1	147242641	147295766	ENSG00000131778	protein_coding	CHD1L	ENSG00000131778	protein_coding
KLC2	1157.34	-0.316446	0.0599521	-5.27831	1.30382e-07	1.62768e-05	chr11	66257294	66267860	ENSG00000174996	protein_coding	KLC2	ENSG00000174996	protein_coding
RAPGEF1	1980.4	-0.276407	0.0524489	-5.27002	1.36406e-07	1.68857e-05	chr9	131576770	131740074	ENSG00000107263	protein_coding	RAPGEF1	ENSG00000107263	protein_coding
TCEAL7	86.1312	-0.876639	0.166483	-5.26563	1.3971e-07	1.71506e-05	chrX	103330196	103332326	ENSG00000182916	protein_coding	TCEAL7	ENSG00000182916	protein_coding
KBTBD11	588.661	0.346823	0.0658887	5.26377	1.41129e-07	1.71815e-05	chr8	1973878	2006936	ENSG00000176595	protein_coding	KBTBD11	ENSG00000176595	protein_coding
NENF	853.553	-0.277212	0.0528289	-5.24735	1.54301e-07	1.86312e-05	chr1	212432887	212446379	ENSG00000117691	protein_coding	NENF	ENSG00000117691	protein_coding
SMARCD2	1447.25	-0.277914	0.0529909	-5.24456	1.56655e-07	1.87616e-05	chr17	63832081	63843065	ENSG00000108604	protein_coding	SMARCD2	ENSG00000108604	protein_coding
RAB11FIP3	980.236	-0.303745	0.0580476	-5.23268	1.67065e-07	1.97353e-05	chr16	425619	523011	ENSG00000090565	protein_coding	RAB11FIP3	ENSG00000090565	protein_coding
RNASET2	236.348	-0.506638	0.09683	-5.23224	1.67464e-07	1.97353e-05	chr6	166929504	166957191	ENSG00000026297	protein_coding	RNASET2	ENSG00000026297	protein_coding
UNC119	355.014	-0.502537	0.0961684	-5.2256	1.73596e-07	2.02955e-05	chr17	28546707	28552668	ENSG00000109103	protein_coding	UNC119	ENSG00000109103	protein_coding
GP1BB	49.0071	-0.98991	0.190254	-5.20309	1.96006e-07	2.27352e-05	chr22	19722945	19724771	ENSG00000203618	protein_coding	GP1BB	ENSG00000203618	protein_coding
RGAG4	629.078	-0.377587	0.0726821	-5.19505	2.0466e-07	2.35535e-05	chrX	72127110	72131901	ENSG00000242732	protein_coding	RTL5	ENSG00000242732	protein_coding
FZD4	1088.41	0.301028	0.0580819	5.18282	2.1856e-07	2.47663e-05	chr11	86945679	86955391	ENSG00000174804	protein_coding	FZD4	ENSG00000174804	protein_coding
PRKCD	671.758	-0.335408	0.064706	-5.18357	2.17683e-07	2.47663e-05	chr3	53156009	53192717	ENSG00000163932	protein_coding	PRKCD	ENSG00000163932	protein_coding
ZSWIM8	1683.17	-0.220114	0.0425709	-5.17053	2.33436e-07	2.625e-05	chr10	73785582	73801797	ENSG00000214655	protein_coding	ZSWIM8	ENSG00000214655	protein_coding
TWSG1	5341.43	-0.21206	0.0410574	-5.16498	2.40465e-07	2.68355e-05	chr18	9334767	9402420	ENSG00000128791	protein_coding	TWSG1	ENSG00000128791	protein_coding
ARL8A	1212.55	-0.240765	0.0467098	-5.15448	2.54337e-07	2.81702e-05	chr1	202133404	202144743	ENSG00000143862	protein_coding	ARL8A	ENSG00000143862	protein_coding
INSR	443.806	-0.468659	0.0914848	-5.12281	3.01017e-07	3.30916e-05	chr19	7112255	7294034	ENSG00000171105	protein_coding	INSR	ENSG00000171105	protein_coding
MPP1	807.987	-0.403436	0.0792392	-5.09137	3.5549e-07	3.87905e-05	chrX	154778684	154821007	ENSG00000130830	protein_coding	MPP1	ENSG00000130830	protein_coding
PTGFRN	230.727	-0.723521	0.142515	-5.0768	3.83843e-07	4.15764e-05	chr1	116910057	116990358	ENSG00000134247	protein_coding	PTGFRN	ENSG00000134247	protein_coding
TMX1	1986.39	0.201054	0.0396521	5.07044	3.96897e-07	4.26766e-05	chr14	51240162	51257546	ENSG00000139921	protein_coding	TMX1	ENSG00000139921	protein_coding
TSPAN17	2469.27	-0.346953	0.0684629	-5.06776	4.0253e-07	4.29686e-05	chr5	176647387	176659054	ENSG00000048140	protein_coding	TSPAN17	ENSG00000048140	protein_coding
DPP7	1072.86	-0.308462	0.0614994	-5.01569	5.28441e-07	5.60033e-05	chr9	137110542	137115177	ENSG00000176978	protein_coding	DPP7	ENSG00000176978	protein_coding
TTLL7	367.471	0.491879	0.098383	4.99963	5.74391e-07	6.04382e-05	chr1	83865028	83999150	ENSG00000137941	protein_coding	TTLL7	ENSG00000137941	protein_coding
EIF2AK4	6074.12	-0.136401	0.0273078	-4.99492	5.8859e-07	6.14931e-05	chr15	39934146	40035591	ENSG00000128829	protein_coding	EIF2AK4	ENSG00000128829	protein_coding
MAGED4B	3542.56	0.346951	0.0695165	4.99091	6.00944e-07	6.23416e-05	chrX	52061827	52069248	ENSG00000187243	protein_coding	MAGED4B	ENSG00000187243	protein_coding
FURIN	5636.1	-0.244751	0.0490603	-4.98879	6.07598e-07	6.2591e-05	chr15	90868592	90883458	ENSG00000140564	protein_coding	FURIN	ENSG00000140564	protein_coding
HLTF	1461.37	0.293422	0.058991	4.97401	6.55813e-07	6.70888e-05	chr3	149030127	149086554	ENSG00000071794	protein_coding	HLTF	ENSG00000071794	protein_coding
MSH6	2081.28	-0.278891	0.0562577	-4.95738	7.14494e-07	7.25876e-05	chr2	47695530	47810101	ENSG00000116062	protein_coding	MSH6	ENSG00000116062	protein_coding
AC013461.1	7194.03	-0.247803	0.050075	-4.94863	7.47359e-07	7.54065e-05	chr2	173075435	173268010	ENSG00000091436	protein_coding	MAP3K20	ENSG00000091436	protein_coding
CRAT	1865.34	-0.342373	0.0694182	-4.93203	8.13789e-07	8.15505e-05	chr9	129094810	129111189	ENSG00000095321	protein_coding	CRAT	ENSG00000095321	protein_coding
UNC45A	2474.25	-0.216219	0.0438659	-4.92908	8.2617e-07	8.22318e-05	chr15	90930180	90954093	ENSG00000140553	protein_coding	UNC45A	ENSG00000140553	protein_coding
MYPN	448.875	-0.504628	0.102652	-4.9159	8.83771e-07	8.72636e-05	chr10	68106117	68212017	ENSG00000138347	protein_coding	MYPN	ENSG00000138347	protein_coding
SEC61A2	277.615	-0.424569	0.0864081	-4.91353	8.94495e-07	8.72636e-05	chr10	12129637	12169961	ENSG00000065665	protein_coding	SEC61A2	ENSG00000065665	protein_coding
TWIST1	1126.28	0.280759	0.0571302	4.91437	8.90669e-07	8.72636e-05	chr7	19020991	19117672	ENSG00000122691	protein_coding	TWIST1	ENSG00000122691	protein_coding
KLHL22	453.401	-0.344693	0.0703911	-4.89683	9.73939e-07	9.43888e-05	chr22	20441519	20495883	ENSG00000099910	protein_coding	KLHL22	ENSG00000099910	protein_coding
TXNRD3	397.78	-0.380182	0.0777884	-4.88739	1.02182e-06	9.83818e-05	chr3	126571779	126655155	ENSG00000197763	protein_coding	TXNRD3	ENSG00000197763	protein_coding
TEAD3	953.979	-0.237498	0.0486098	-4.88581	1.03007e-06	9.85322e-05	chr6	35473597	35497076	ENSG00000007866	protein_coding	TEAD3	ENSG00000007866	protein_coding
PLCG1	1694.6	-0.251721	0.0515525	-4.88281	1.04585e-06	9.93965e-05	chr20	41136960	41196801	ENSG00000124181	protein_coding	PLCG1	ENSG00000124181	protein_coding
ZNF664	4097.24	0.166384	0.0341044	4.87868	1.06798e-06	0.000100849	chr12	123971845	124015439	ENSG00000179195	protein_coding	ZNF664	ENSG00000179195	protein_coding
BHMT2	243.272	-0.474479	0.097413	-4.87079	1.11151e-06	0.000103256	chr5	79069717	79089466	ENSG00000132840	protein_coding	BHMT2	ENSG00000132840	protein_coding
BTRC	1068.03	-0.263199	0.054042	-4.87026	1.1145e-06	0.000103256	chr10	101354033	101557321	ENSG00000166167	protein_coding	BTRC	ENSG00000166167	protein_coding
TBC1D2B	1797.29	-0.234545	0.0481427	-4.87187	1.10549e-06	0.000103256	chr15	77984036	78077724	ENSG00000167202	protein_coding	TBC1D2B	ENSG00000167202	protein_coding
AKT1	6055.63	-0.293209	0.0603683	-4.857	1.19179e-06	0.000109066	chr14	104769349	104795751	ENSG00000142208	protein_coding	AKT1	ENSG00000142208	protein_coding
CTNNA1	20588.5	-0.0963947	0.0198511	-4.85588	1.19855e-06	0.000109066	chr5	138610967	138935034	ENSG00000044115	protein_coding	CTNNA1	ENSG00000044115	protein_coding
LRRK1	804.896	-0.394965	0.0813399	-4.85573	1.19943e-06	0.000109066	chr15	100919215	101078254	ENSG00000154237	protein_coding	LRRK1	ENSG00000154237	protein_coding
PLOD2	6624.74	0.320035	0.0659356	4.85375	1.21149e-06	0.000109488	chr3	146069440	146163653	ENSG00000152952	protein_coding	PLOD2	ENSG00000152952	protein_coding
CARS2	1536.78	-0.401213	0.0826939	-4.85178	1.22357e-06	0.000109546	chr13	110641412	110713603	ENSG00000134905	protein_coding	CARS2	ENSG00000134905	protein_coding
RUNX3	169.103	-0.529769	0.109203	-4.85123	1.22701e-06	0.000109546	chr1	24899511	24965121	ENSG00000020633	protein_coding	RUNX3	ENSG00000020633	protein_coding
LPIN1	1405.02	-0.282969	0.0583616	-4.84854	1.24376e-06	0.000110372	chr2	11677595	11827409	ENSG00000134324	protein_coding	LPIN1	ENSG00000134324	protein_coding
ALPK1	265.388	0.483369	0.099782	4.84426	1.27087e-06	0.000112103	chr4	112285509	112442620	ENSG00000073331	protein_coding	ALPK1	ENSG00000073331	protein_coding
C11orf84	360.893	-0.330929	0.0686562	-4.82009	1.43492e-06	0.000125076	chr11	63813388	63827718	ENSG00000168005	protein_coding	SPINDOC	ENSG00000168005	protein_coding
HSPA8	52663.1	-0.2698	0.0559635	-4.821	1.42843e-06	0.000125076	chr11	123057489	123063230	ENSG00000109971	protein_coding	HSPA8	ENSG00000109971	protein_coding
ADCY6	1282.51	-0.243214	0.050558	-4.8106	1.50479e-06	0.000128883	chr12	48766194	48789037	ENSG00000174233	protein_coding	ADCY6	ENSG00000174233	protein_coding
CC2D2A	879.096	0.389621	0.0809776	4.81147	1.49826e-06	0.000128883	chr4	15469865	15601557	ENSG00000048342	protein_coding	CC2D2A	ENSG00000048342	protein_coding
FGF2	11849.1	0.234522	0.0487512	4.81059	1.50484e-06	0.000128883	chr4	122826708	122898236	ENSG00000138685	protein_coding	FGF2	ENSG00000138685	protein_coding
SOD2	3243.66	-0.324092	0.0674168	-4.80729	1.52988e-06	0.000129675	chr6	159669057	159762529	ENSG00000112096	protein_coding	SOD2	ENSG00000112096	protein_coding
TBX2	220.579	-0.701135	0.145855	-4.80706	1.5317e-06	0.000129675	chr17	61399896	61409466	ENSG00000121068	protein_coding	TBX2	ENSG00000121068	protein_coding
IFT57	1104.29	-0.276181	0.0575178	-4.80165	1.57362e-06	0.000132463	chr3	108160812	108222570	ENSG00000114446	protein_coding	IFT57	ENSG00000114446	protein_coding
GPAM	1303.16	0.313892	0.0654342	4.79707	1.61006e-06	0.000134761	chr10	112149864	112215377	ENSG00000119927	protein_coding	GPAM	ENSG00000119927	protein_coding
AGO2	2835.79	-0.216813	0.0452521	-4.79122	1.65768e-06	0.000137617	chr8	140520156	140635619	ENSG00000123908	protein_coding	AGO2	ENSG00000123908	protein_coding
PPIF	1122.42	-0.368894	0.0770037	-4.79059	1.66288e-06	0.000137617	chr10	79347469	79355337	ENSG00000108179	protein_coding	PPIF	ENSG00000108179	protein_coding
FGL2	326.111	-0.605252	0.126421	-4.78761	1.68783e-06	0.000138902	chr7	77193371	77199826	ENSG00000127951	protein_coding	FGL2	ENSG00000127951	protein_coding
MCC	431.831	0.377121	0.0788172	4.78475	1.71198e-06	0.000140106	chr5	113022099	113488830	ENSG00000171444	protein_coding	MCC	ENSG00000171444	protein_coding
KIAA0930	1969.03	-0.32969	0.0689602	-4.78088	1.74532e-06	0.000142046	chr22	45190338	45240769	ENSG00000100364	protein_coding	KIAA0930	ENSG00000100364	protein_coding
PPARD	1756.42	-0.18609	0.038991	-4.77264	1.81823e-06	0.000147167	chr6	35342558	35428191	ENSG00000112033	protein_coding	PPARD	ENSG00000112033	protein_coding
FN3K	136.644	-0.755374	0.15841	-4.76848	1.85623e-06	0.000149421	chr17	82735575	82751197	ENSG00000167363	protein_coding	FN3K	ENSG00000167363	protein_coding
LYRM9	60.7304	-0.848519	0.178394	-4.75643	1.97042e-06	0.000157751	chr17	27878314	27894752	ENSG00000232859	protein_coding	LYRM9	ENSG00000232859	protein_coding
SLC35E4	576.929	-0.367308	0.0773194	-4.75053	2.02881e-06	0.000161548	chr22	30635652	30669016	ENSG00000100036	protein_coding	SLC35E4	ENSG00000100036	protein_coding
HIST1H2AC	1441.34	0.435658	0.0920386	4.73343	2.2076e-06	0.00017484	chr6	26124145	26139116	ENSG00000180573	protein_coding	H2AC6	ENSG00000180573	protein_coding
CCDC74A	95.9659	-0.643161	0.135931	-4.73152	2.22842e-06	0.000175544	chr2	131527675	131533666	ENSG00000163040	protein_coding	CCDC74A	ENSG00000163040	protein_coding
NPC1	3304.85	-0.2907	0.0615061	-4.72635	2.28588e-06	0.000179113	chr18	23506184	23586898	ENSG00000141458	protein_coding	NPC1	ENSG00000141458	protein_coding
SF1	5437.79	-0.135333	0.0286682	-4.72067	2.3507e-06	0.000183218	chr11	64764606	64778786	ENSG00000168066	protein_coding	SF1	ENSG00000168066	protein_coding
TANGO2	1160.68	-0.276751	0.0586477	-4.71888	2.3715e-06	0.000183866	chr22	20017014	20065926	ENSG00000183597	protein_coding	TANGO2	ENSG00000183597	protein_coding
P4HA1	10676.6	0.288965	0.0613196	4.71244	2.44763e-06	0.000188775	chr10	73007217	73096974	ENSG00000122884	protein_coding	P4HA1	ENSG00000122884	protein_coding
LETM1	2015.06	-0.179804	0.0382269	-4.70361	2.556e-06	0.000196106	chr4	1811479	1856247	ENSG00000168924	protein_coding	LETM1	ENSG00000168924	protein_coding
MTA1	1170.19	-0.213808	0.0454683	-4.70235	2.57188e-06	0.000196302	chr14	105419820	105470729	ENSG00000182979	protein_coding	MTA1	ENSG00000182979	protein_coding
KLHL42	1381.15	-0.216723	0.0461072	-4.70042	2.59622e-06	0.000197139	chr12	27780020	27803040	ENSG00000087448	protein_coding	KLHL42	ENSG00000087448	protein_coding
CAMK1	525.761	-0.358537	0.0763125	-4.69828	2.62367e-06	0.000198202	chr3	9757342	9769992	ENSG00000134072	protein_coding	CAMK1	ENSG00000134072	protein_coding
OSCP1	125.168	-0.584484	0.124964	-4.67722	2.90791e-06	0.000218553	chr1	36415827	36450451	ENSG00000116885	protein_coding	OSCP1	ENSG00000116885	protein_coding
JOSD1	2280.61	-0.193802	0.0414816	-4.672	2.98284e-06	0.000223046	chr22	38685543	38701556	ENSG00000100221	protein_coding	JOSD1	ENSG00000100221	protein_coding
ALDH2	525.658	-0.317693	0.068332	-4.64926	3.33131e-06	0.000247846	chr12	111766887	111817529	ENSG00000111275	protein_coding	ALDH2	ENSG00000111275	protein_coding
CENPV	29.2689	-1.10355	0.237468	-4.64714	3.36566e-06	0.000249144	chr17	16342534	16353656	ENSG00000166582	protein_coding	CENPV	ENSG00000166582	protein_coding
HAGH	936.117	-0.294756	0.0635885	-4.63537	3.56302e-06	0.000261803	chr16	1795620	1827194	ENSG00000063854	protein_coding	HAGH	ENSG00000063854	protein_coding
HSPA1A	7629.65	-0.557886	0.120395	-4.63381	3.59e-06	0.000261803	chr6	31815464	31817946	ENSG00000204389	protein_coding	HSPA1A	ENSG00000204389	protein_coding
VANGL1	1517.96	-0.25362	0.0547223	-4.63468	3.57498e-06	0.000261803	chr1	115641953	115698224	ENSG00000173218	protein_coding	VANGL1	ENSG00000173218	protein_coding
MAN2A2	800.932	-0.597029	0.12909	-4.6249	3.74781e-06	0.000271966	chr15	90902218	90922584	ENSG00000196547	protein_coding	MAN2A2	ENSG00000196547	protein_coding
SLC2A6	374.652	-0.360849	0.0780924	-4.6208	3.82269e-06	0.000276039	chr9	133471095	133479137	ENSG00000160326	protein_coding	SLC2A6	ENSG00000160326	protein_coding
SPRY2	1775.4	-0.275247	0.059615	-4.61707	3.892e-06	0.000279673	chr13	80335976	80340951	ENSG00000136158	protein_coding	SPRY2	ENSG00000136158	protein_coding
H1F0	3422.9	0.236512	0.0512469	4.61514	3.92821e-06	0.000280905	chr22	37805093	37807436	ENSG00000189060	protein_coding	H1-0	ENSG00000189060	protein_coding
FEZ1	465.623	-0.335762	0.0729236	-4.60429	4.13866e-06	0.000294525	chr11	125445745	125496317	ENSG00000149557	protein_coding	FEZ1	ENSG00000149557	protein_coding
TRAF3	1122.93	-0.308423	0.0670394	-4.60062	4.21243e-06	0.000298333	chr14	102777476	102911500	ENSG00000131323	protein_coding	TRAF3	ENSG00000131323	protein_coding
INADL	305.663	-0.463368	0.100743	-4.5995	4.23504e-06	0.000298499	chr1	61742477	62178675	ENSG00000132849	protein_coding	PATJ	ENSG00000132849	protein_coding
GSR	1083.86	-0.271504	0.0590577	-4.59727	4.28072e-06	0.000299279	chr8	30678061	30727926	ENSG00000104687	protein_coding	GSR	ENSG00000104687	protein_coding
IQCE	904.736	-0.391404	0.0851439	-4.59697	4.28674e-06	0.000299279	chr7	2558972	2614734	ENSG00000106012	protein_coding	IQCE	ENSG00000106012	protein_coding
SUN2	2998.55	-0.204001	0.0444141	-4.59316	4.36594e-06	0.000303371	chr22	38734725	38794143	ENSG00000100242	protein_coding	SUN2	ENSG00000100242	protein_coding
ZNF32	482.621	-0.336726	0.0733807	-4.58876	4.45881e-06	0.000308369	chr10	43643859	43648856	ENSG00000169740	protein_coding	ZNF32	ENSG00000169740	protein_coding
GYPC	202.637	-0.582207	0.127116	-4.58012	4.64719e-06	0.000318408	chr2	126655933	126696675	ENSG00000136732	protein_coding	GYPC	ENSG00000136732	protein_coding
RSL24D1	2156.41	0.206512	0.0450888	4.58012	4.64707e-06	0.000318408	chr15	55180806	55197067	ENSG00000137876	protein_coding	RSL24D1	ENSG00000137876	protein_coding
MRS2	718.802	-0.344496	0.0752476	-4.57817	4.69059e-06	0.000319894	chr6	24402908	24426194	ENSG00000124532	protein_coding	MRS2	ENSG00000124532	protein_coding
CLCN3	3132.37	0.202262	0.0442042	4.57563	4.74792e-06	0.000322311	chr4	169612633	169723673	ENSG00000109572	protein_coding	CLCN3	ENSG00000109572	protein_coding
FGD1	775.331	-0.281558	0.0615912	-4.5714	4.84485e-06	0.000327383	chrX	54445454	54496166	ENSG00000102302	protein_coding	FGD1	ENSG00000102302	protein_coding
TESK1	1070.68	-0.230093	0.0504894	-4.55726	5.18252e-06	0.000348602	chr9	35605305	35610041	ENSG00000107140	protein_coding	TESK1	ENSG00000107140	protein_coding
CTSL	7018.57	-0.258088	0.0566729	-4.55399	5.26389e-06	0.000352465	chr9	87725519	87731393	ENSG00000135047	protein_coding	CTSL	ENSG00000135047	protein_coding
DDX54	1422.92	-0.253531	0.05577	-4.54602	5.46695e-06	0.000362764	chr12	113157174	113185479	ENSG00000123064	protein_coding	DDX54	ENSG00000123064	protein_coding
SEMA3F	396.953	-0.506942	0.111506	-4.54633	5.459e-06	0.000362764	chr3	50155045	50189075	ENSG00000001617	protein_coding	SEMA3F	ENSG00000001617	protein_coding
FBLIM1	4282.79	-0.236754	0.0521558	-4.53936	5.64262e-06	0.000372742	chr1	15756607	15786594	ENSG00000162458	protein_coding	FBLIM1	ENSG00000162458	protein_coding
FOXK2	1904.29	-0.185027	0.0407874	-4.53637	5.72305e-06	0.000376367	chr17	82519713	82644662	ENSG00000141568	protein_coding	FOXK2	ENSG00000141568	protein_coding
FNBP1L	1040.73	0.267168	0.058937	4.53312	5.812e-06	0.000380518	chr1	93448131	93554661	ENSG00000137942	protein_coding	FNBP1L	ENSG00000137942	protein_coding
WWP2	1517.61	-0.180508	0.0398371	-4.53114	5.86651e-06	0.000382388	chr16	69762306	69941741	ENSG00000198373	protein_coding	WWP2	ENSG00000198373	protein_coding
ARPIN	553.825	-0.305571	0.0676189	-4.51901	6.21293e-06	0.000403184	chr15	89895006	89912956	ENSG00000242498	protein_coding	ARPIN	ENSG00000242498	protein_coding
ATG4C	309.52	0.393045	0.0875154	4.49115	7.08407e-06	0.000455701	chr1	62784135	62865513	ENSG00000125703	protein_coding	ATG4C	ENSG00000125703	protein_coding
CEP78	543.976	-0.373344	0.0832003	-4.48729	7.21353e-06	0.000460011	chr9	78236062	78279690	ENSG00000148019	protein_coding	CEP78	ENSG00000148019	protein_coding
SCARA3	1924.44	-0.506542	0.112863	-4.48811	7.18566e-06	0.000460011	chr8	27633868	27676776	ENSG00000168077	protein_coding	SCARA3	ENSG00000168077	protein_coding
ZMYND11	2905.24	-0.174043	0.0388119	-4.48426	7.31661e-06	0.000464573	chr10	134465	254637	ENSG00000015171	protein_coding	ZMYND11	ENSG00000015171	protein_coding
AQP1	268.411	-0.534954	0.119521	-4.47582	7.61199e-06	0.000479197	chr7	30911855	30925516	ENSG00000240583	protein_coding	AQP1	ENSG00000240583	protein_coding
TTC21B	524.523	-0.323741	0.0723246	-4.47622	7.59774e-06	0.000479197	chr2	165857475	165953843	ENSG00000123607	protein_coding	TTC21B	ENSG00000123607	protein_coding
NCK2	804.1	-0.244672	0.0546833	-4.47434	7.66471e-06	0.000480463	chr2	105744897	105894274	ENSG00000071051	protein_coding	NCK2	ENSG00000071051	protein_coding
NFATC3	1202.24	-0.181146	0.0405456	-4.46772	7.90581e-06	0.000493477	chr16	68084751	68229259	ENSG00000072736	protein_coding	NFATC3	ENSG00000072736	protein_coding
SH3GLB2	431.163	-0.408124	0.0914828	-4.46121	8.14976e-06	0.000506557	chr9	129007036	129028303	ENSG00000148341	protein_coding	SH3GLB2	ENSG00000148341	protein_coding
C7orf26	478.876	-0.29525	0.0662691	-4.45531	8.37716e-06	0.000516334	chr7	6590017	6608726	ENSG00000146576	protein_coding	INTS15	ENSG00000146576	protein_coding
WDPCP	256.874	0.347464	0.0779861	4.45546	8.37149e-06	0.000516334	chr2	63121383	63827843	ENSG00000143951	protein_coding	WDPCP	ENSG00000143951	protein_coding
NES	1645.76	-0.386632	0.0868063	-4.45397	8.42987e-06	0.000517418	chr1	156668763	156677397	ENSG00000132688	protein_coding	NES	ENSG00000132688	protein_coding
EPS15L1	1330.49	-0.203514	0.0457535	-4.44805	8.66528e-06	0.000527472	chr19	16355239	16472085	ENSG00000127527	protein_coding	EPS15L1	ENSG00000127527	protein_coding
FAM213B	650.608	-0.370314	0.0832507	-4.44818	8.65997e-06	0.000527472	chr1	2586491	2591469	ENSG00000157870	protein_coding	PRXL2B	ENSG00000157870	protein_coding
CMTM7	186.136	-0.457303	0.103003	-4.43971	9.00809e-06	0.000543845	chr3	32391671	32483067	ENSG00000153551	protein_coding	CMTM7	ENSG00000153551	protein_coding
RILPL1	663.721	-0.330774	0.0744957	-4.44018	8.98841e-06	0.000543845	chr12	123470054	123533718	ENSG00000188026	protein_coding	RILPL1	ENSG00000188026	protein_coding
LHFP	2330.4	0.20169	0.0454558	4.43706	9.11974e-06	0.000548338	chr13	39342892	39603528	ENSG00000183722	protein_coding	LHFPL6	ENSG00000183722	protein_coding
MSI2	1971.28	0.19014	0.0430278	4.419	9.916e-06	0.000591387	chr17	57255851	57684685	ENSG00000153944	protein_coding	MSI2	ENSG00000153944	protein_coding
UBXN4	4138.38	-0.187651	0.0424565	-4.41984	9.87743e-06	0.000591387	chr2	135741619	135785055	ENSG00000144224	protein_coding	UBXN4	ENSG00000144224	protein_coding
GPX8	11747.8	0.202683	0.0458798	4.41769	9.97595e-06	0.000592563	chr5	55160118	55167071	ENSG00000164294	protein_coding	GPX8	ENSG00000164294	protein_coding
POLE	765.59	-0.353226	0.0800112	-4.4147	1.01148e-05	0.000598398	chr12	132623753	132687365	ENSG00000177084	protein_coding	POLE	ENSG00000177084	protein_coding
EPRS	14131.9	0.205475	0.0465529	4.41379	1.01577e-05	0.000598535	chr1	219968601	220046658	ENSG00000136628	protein_coding	EPRS1	ENSG00000136628	protein_coding
LRP5	313.775	-0.475453	0.10793	-4.4052	1.05686e-05	0.000620262	chr11	68312609	68449275	ENSG00000162337	protein_coding	LRP5	ENSG00000162337	protein_coding
INPP4A	905.732	-0.238628	0.0542228	-4.40088	1.07813e-05	0.000630235	chr2	98444854	98594390	ENSG00000040933	protein_coding	INPP4A	ENSG00000040933	protein_coding
SBF1	3951.19	-0.210547	0.0479073	-4.39489	1.1083e-05	0.000645313	chr22	50445000	50475024	ENSG00000100241	protein_coding	SBF1	ENSG00000100241	protein_coding
GLT8D2	1511.77	0.260879	0.0594252	4.39004	1.13331e-05	0.000657277	chr12	103988984	104064183	ENSG00000120820	protein_coding	GLT8D2	ENSG00000120820	protein_coding
FKBP14	3703.77	0.19867	0.0452927	4.38636	1.15266e-05	0.000663274	chr7	30010587	30026684	ENSG00000106080	protein_coding	FKBP14	ENSG00000106080	protein_coding
SEPT8	3368.73	-0.185213	0.0422214	-4.38671	1.15079e-05	0.000663274	chr5	132750817	132807241	ENSG00000164402	protein_coding	SEPTIN8	ENSG00000164402	protein_coding
WHAMM	455.338	-0.351078	0.0801479	-4.38038	1.18471e-05	0.000679063	chr15	82809628	82836108	ENSG00000156232	protein_coding	WHAMM	ENSG00000156232	protein_coding
LYN	329.358	-0.577817	0.132202	-4.37071	1.23841e-05	0.000707095	chr8	55879813	56014168	ENSG00000254087	protein_coding	LYN	ENSG00000254087	protein_coding
SLC25A42	226.018	0.347752	0.0796075	4.36833	1.25201e-05	0.000712101	chr19	19063999	19112888	ENSG00000181035	protein_coding	SLC25A42	ENSG00000181035	protein_coding
FAM219A	804.774	-0.303329	0.0695065	-4.36403	1.27686e-05	0.000720356	chr9	34398184	34458570	ENSG00000164970	protein_coding	FAM219A	ENSG00000164970	protein_coding
GSK3A	1816.61	-0.223042	0.0511249	-4.3627	1.28468e-05	0.000720356	chr19	42230186	42242625	ENSG00000105723	protein_coding	GSK3A	ENSG00000105723	protein_coding
KDM1A	2240.22	-0.162282	0.0372068	-4.36163	1.29098e-05	0.000720356	chr1	23019448	23083689	ENSG00000004487	protein_coding	KDM1A	ENSG00000004487	protein_coding
MAP2K4	1466.5	-0.214348	0.0491436	-4.36167	1.29075e-05	0.000720356	chr17	12020824	12143830	ENSG00000065559	protein_coding	MAP2K4	ENSG00000065559	protein_coding
MAPK9	1781.79	-0.280919	0.0643696	-4.36416	1.27614e-05	0.000720356	chr5	180233143	180292099	ENSG00000050748	protein_coding	MAPK9	ENSG00000050748	protein_coding
ME2	1181.32	-0.281274	0.0645092	-4.36021	1.29938e-05	0.000722307	chr18	50879049	50954257	ENSG00000082212	protein_coding	ME2	ENSG00000082212	protein_coding
LEMD2	1019.12	-0.197164	0.0453264	-4.34987	1.36216e-05	0.000754363	chr6	33771202	33789136	ENSG00000161904	protein_coding	LEMD2	ENSG00000161904	protein_coding
UBE2J1	4412.03	-0.175514	0.0403924	-4.34521	1.39144e-05	0.000767691	chr6	89326625	89352848	ENSG00000198833	protein_coding	UBE2J1	ENSG00000198833	protein_coding
RGS4	5398.11	-0.376892	0.0867803	-4.34306	1.40513e-05	0.00077235	chr1	163068775	163076802	ENSG00000117152	protein_coding	RGS4	ENSG00000117152	protein_coding
OTUD1	138.851	-0.491021	0.113271	-4.33493	1.45807e-05	0.000798467	chr10	23439458	23442390	ENSG00000165312	protein_coding	OTUD1	ENSG00000165312	protein_coding
CNOT6L	640.945	-0.314854	0.0727277	-4.32922	1.49636e-05	0.000816404	chr4	77713387	77819615	ENSG00000138767	protein_coding	CNOT6L	ENSG00000138767	protein_coding
TMEM154	560.019	0.658282	0.152126	4.32723	1.50998e-05	0.000820797	chr4	152618632	152680165	ENSG00000170006	protein_coding	TMEM154	ENSG00000170006	protein_coding
AXIN1	479.209	-0.351483	0.0813195	-4.32225	1.54445e-05	0.000836446	chr16	287440	352673	ENSG00000103126	protein_coding	AXIN1	ENSG00000103126	protein_coding
PDE12	1247.36	-0.205127	0.0475302	-4.31572	1.59084e-05	0.000858414	chr3	57556276	57566844	ENSG00000174840	protein_coding	PDE12	ENSG00000174840	protein_coding
REPS1	847.145	-0.219688	0.0509633	-4.31071	1.62728e-05	0.000874871	chr6	138903493	138988261	ENSG00000135597	protein_coding	REPS1	ENSG00000135597	protein_coding
PWWP2B	116.309	-0.497158	0.115401	-4.30809	1.64667e-05	0.000882076	chr10	132397168	132417863	ENSG00000171813	protein_coding	PWWP2B	ENSG00000171813	protein_coding
SARM1	214.427	-0.482384	0.112059	-4.30471	1.67203e-05	0.000892417	chr17	28364356	28404049	ENSG00000004139	protein_coding	SARM1	ENSG00000004139	protein_coding
CRYAB	16871.9	-0.244763	0.0569244	-4.29979	1.70961e-05	0.00090918	chr11	111908565	111923722	ENSG00000109846	protein_coding	CRYAB	ENSG00000109846	protein_coding
PTGFR	799.54	0.304155	0.070809	4.29543	1.74359e-05	0.000923914	chr1	78303884	78539749	ENSG00000122420	protein_coding	PTGFR	ENSG00000122420	protein_coding
MRPS6	727.705	-0.303583	0.0708662	-4.28388	1.8366e-05	0.000969712	chr21	34073224	34143034	ENSG00000243927	protein_coding	MRPS6	ENSG00000243927	protein_coding
ADAL	376.602	0.307778	0.0719002	4.28062	1.86371e-05	0.00097702	chr15	43330674	43354555	ENSG00000168803	protein_coding	ADAL	ENSG00000168803	protein_coding
OSBPL5	1053.08	-0.212308	0.0495901	-4.28126	1.85842e-05	0.00097702	chr11	3087116	3166739	ENSG00000021762	protein_coding	OSBPL5	ENSG00000021762	protein_coding
GDF11	1277.88	0.256527	0.0599395	4.27976	1.87095e-05	0.000977337	chr12	55743280	55757278	ENSG00000135414	protein_coding	GDF11	ENSG00000135414	protein_coding
AMFR	4099.72	-0.236492	0.0552801	-4.27808	1.88516e-05	0.000979389	chr16	56361452	56425538	ENSG00000159461	protein_coding	AMFR	ENSG00000159461	protein_coding
STIP1	5396.55	-0.178437	0.0417131	-4.27772	1.88817e-05	0.000979389	chr11	64185272	64204543	ENSG00000168439	protein_coding	STIP1	ENSG00000168439	protein_coding
H6PD	1648.09	-0.380044	0.0889534	-4.2724	1.93383e-05	0.000999554	chr1	9234775	9271337	ENSG00000049239	protein_coding	H6PD	ENSG00000049239	protein_coding
CNRIP1	1121.91	-0.265407	0.0622298	-4.26495	1.99949e-05	0.00102804	chr2	68284171	68320051	ENSG00000119865	protein_coding	CNRIP1	ENSG00000119865	protein_coding
STK35	1032.97	-0.191044	0.044798	-4.26457	2.0029e-05	0.00102804	chr20	2101611	2177038	ENSG00000125834	protein_coding	STK35	ENSG00000125834	protein_coding
CHMP4B	3534.42	-0.152656	0.0358308	-4.26046	2.04011e-05	0.0010435	chr20	33811304	33854366	ENSG00000101421	protein_coding	CHMP4B	ENSG00000101421	protein_coding
SCMH1	984.55	-0.22313	0.0525087	-4.24939	2.14354e-05	0.00109261	chr1	41027200	41242154	ENSG00000010803	protein_coding	SCMH1	ENSG00000010803	protein_coding
IARS2	5526.89	-0.167553	0.0395211	-4.23957	2.23944e-05	0.00113746	chr1	220094102	220148041	ENSG00000067704	protein_coding	IARS2	ENSG00000067704	protein_coding
SHANK3	159.008	-0.45594	0.107563	-4.23882	2.24698e-05	0.00113746	chr22	50674415	50733298	ENSG00000251322	protein_coding	SHANK3	ENSG00000251322	protein_coding
UBAP2L	7305.62	-0.123755	0.0292196	-4.23533	2.28213e-05	0.0011513	chr1	154220179	154271510	ENSG00000143569	protein_coding	UBAP2L	ENSG00000143569	protein_coding
OBSL1	1406.7	-0.249428	0.0589271	-4.23283	2.3077e-05	0.00116023	chr2	219550729	219571859	ENSG00000124006	protein_coding	OBSL1	ENSG00000124006	protein_coding
KREMEN1	478.633	-0.399998	0.0945413	-4.23094	2.3272e-05	0.00116605	chr22	29073078	29168333	ENSG00000183762	protein_coding	KREMEN1	ENSG00000183762	protein_coding
ITGA7	361.997	-0.376695	0.0891161	-4.22701	2.36819e-05	0.00118257	chr12	55684568	55716043	ENSG00000135424	protein_coding	ITGA7	ENSG00000135424	protein_coding
SLC2A13	585.098	0.339499	0.0803681	4.2243	2.39683e-05	0.00119283	chr12	39755021	40106089	ENSG00000151229	protein_coding	SLC2A13	ENSG00000151229	protein_coding
DHX30	1940.22	-0.197575	0.0467926	-4.22236	2.4176e-05	0.00119911	chr3	47802909	47850195	ENSG00000132153	protein_coding	DHX30	ENSG00000132153	protein_coding
C11orf74	284.721	0.458815	0.10869	4.22132	2.42878e-05	0.00120062	chr11	36594493	36659290	ENSG00000166352	protein_coding	IFTAP	ENSG00000166352	protein_coding
FOXF2	126.812	-0.537761	0.12751	-4.21741	2.47123e-05	0.00121752	chr6	1389834	1395597	ENSG00000137273	protein_coding	FOXF2	ENSG00000137273	protein_coding
TMEM115	2152.76	-0.228713	0.0542904	-4.21278	2.52251e-05	0.00123864	chr3	50354749	50359610	ENSG00000126062	protein_coding	TMEM115	ENSG00000126062	protein_coding
ZDHHC18	845.484	-0.302387	0.0718861	-4.20648	2.59379e-05	0.00126941	chr1	26826710	26857602	ENSG00000204160	protein_coding	ZDHHC18	ENSG00000204160	protein_coding
MRGPRF	1270.02	-0.375572	0.089404	-4.20084	2.65929e-05	0.00129715	chr11	69004395	69013409	ENSG00000172935	protein_coding	MRGPRF	ENSG00000172935	protein_coding
SCUBE2	35.9402	-0.948534	0.226309	-4.19132	2.77331e-05	0.0013483	chr11	9020391	9138114	ENSG00000175356	protein_coding	SCUBE2	ENSG00000175356	protein_coding
DPY19L3	1706.7	0.263977	0.0630835	4.18457	2.85706e-05	0.00138445	chr19	32405543	32485895	ENSG00000178904	protein_coding	DPY19L3	ENSG00000178904	protein_coding
NAAA	828.599	0.233608	0.0559122	4.17812	2.93925e-05	0.00141961	chr4	75913657	75941051	ENSG00000138744	protein_coding	NAAA	ENSG00000138744	protein_coding
EPB41L3	3731.33	-0.279882	0.0670095	-4.17675	2.95698e-05	0.00141983	chr18	5392381	5630700	ENSG00000082397	protein_coding	EPB41L3	ENSG00000082397	protein_coding
PGM2L1	1630	0.312732	0.0748771	4.1766	2.95899e-05	0.00141983	chr11	74330318	74398473	ENSG00000165434	protein_coding	PGM2L1	ENSG00000165434	protein_coding
ITPRIP	1954.14	-0.248177	0.0594752	-4.17278	3.00901e-05	0.00143915	chr10	104309698	104338404	ENSG00000148841	protein_coding	ITPRIP	ENSG00000148841	protein_coding
ODC1	4646.81	-0.20081	0.0482062	-4.16564	3.10483e-05	0.00148017	chr2	10439968	10448504	ENSG00000115758	protein_coding	ODC1	ENSG00000115758	protein_coding
CSNK1G3	1697.33	0.186442	0.0447924	4.16235	3.14983e-05	0.00149678	chr5	123512099	123617045	ENSG00000151292	protein_coding	CSNK1G3	ENSG00000151292	protein_coding
FDX1	525.912	-0.318143	0.076481	-4.15976	3.18578e-05	0.00150416	chr11	110429883	110464881	ENSG00000137714	protein_coding	FDX1	ENSG00000137714	protein_coding
HGSNAT	3727.46	-0.254173	0.0610953	-4.16026	3.17884e-05	0.00150416	chr8	43140455	43202855	ENSG00000165102	protein_coding	HGSNAT	ENSG00000165102	protein_coding
LIG4	697.271	0.305528	0.0734757	4.15821	3.20745e-05	0.00150955	chr13	108207439	108218368	ENSG00000174405	protein_coding	LIG4	ENSG00000174405	protein_coding
CHM	1350.41	0.200836	0.0483582	4.1531	3.28006e-05	0.00153298	chrX	85861180	86047562	ENSG00000188419	protein_coding	CHM	ENSG00000188419	protein_coding
GOLM1	2366.08	-0.180453	0.0434564	-4.15251	3.28845e-05	0.00153298	chr9	86026146	86100173	ENSG00000135052	protein_coding	GOLM1	ENSG00000135052	protein_coding
LPGAT1	2651.52	-0.202563	0.0487725	-4.15322	3.27835e-05	0.00153298	chr1	211743457	211830772	ENSG00000123684	protein_coding	LPGAT1	ENSG00000123684	protein_coding
SLC23A2	861.496	-0.223037	0.053848	-4.14196	3.44347e-05	0.00160018	chr20	4852356	5010293	ENSG00000089057	protein_coding	SLC23A2	ENSG00000089057	protein_coding
BAD	927.26	-0.341363	0.0825049	-4.13749	3.51131e-05	0.00162148	chr11	64269830	64284704	ENSG00000002330	protein_coding	BAD	ENSG00000002330	protein_coding
CTHRC1	5327.1	0.210987	0.051104	4.12858	3.65018e-05	0.0016751	chr8	103371515	103382997	ENSG00000164932	protein_coding	CTHRC1	ENSG00000164932	protein_coding
POT1	432.487	0.339088	0.0821208	4.12913	3.64136e-05	0.0016751	chr7	124822386	124929983	ENSG00000128513	protein_coding	POT1	ENSG00000128513	protein_coding
SLC9B2	1373.16	-0.232446	0.0563239	-4.12695	3.67609e-05	0.00168175	chr4	103019868	103085829	ENSG00000164038	protein_coding	SLC9B2	ENSG00000164038	protein_coding
MMGT1	2743.75	0.248251	0.060192	4.12432	3.71834e-05	0.00169582	chrX	135962070	135974063	ENSG00000169446	protein_coding	MMGT1	ENSG00000169446	protein_coding
GNA11	5777.26	-0.140462	0.0340921	-4.12007	3.7875e-05	0.00172203	chr19	3094410	3124004	ENSG00000088256	protein_coding	GNA11	ENSG00000088256	protein_coding
NEK4	554.789	-0.338779	0.0824195	-4.11043	3.94931e-05	0.00178458	chr3	52708449	52770949	ENSG00000114904	protein_coding	NEK4	ENSG00000114904	protein_coding
UNC13B	2760.24	0.158936	0.0386652	4.11057	3.94681e-05	0.00178458	chr9	35161992	35405338	ENSG00000198722	protein_coding	UNC13B	ENSG00000198722	protein_coding
CABLES2	136.147	-0.530547	0.129111	-4.10923	3.96985e-05	0.00178837	chr20	62388632	62407285	ENSG00000149679	protein_coding	CABLES2	ENSG00000149679	protein_coding
PLAU	614.234	-0.317093	0.077192	-4.10785	3.99364e-05	0.00179361	chr10	73909177	73917497	ENSG00000122861	protein_coding	PLAU	ENSG00000122861	protein_coding
PITPNM2	388.57	-0.377702	0.0919695	-4.10682	4.01147e-05	0.00179614	chr12	122983480	123150015	ENSG00000090975	protein_coding	PITPNM2	ENSG00000090975	protein_coding
SGCE	1552.41	-0.234319	0.0572214	-4.09495	4.22266e-05	0.00188497	chr7	94585230	94656209	ENSG00000127990	protein_coding	SGCE	ENSG00000127990	protein_coding
DNM3OS	281.239	0.465277	0.11394	4.08354	4.43551e-05	0.001974	chr1	172136531	172144794	ENSG00000230630	antisense	DNM3OS	ENSG00000230630	lncRNA
STIM1	2052.62	-0.231697	0.0569331	-4.06963	4.70874e-05	0.00208929	chr11	3854527	4093210	ENSG00000167323	protein_coding	STIM1	ENSG00000167323	protein_coding
DICER1	2429.14	-0.201391	0.0495709	-4.06269	4.8511e-05	0.00214599	chr14	95086228	95158010	ENSG00000100697	protein_coding	DICER1	ENSG00000100697	protein_coding
CDAN1	330.49	-0.283442	0.0698617	-4.05719	4.96672e-05	0.00219056	chr15	42723559	42737126	ENSG00000140326	protein_coding	CDAN1	ENSG00000140326	protein_coding
C19orf66	474.102	0.293591	0.0724742	4.05098	5.1004e-05	0.00224281	chr19	10086122	10093252	ENSG00000130813	protein_coding	SHFL	ENSG00000130813	protein_coding
TOR1AIP1	3524.82	0.182799	0.0451384	4.04975	5.12727e-05	0.00224791	chr1	179882042	179925000	ENSG00000143337	protein_coding	TOR1AIP1	ENSG00000143337	protein_coding
RASD2	452.282	-0.345669	0.0854199	-4.0467	5.19453e-05	0.00225915	chr22	35540868	35554001	ENSG00000100302	protein_coding	RASD2	ENSG00000100302	protein_coding
SUOX	508.936	0.306364	0.0756934	4.04743	5.17822e-05	0.00225915	chr12	55997180	56006641	ENSG00000139531	protein_coding	SUOX	ENSG00000139531	protein_coding
MGAT4B	6055.52	-0.147288	0.0364225	-4.04388	5.25744e-05	0.00227787	chr5	179797597	179806952	ENSG00000161013	protein_coding	MGAT4B	ENSG00000161013	protein_coding
TRIM46	154.703	0.523187	0.129412	4.04281	5.28138e-05	0.00228153	chr1	155173787	155184971	ENSG00000163462	protein_coding	TRIM46	ENSG00000163462	protein_coding
LINC00346	246.65	0.310846	0.076926	4.04085	5.32581e-05	0.00229399	chr13	110863987	110870251	ENSG00000255874	lincRNA	PRECSIT	ENSG00000255874	lncRNA
DDRGK1	1471.35	-0.246857	0.0611498	-4.03692	5.41574e-05	0.00232136	chr20	3190350	3204685	ENSG00000198171	protein_coding	DDRGK1	ENSG00000198171	protein_coding
FUCA1	259.676	-0.448944	0.111216	-4.0367	5.42086e-05	0.00232136	chr1	23845077	23868294	ENSG00000179163	protein_coding	FUCA1	ENSG00000179163	protein_coding
HS6ST1	940.571	-0.288647	0.0715311	-4.03527	5.45397e-05	0.00232877	chr2	128236716	128318577	ENSG00000136720	protein_coding	HS6ST1	ENSG00000136720	protein_coding
AATF	1652.49	-0.173423	0.0430004	-4.03306	5.50543e-05	0.00234394	chr17	36948875	37056871	ENSG00000275700	protein_coding	AATF	ENSG00000275700	protein_coding
KLHDC8B	522.413	-0.3281	0.0814125	-4.03009	5.57551e-05	0.00236694	chr3	49171611	49176486	ENSG00000185909	protein_coding	KLHDC8B	ENSG00000185909	protein_coding
SOX12	1160.4	0.23805	0.0591367	4.02542	5.68738e-05	0.0024006	chr20	325401	330224	ENSG00000177732	protein_coding	SOX12	ENSG00000177732	protein_coding
TOMM34	1937.42	-0.2946	0.0731778	-4.02581	5.67801e-05	0.0024006	chr20	44942130	44960486	ENSG00000025772	protein_coding	TOMM34	ENSG00000025772	protein_coding
LRRC41	3150.74	-0.313742	0.0779948	-4.02261	5.75567e-05	0.00242248	chr1	46261196	46303608	ENSG00000132128	protein_coding	LRRC41	ENSG00000132128	protein_coding
TMEM45A	2061.71	0.293553	0.073045	4.01879	5.84969e-05	0.00245504	chr3	100492619	100577444	ENSG00000181458	protein_coding	TMEM45A	ENSG00000181458	protein_coding
MAN2A1	4244	0.174251	0.0434841	4.00724	6.14325e-05	0.00257091	chr5	109689366	109869625	ENSG00000112893	protein_coding	MAN2A1	ENSG00000112893	protein_coding
LIG3	768.407	-0.223271	0.0558603	-3.99696	6.41619e-05	0.00267753	chr17	34980494	35009743	ENSG00000005156	protein_coding	LIG3	ENSG00000005156	protein_coding
AADAT	188.09	-0.3872	0.0969762	-3.99273	6.53159e-05	0.00271799	chr4	170060222	170091699	ENSG00000109576	protein_coding	AADAT	ENSG00000109576	protein_coding
CSK	1300.48	-0.235472	0.0590032	-3.99083	6.58428e-05	0.00273046	chr15	74782057	74803198	ENSG00000103653	protein_coding	CSK	ENSG00000103653	protein_coding
RCCD1	186.053	-0.376287	0.0943002	-3.99031	6.59862e-05	0.00273046	chr15	90954870	90963125	ENSG00000166965	protein_coding	RCCD1	ENSG00000166965	protein_coding
MXI1	711.064	0.303746	0.0761413	3.98923	6.62871e-05	0.00273523	chr10	110207605	110287365	ENSG00000119950	protein_coding	MXI1	ENSG00000119950	protein_coding
ENPP1	20036.2	0.266671	0.0668866	3.98691	6.69402e-05	0.00275446	chr6	131808016	131895155	ENSG00000197594	protein_coding	ENPP1	ENSG00000197594	protein_coding
PPP1R13B	152.617	-0.509095	0.127749	-3.98512	6.74449e-05	0.00276749	chr14	103733752	103847590	ENSG00000088808	protein_coding	PPP1R13B	ENSG00000088808	protein_coding
APOA1BP	902.278	-0.377211	0.0947294	-3.98198	6.83423e-05	0.00279653	chr1	156591762	156594299	ENSG00000163382	protein_coding	NAXE	ENSG00000163382	protein_coding
ACAT1	2097.02	-0.2548	0.0640235	-3.97978	6.89783e-05	0.00281473	chr11	108121516	108147776	ENSG00000075239	protein_coding	ACAT1	ENSG00000075239	protein_coding
MICB	492.42	-0.378398	0.0951437	-3.97712	6.97555e-05	0.00283077	chr6	31494881	31511124	ENSG00000204516	protein_coding	MICB	ENSG00000204516	protein_coding
TK2	1856.31	-0.249871	0.0628235	-3.97735	6.96867e-05	0.00283077	chr16	66508003	66552544	ENSG00000166548	protein_coding	TK2	ENSG00000166548	protein_coding
SPCS1	3023.67	0.212801	0.0535733	3.97214	7.12298e-05	0.00287776	chr3	52704955	52711146	ENSG00000114902	protein_coding	SPCS1	ENSG00000114902	protein_coding
ZNF354C	295.536	-0.306768	0.0772348	-3.97189	7.13042e-05	0.00287776	chr5	179060415	179083537	ENSG00000177932	protein_coding	ZNF354C	ENSG00000177932	protein_coding
ZNRF1	468.281	-0.279369	0.0704705	-3.96433	7.36011e-05	0.00296234	chr16	74999030	75110994	ENSG00000186187	protein_coding	ZNRF1	ENSG00000186187	protein_coding
NHLRC3	210.941	0.354952	0.0896698	3.95843	7.54437e-05	0.00302	chr13	39038306	39050109	ENSG00000188811	protein_coding	NHLRC3	ENSG00000188811	protein_coding
PSAT1	4152.13	0.497969	0.125928	3.9544	7.67262e-05	0.00306302	chr9	78297143	78330093	ENSG00000135069	protein_coding	PSAT1	ENSG00000135069	protein_coding
MAPRE3	548.898	-0.245973	0.0622465	-3.95159	7.76324e-05	0.00309082	chr2	26970612	27027196	ENSG00000084764	protein_coding	MAPRE3	ENSG00000084764	protein_coding
SLC46A1	523.956	-0.297889	0.0754725	-3.94699	7.91388e-05	0.00313733	chr17	28394756	28407197	ENSG00000076351	protein_coding	SLC46A1	ENSG00000076351	protein_coding
SMAD3	1581.42	-0.368478	0.0933628	-3.94673	7.92267e-05	0.00313733	chr15	67063763	67195195	ENSG00000166949	protein_coding	SMAD3	ENSG00000166949	protein_coding
SEPSECS	261.353	0.403239	0.102531	3.93283	8.39509e-05	0.0033155	chr4	25120014	25160442	ENSG00000109618	protein_coding	SEPSECS	ENSG00000109618	protein_coding
FAXDC2	291.669	0.376948	0.0960554	3.92428	8.69903e-05	0.00340607	chr5	154818491	154859252	ENSG00000170271	protein_coding	FAXDC2	ENSG00000170271	protein_coding
INVS	516.222	-0.329864	0.0840602	-3.92414	8.70406e-05	0.00340607	chr9	100099256	100301000	ENSG00000119509	protein_coding	INVS	ENSG00000119509	protein_coding
MBD3	1732.78	-0.268387	0.0684112	-3.92315	8.74004e-05	0.00340607	chr19	1573596	1592801	ENSG00000071655	protein_coding	MBD3	ENSG00000071655	protein_coding
NPTXR	711.989	-0.2585	0.0658641	-3.92475	8.6819e-05	0.00340607	chr22	38818452	38843982	ENSG00000221890	protein_coding	NPTXR	ENSG00000221890	protein_coding
TGFBRAP1	976.61	-0.22701	0.0578628	-3.92324	8.73662e-05	0.00340607	chr2	105264391	105330034	ENSG00000135966	protein_coding	TGFBRAP1	ENSG00000135966	protein_coding
CCDC106	289.63	0.349662	0.0892647	3.91714	8.96052e-05	0.00347362	chr19	55641062	55653161	ENSG00000173581	protein_coding	CCDC106	ENSG00000173581	protein_coding
SRPK1	1850.28	-0.217645	0.0555781	-3.91602	9.00227e-05	0.00348064	chr6	35832966	35921342	ENSG00000096063	protein_coding	SRPK1	ENSG00000096063	protein_coding
COG5	2150.18	0.172619	0.0440987	3.91438	9.06363e-05	0.00349519	chr7	107201555	107564514	ENSG00000164597	protein_coding	COG5	ENSG00000164597	protein_coding
CHST14	811.573	-0.245566	0.0627615	-3.91269	9.12743e-05	0.00350146	chr15	40470998	40474571	ENSG00000169105	protein_coding	CHST14	ENSG00000169105	protein_coding
IDH3A	1312.8	-0.355545	0.090856	-3.91328	9.10514e-05	0.00350146	chr15	78131498	78171949	ENSG00000166411	protein_coding	IDH3A	ENSG00000166411	protein_coding
TBC1D32	113.37	0.493631	0.126324	3.90766	9.31952e-05	0.00356587	chr6	121079494	121334745	ENSG00000146350	protein_coding	TBC1D32	ENSG00000146350	protein_coding
ARHGEF4	127.676	-0.538046	0.137759	-3.90569	9.39556e-05	0.00358565	chr2	130836916	131047263	ENSG00000136002	protein_coding	ARHGEF4	ENSG00000136002	protein_coding
CPTP	861.626	-0.21316	0.0546539	-3.90018	9.61208e-05	0.0036588	chr1	1324756	1328897	ENSG00000224051	protein_coding	CPTP	ENSG00000224051	protein_coding
EXD2	1321.44	-0.244163	0.0626575	-3.89679	9.74766e-05	0.00370084	chr14	69191511	69244020	ENSG00000081177	protein_coding	EXD2	ENSG00000081177	protein_coding
LRFN3	570.489	-0.267605	0.0687087	-3.89478	9.82865e-05	0.00371293	chr19	35935358	35945767	ENSG00000126243	protein_coding	LRFN3	ENSG00000126243	protein_coding
TMEM243	444.912	0.379749	0.0975027	3.89475	9.8299e-05	0.00371293	chr7	87196160	87220587	ENSG00000135185	protein_coding	TMEM243	ENSG00000135185	protein_coding
CCDC25	1509.9	0.283807	0.0729226	3.89189	9.94651e-05	0.00374737	chr8	27733311	27772653	ENSG00000147419	protein_coding	CCDC25	ENSG00000147419	protein_coding
EPB41L1	1737.79	-0.30916	0.0794765	-3.88996	0.000100262	0.00376774	chr20	36091504	36232799	ENSG00000088367	protein_coding	EPB41L1	ENSG00000088367	protein_coding
CCSAP	395.546	-0.34947	0.0898938	-3.88759	0.000101245	0.00378677	chr1	229321005	229343294	ENSG00000154429	protein_coding	CCSAP	ENSG00000154429	protein_coding
SLC12A7	19.3672	-1.26985	0.32665	-3.8875	0.000101282	0.00378677	chr5	1050376	1112035	ENSG00000113504	protein_coding	SLC12A7	ENSG00000113504	protein_coding
IRAK1	4137.86	-0.211874	0.0545487	-3.88413	0.000102696	0.00382989	chrX	154010500	154019980	ENSG00000184216	protein_coding	IRAK1	ENSG00000184216	protein_coding
NR4A1	643.221	-0.367495	0.0946454	-3.88287	0.000103233	0.00384021	chr12	52022832	52059507	ENSG00000123358	protein_coding	NR4A1	ENSG00000123358	protein_coding
PEBP1	8446.72	-0.197336	0.0508361	-3.8818	0.000103685	0.00384733	chr12	118135858	118145584	ENSG00000089220	protein_coding	PEBP1	ENSG00000089220	protein_coding
ATP9A	5031.35	-0.194219	0.0501359	-3.87386	0.000107126	0.00395506	chr20	51596514	51768634	ENSG00000054793	protein_coding	ATP9A	ENSG00000054793	protein_coding
PGAM5	764.533	-0.195456	0.0504488	-3.87435	0.00010691	0.00395506	chr12	132710819	132722734	ENSG00000247077	protein_coding	PGAM5	ENSG00000247077	protein_coding
ECHDC2	119.614	-0.466431	0.120449	-3.87242	0.00010776	0.00396854	chr1	52895910	52927212	ENSG00000121310	protein_coding	ECHDC2	ENSG00000121310	protein_coding
RWDD2B	1128.15	0.207391	0.053592	3.86982	0.000108917	0.00400113	chr21	29004384	29019378	ENSG00000156253	protein_coding	RWDD2B	ENSG00000156253	protein_coding
POGLUT1	910.773	0.231991	0.06002	3.86523	0.000110985	0.00406696	chr3	119468938	119494708	ENSG00000163389	protein_coding	POGLUT1	ENSG00000163389	protein_coding
LPIN3	371.802	-0.31487	0.0814777	-3.86449	0.00011132	0.00406914	chr20	41340920	41360582	ENSG00000132793	protein_coding	LPIN3	ENSG00000132793	protein_coding
NRBP1	4931.54	-0.193877	0.0502485	-3.85837	0.000114144	0.00416202	chr2	27427790	27442259	ENSG00000115216	protein_coding	NRBP1	ENSG00000115216	protein_coding
SPARC	280727	0.213341	0.0553343	3.85549	0.000115497	0.00420094	chr5	151661096	151687165	ENSG00000113140	protein_coding	SPARC	ENSG00000113140	protein_coding
EXOC6B	2089.53	-0.226306	0.0587433	-3.85246	0.000116938	0.00422973	chr2	72175984	72826041	ENSG00000144036	protein_coding	EXOC6B	ENSG00000144036	protein_coding
FAM20C	2774.05	-0.167087	0.0433715	-3.85247	0.000116934	0.00422973	chr7	192969	260745	ENSG00000177706	protein_coding	FAM20C	ENSG00000177706	protein_coding
SNX30	2154.65	-0.136981	0.0355609	-3.85202	0.000117149	0.00422973	chr9	112750838	112881671	ENSG00000148158	protein_coding	SNX30	ENSG00000148158	protein_coding
SLC35B3	1661.91	0.225246	0.0586054	3.84344	0.000121323	0.00435912	chr6	8413068	8435483	ENSG00000124786	protein_coding	SLC35B3	ENSG00000124786	protein_coding
ZNF185	1460.43	-0.47494	0.123572	-3.84343	0.000121325	0.00435912	chrX	152914442	152973480	ENSG00000147394	protein_coding	ZNF185	ENSG00000147394	protein_coding
RAB33B	375.239	0.285438	0.0743969	3.83669	0.000124705	0.00446964	chr4	139453232	139476609	ENSG00000172007	protein_coding	RAB33B	ENSG00000172007	protein_coding
COA7	966.158	0.20444	0.0533413	3.83267	0.000126759	0.00453224	chr1	52684451	52698366	ENSG00000162377	protein_coding	COA7	ENSG00000162377	protein_coding
TST	591.299	-0.303014	0.0791177	-3.82992	0.000128187	0.00457221	chr22	37010859	37020183	ENSG00000128311	protein_coding	TST	ENSG00000128311	protein_coding
STARD10	142.039	-0.519031	0.13569	-3.82513	0.000130701	0.00465063	chr11	72754729	72794168	ENSG00000214530	protein_coding	STARD10	ENSG00000214530	protein_coding
CBS	1065.73	0.431589	0.11286	3.82412	0.000131239	0.00465853	chr21	43053191	43076943	ENSG00000160200	protein_coding	CBS	ENSG00000160200	protein_coding
GREM1	223106	0.270144	0.0707282	3.81947	0.000133738	0.00473579	chr15	32717974	32745107	ENSG00000166923	protein_coding	GREM1	ENSG00000166923	protein_coding
GRINA	5071.87	-0.255998	0.0671062	-3.81482	0.000136284	0.0048144	chr8	143990058	143993415	ENSG00000178719	protein_coding	GRINA	ENSG00000178719	protein_coding
CDCP1	1132.35	-0.439097	0.115138	-3.81367	0.000136918	0.00482523	chr3	45082278	45146422	ENSG00000163814	protein_coding	CDCP1	ENSG00000163814	protein_coding
RNF19B	414.593	-0.277915	0.0729751	-3.80835	0.000139897	0.00491843	chr1	32936445	32964685	ENSG00000116514	protein_coding	RNF19B	ENSG00000116514	protein_coding
CERS2	7403.67	-0.245581	0.0645415	-3.80501	0.000141797	0.00497335	chr1	150960583	150975004	ENSG00000143418	protein_coding	CERS2	ENSG00000143418	protein_coding
TRIB2	2809.98	0.200066	0.0526194	3.80214	0.000143453	0.0050195	chr2	12716889	12742734	ENSG00000071575	protein_coding	TRIB2	ENSG00000071575	protein_coding
OGFR	1015.91	-0.20228	0.0532178	-3.80098	0.000144126	0.00503108	chr20	62804835	62814000	ENSG00000060491	protein_coding	OGFR	ENSG00000060491	protein_coding
E2F4	781.625	-0.201198	0.052975	-3.79798	0.000145881	0.00508033	chr16	67192169	67198918	ENSG00000205250	protein_coding	E2F4	ENSG00000205250	protein_coding
MARCKS	12456.6	0.164368	0.0432921	3.79672	0.000146621	0.00508206	chr6	113857362	113863471	ENSG00000277443	protein_coding	MARCKS	ENSG00000277443	protein_coding
PSMD3	4388.56	-0.191011	0.0503017	-3.7973	0.000146281	0.00508206	chr17	39980797	39997960	ENSG00000108344	protein_coding	PSMD3	ENSG00000108344	protein_coding
TCTN1	462.159	-0.368834	0.0972395	-3.79305	0.000148811	0.00514586	chr12	110614027	110649430	ENSG00000204852	protein_coding	TCTN1	ENSG00000204852	protein_coding
SLC25A23	1625.62	0.219373	0.0578585	3.79154	0.000149714	0.00515712	chr19	6436079	6465203	ENSG00000125648	protein_coding	SLC25A23	ENSG00000125648	protein_coding
WHSC1	2057.91	-0.402549	0.106176	-3.79134	0.000149837	0.00515712	chr4	1871424	1982207	ENSG00000109685	protein_coding	NSD2	ENSG00000109685	protein_coding
ADAM12	13167.1	0.230198	0.0608239	3.78466	0.000153918	0.0052389	chr10	126012381	126388455	ENSG00000148848	protein_coding	ADAM12	ENSG00000148848	protein_coding
ATXN1	1923.79	0.179789	0.0474889	3.78592	0.000153141	0.0052389	chr6	16299112	16761491	ENSG00000124788	protein_coding	ATXN1	ENSG00000124788	protein_coding
CANX	41799.4	-0.139093	0.0367507	-3.78477	0.000153849	0.0052389	chr5	179678628	179730925	ENSG00000127022	protein_coding	CANX	ENSG00000127022	protein_coding
SV2A	538.822	0.487282	0.128756	3.78454	0.000153991	0.0052389	chr1	149903318	149917882	ENSG00000159164	protein_coding	SV2A	ENSG00000159164	protein_coding
SNX21	824.205	-0.194773	0.0514808	-3.7834	0.000154699	0.00525086	chr20	45833810	45843275	ENSG00000124104	protein_coding	SNX21	ENSG00000124104	protein_coding
NEGR1	1703.11	0.326731	0.0863767	3.78263	0.000155181	0.00525512	chr1	71395940	72282734	ENSG00000172260	protein_coding	NEGR1	ENSG00000172260	protein_coding
ALDH1L2	10669.1	0.220181	0.0582621	3.77914	0.000157371	0.00531705	chr12	105019784	105084577	ENSG00000136010	protein_coding	ALDH1L2	ENSG00000136010	protein_coding
GTF2E1	424.684	0.281714	0.0747102	3.77076	0.000162752	0.00548628	chr3	120742637	120783069	ENSG00000153767	protein_coding	GTF2E1	ENSG00000153767	protein_coding
HACD3	4695.75	-0.172403	0.0458513	-3.76004	0.00016989	0.00568782	chr15	65530418	65578352	ENSG00000074696	protein_coding	HACD3	ENSG00000074696	protein_coding
ABR	3866.16	-0.154936	0.0412324	-3.75764	0.000171522	0.00572945	chr17	1003518	1229021	ENSG00000159842	protein_coding	ABR	ENSG00000159842	protein_coding
AMZ2	1682.64	-0.184572	0.0492482	-3.7478	0.000178393	0.00594549	chr17	68247574	68257164	ENSG00000196704	protein_coding	AMZ2	ENSG00000196704	protein_coding
GID4	757.711	-0.248981	0.06651	-3.74352	0.000181463	0.00603417	chr17	18039292	18068404	ENSG00000141034	protein_coding	GID4	ENSG00000141034	protein_coding
ABCC9	2125.85	0.208411	0.0557006	3.74162	0.000182834	0.00606607	chr12	21797401	21941402	ENSG00000069431	protein_coding	ABCC9	ENSG00000069431	protein_coding
AMBRA1	947.521	-0.222039	0.0593825	-3.73914	0.000184654	0.00611268	chr11	46396414	46594125	ENSG00000110497	protein_coding	AMBRA1	ENSG00000110497	protein_coding
ZNRF3	171.173	-0.401562	0.107536	-3.7342	0.000188311	0.00621976	chr22	28883592	29057487	ENSG00000183579	protein_coding	ZNRF3	ENSG00000183579	protein_coding
OSBPL1A	1191.08	-0.225892	0.0605072	-3.73331	0.000188978	0.00622783	chr18	24162044	24397880	ENSG00000141447	protein_coding	OSBPL1A	ENSG00000141447	protein_coding
ATP6V0E2	208.806	-0.576317	0.154574	-3.72842	0.000192681	0.00630751	chr7	149872968	149880698	ENSG00000171130	protein_coding	ATP6V0E2	ENSG00000171130	protein_coding
DNAJA4	107.755	-0.532094	0.142699	-3.72879	0.000192401	0.00630751	chr15	78264086	78282196	ENSG00000140403	protein_coding	DNAJA4	ENSG00000140403	protein_coding
EPHB4	942.514	-0.197952	0.0530891	-3.72869	0.000192481	0.00630751	chr7	100802565	100827521	ENSG00000196411	protein_coding	EPHB4	ENSG00000196411	protein_coding
COMMD7	1400.08	-0.31117	0.0834745	-3.72773	0.000193214	0.00631	chr20	32702691	32743997	ENSG00000149600	protein_coding	COMMD7	ENSG00000149600	protein_coding
VARS2	279.398	-0.35155	0.0943199	-3.72721	0.000193613	0.00631	chr6	30908242	30926459	ENSG00000137411	protein_coding	VARS2	ENSG00000137411	protein_coding
DZIP1	1148.29	-0.242756	0.0651667	-3.72515	0.000195196	0.00634754	chr13	95578202	95644703	ENSG00000134874	protein_coding	DZIP1	ENSG00000134874	protein_coding
FANCI	525.444	-0.417094	0.112054	-3.72225	0.000197457	0.00640691	chr15	89243949	89317261	ENSG00000140525	protein_coding	FANCI	ENSG00000140525	protein_coding
HAND2	511.436	-0.354676	0.0953981	-3.71785	0.000200926	0.00649087	chr4	173524969	173530229	ENSG00000164107	protein_coding	HAND2	ENSG00000164107	protein_coding
YIPF5	7711.77	0.137025	0.0368646	3.71697	0.000201627	0.00649926	chr5	144158159	144170714	ENSG00000145817	protein_coding	YIPF5	ENSG00000145817	protein_coding
TRIM37	1402.82	0.231873	0.0624773	3.71131	0.000206193	0.00663194	chr17	58982638	59106921	ENSG00000108395	protein_coding	TRIM37	ENSG00000108395	protein_coding
CLUAP1	743.457	-0.238909	0.0644257	-3.70828	0.000208669	0.00668215	chr16	3500924	3539048	ENSG00000103351	protein_coding	CLUAP1	ENSG00000103351	protein_coding
GCNT1	1127.25	0.271077	0.0731049	3.70805	0.00020886	0.00668215	chr9	76419850	76507416	ENSG00000187210	protein_coding	GCNT1	ENSG00000187210	protein_coding
KPNA6	5745.34	-0.0883129	0.0238185	-3.70774	0.000209115	0.00668215	chr1	32108038	32176568	ENSG00000025800	protein_coding	KPNA6	ENSG00000025800	protein_coding
RP11-382A20.3	1209.79	-0.280572	0.0757358	-3.70462	0.000211711	0.00675047	chr15	83112738	83208018	ENSG00000166503	protein_coding	HDGFL3	ENSG00000166503	protein_coding
ARG2	112.796	0.482976	0.130768	3.69337	0.000221301	0.00702584	chr14	67619798	67651720	ENSG00000081181	protein_coding	ARG2	ENSG00000081181	protein_coding
OTUD6B-AS1	626.598	0.259275	0.0701985	3.69346	0.000221223	0.00702584	chr8	91059909	91070189	ENSG00000253738	antisense	OTUD6B-AS1	ENSG00000253738	lncRNA
NT5C3B	1322.58	-0.294967	0.0799232	-3.69063	0.0002237	0.00708673	chr17	41825181	41836263	ENSG00000141698	protein_coding	NT5C3B	ENSG00000141698	protein_coding
TGDS	335.076	0.304781	0.0826096	3.68942	0.000224766	0.00710522	chr13	94574051	94596257	ENSG00000088451	protein_coding	TGDS	ENSG00000088451	protein_coding
RFNG	947.561	-0.256148	0.0694548	-3.68798	0.000226042	0.00713024	chr17	82047902	82051831	ENSG00000169733	protein_coding	RFNG	ENSG00000169733	protein_coding
NUDC	3296.81	-0.140569	0.0381233	-3.68722	0.000226713	0.00713614	chr1	26900238	26946862	ENSG00000090273	protein_coding	NUDC	ENSG00000090273	protein_coding
YAF2	392.929	-1.22528	0.332564	-3.68434	0.000229298	0.00720212	chr12	42157104	42238349	ENSG00000015153	protein_coding	YAF2	ENSG00000015153	protein_coding
GLUL	5265.6	-0.321285	0.0872544	-3.68216	0.000231267	0.00723542	chr1	182381704	182392206	ENSG00000135821	protein_coding	GLUL	ENSG00000135821	protein_coding
TRIM68	255.895	-0.297129	0.0806961	-3.68208	0.000231341	0.00723542	chr11	4598672	4608259	ENSG00000167333	protein_coding	TRIM68	ENSG00000167333	protein_coding
HECTD1	9430.94	-0.123124	0.0334481	-3.68106	0.000232271	0.00724911	chr14	31100112	31207804	ENSG00000092148	protein_coding	HECTD1	ENSG00000092148	protein_coding
ERRFI1	2643.47	-0.358895	0.0975391	-3.6795	0.000233692	0.00727806	chr1	8004404	8026308	ENSG00000116285	protein_coding	ERRFI1	ENSG00000116285	protein_coding
HSD17B12	4342.35	-0.175787	0.0478001	-3.67754	0.000235493	0.00731867	chr11	43556436	43856617	ENSG00000149084	protein_coding	HSD17B12	ENSG00000149084	protein_coding
FKBP11	1570.57	0.241972	0.0658076	3.67697	0.000236025	0.00731976	chr12	48921518	48926474	ENSG00000134285	protein_coding	FKBP11	ENSG00000134285	protein_coding
PEX2	1261.62	0.243861	0.0663314	3.6764	0.000236549	0.00732058	chr8	76980258	77001044	ENSG00000164751	protein_coding	PEX2	ENSG00000164751	protein_coding
KIF26B	1131.37	0.385412	0.104856	3.67562	0.000237274	0.00732763	chr1	245154985	245709431	ENSG00000162849	protein_coding	KIF26B	ENSG00000162849	protein_coding
HNRNPM	5031.15	-0.145125	0.0395462	-3.66976	0.000242783	0.00746646	chr19	8444767	8489114	ENSG00000099783	protein_coding	HNRNPM	ENSG00000099783	protein_coding
HSPH1	5412.69	-0.259988	0.0708375	-3.6702	0.00024236	0.00746646	chr13	31134974	31162388	ENSG00000120694	protein_coding	HSPH1	ENSG00000120694	protein_coding
VAX2	37.3657	-0.92968	0.253414	-3.66862	0.000243863	0.00748404	chr2	70900590	70933446	ENSG00000116035	protein_coding	VAX2	ENSG00000116035	protein_coding
TLE3	746.026	-0.262752	0.0716704	-3.66612	0.000246261	0.00754193	chr15	70047790	70098176	ENSG00000140332	protein_coding	TLE3	ENSG00000140332	protein_coding
CD276	5042.91	-0.212453	0.0579616	-3.6654	0.000246951	0.00754736	chr15	73683966	73714518	ENSG00000103855	protein_coding	CD276	ENSG00000103855	protein_coding
DAB2IP	1582	-0.185758	0.0507507	-3.6602	0.000252015	0.0076632	chr9	121567057	121785530	ENSG00000136848	protein_coding	DAB2IP	ENSG00000136848	protein_coding
GLI1	102.437	0.537	0.146725	3.65991	0.000252301	0.0076632	chr12	57460135	57472262	ENSG00000111087	protein_coding	GLI1	ENSG00000111087	protein_coding
TSPAN6	926.716	0.212028	0.0579183	3.6608	0.000251424	0.0076632	chrX	100627109	100639991	ENSG00000000003	protein_coding	TSPAN6	ENSG00000000003	protein_coding
NUDT19	795.958	-0.204567	0.0559141	-3.6586	0.0002536	0.00768679	chr19	32691961	32713796	ENSG00000213965	protein_coding	NUDT19	ENSG00000213965	protein_coding
MCCC2	1172.78	-0.219645	0.0600662	-3.65672	0.000255468	0.00771167	chr5	71587288	71658704	ENSG00000131844	protein_coding	MCCC2	ENSG00000131844	protein_coding
ALAD	1607.27	0.140601	0.0384849	3.65342	0.000258769	0.00779534	chr9	113386317	113401333	ENSG00000148218	protein_coding	ALAD	ENSG00000148218	protein_coding
PCYOX1L	277.739	0.304023	0.0832933	3.65003	0.000262206	0.00788277	chr5	149358007	149369653	ENSG00000145882	protein_coding	PCYOX1L	ENSG00000145882	protein_coding
KIAA0586	878.194	0.23931	0.0656408	3.64576	0.000266606	0.00799874	chr14	58427385	58551289	ENSG00000100578	protein_coding	KIAA0586	ENSG00000100578	protein_coding
UNG	829.736	-0.262293	0.0720179	-3.64206	0.000270468	0.00809809	chr12	109097574	109110992	ENSG00000076248	protein_coding	UNG	ENSG00000076248	protein_coding
MFAP3L	841.873	0.195703	0.0538128	3.63673	0.000276123	0.00825064	chr4	169986597	170033031	ENSG00000198948	protein_coding	MFAP3L	ENSG00000198948	protein_coding
TNFAIP8	257.746	0.315495	0.0867657	3.63617	0.000276718	0.0082517	chr5	119268692	119399688	ENSG00000145779	protein_coding	TNFAIP8	ENSG00000145779	protein_coding
ZNF845	369.981	0.263579	0.0725074	3.6352	0.000277762	0.00826608	chr19	53333749	53354869	ENSG00000213799	protein_coding	ZNF845	ENSG00000213799	protein_coding
ZMYM2	1656.02	0.235056	0.0647266	3.63153	0.000281749	0.00836782	chr13	19958670	20091829	ENSG00000121741	protein_coding	ZMYM2	ENSG00000121741	protein_coding
CHAF1B	174.875	-0.593552	0.163492	-3.63046	0.000282912	0.00838546	chr21	36385378	36419015	ENSG00000159259	protein_coding	CHAF1B	ENSG00000159259	protein_coding
RP3-428L16.2	122.122	0.459128	0.126576	3.6273	0.000286402	0.00847187	chr6	160990318	160992342	ENSG00000272841	antisense	MAP3K4-AS1	ENSG00000272841	lncRNA
FAM98A	5932.23	0.148333	0.0409092	3.6259	0.000287955	0.00849099	chr2	33583658	33599382	ENSG00000119812	protein_coding	FAM98A	ENSG00000119812	protein_coding
HS2ST1	1613.42	0.22133	0.0610451	3.62568	0.000288202	0.00849099	chr1	86914648	87109998	ENSG00000153936	protein_coding	HS2ST1	ENSG00000153936	protein_coding
ZMYND19	381.018	-0.286265	0.0789905	-3.62404	0.000290034	0.00852794	chr9	137582079	137590490	ENSG00000165724	protein_coding	ZMYND19	ENSG00000165724	protein_coding
CDC25A	151.718	-0.56355	0.155567	-3.62255	0.00029171	0.00856012	chr3	48157146	48188402	ENSG00000164045	protein_coding	CDC25A	ENSG00000164045	protein_coding
ADD1	12365.2	-0.118587	0.0327433	-3.62171	0.000292667	0.00857113	chr4	2843857	2930076	ENSG00000087274	protein_coding	ADD1	ENSG00000087274	protein_coding
HDAC11	320.815	-0.359044	0.0993155	-3.61519	0.000300132	0.00877232	chr3	13479724	13506424	ENSG00000163517	protein_coding	HDAC11	ENSG00000163517	protein_coding
MMP16	3370.35	0.251944	0.0697299	3.61314	0.000302514	0.00881098	chr8	88032009	88328025	ENSG00000156103	protein_coding	MMP16	ENSG00000156103	protein_coding
PITHD1	1297.88	-0.218522	0.0604818	-3.61302	0.000302651	0.00881098	chr1	23778405	23788232	ENSG00000057757	protein_coding	PITHD1	ENSG00000057757	protein_coding
NLGN2	1712.53	-0.217842	0.0603224	-3.61129	0.000304681	0.00882411	chr17	7404874	7419860	ENSG00000169992	protein_coding	NLGN2	ENSG00000169992	protein_coding
ZNF189	511.585	-0.222256	0.0615479	-3.6111	0.000304899	0.00882411	chr9	101398873	101410660	ENSG00000136870	protein_coding	ZNF189	ENSG00000136870	protein_coding
TCTN2	369.951	-0.250747	0.0694629	-3.6098	0.000306436	0.00885119	chr12	123671113	123708403	ENSG00000168778	protein_coding	TCTN2	ENSG00000168778	protein_coding
CENPM	53.4932	-0.628601	0.174179	-3.60894	0.000307447	0.00886303	chr22	41938721	41947164	ENSG00000100162	protein_coding	CENPM	ENSG00000100162	protein_coding
CCNJ	182.322	-0.466215	0.129217	-3.60802	0.000308545	0.00887731	chr10	96043394	96060870	ENSG00000107443	protein_coding	CCNJ	ENSG00000107443	protein_coding
LRRC47	1328.51	-0.167013	0.0463376	-3.60427	0.000313037	0.00898899	chr1	3778558	3796504	ENSG00000130764	protein_coding	LRRC47	ENSG00000130764	protein_coding
GPR161	881.112	-0.245977	0.0682778	-3.60259	0.000315058	0.00902941	chr1	168079543	168137667	ENSG00000143147	protein_coding	GPR161	ENSG00000143147	protein_coding
TNFRSF1B	97.3129	-0.565423	0.157103	-3.59907	0.000319358	0.00913487	chr1	12167003	12209228	ENSG00000028137	protein_coding	TNFRSF1B	ENSG00000028137	protein_coding
IPO8	2655.04	0.141036	0.0392356	3.59459	0.000324898	0.00925738	chr12	30628988	30695986	ENSG00000133704	protein_coding	IPO8	ENSG00000133704	protein_coding
IGSF8	637.414	-0.314984	0.0876925	-3.59191	0.000328265	0.00933528	chr1	160091340	160098943	ENSG00000162729	protein_coding	IGSF8	ENSG00000162729	protein_coding
TRANK1	411.349	-0.352776	0.0984794	-3.58223	0.000340668	0.00966932	chr3	36826820	36945057	ENSG00000168016	protein_coding	TRANK1	ENSG00000168016	protein_coding
NPEPL1	808.89	-0.222914	0.0622417	-3.58143	0.000341716	0.00968041	chr20	58689131	58719238	ENSG00000215440	protein_coding	NPEPL1	ENSG00000215440	protein_coding
CHCHD6	166.506	-0.416931	0.116452	-3.58028	0.000343227	0.00970457	chr3	126704220	126960406	ENSG00000159685	protein_coding	CHCHD6	ENSG00000159685	protein_coding
[truncated: 11,922 more rows]

## Sheet: S11C
Table S11. Expression analysis of ZFX and ZFY CRISPRi knockdowns, related to Figure 6
[truncated: 12,432 more rows]

[truncated: 2 more sheets: S11D, Column Info]
